# Supplementary material for: Integrated Omics Approaches Revealed the Osmotic Stress-Responsive Genes and Microbiota in Gill of Marine Medaka
Source: mSystems. 2022 Mar 14;7(2):e00047-22. doi: 10.1128/msystems.00047-22 (PMC9040874; doi:10.1128/msystems.00047-22)
Supplement: TABLE S1 [file msystems.00047-22-st001.xlsx]

## Sheet: GenomeMappingSummary
Supplementary file 1: General sequencing information of the transcriptome.
Sample	Total CleanReads	Total MappingRatio	Uniquely MappingRatio
FW13	25008073	0.9216	0.8332
FW14	25189561	0.9219	0.8346
FW15	24912783	0.9244	0.8372
FW16	25024141	0.9263	0.838
SW13	24997676	0.9266	0.8428
SW14	24905503	0.9272	0.8434
SW15	24741259	0.9283	0.8463
SW16	24943827	0.9255	0.8408

## Sheet: GeneExpressionSummary
Sample	Total CleanReads	Total MappingRatio	Uniquely MappingRatio	Total GeneNumber
FW13	25008073	72.87	67.16	23773
FW14	25189561	71.38	65.79	24347
FW15	24912783	72.54	66.83	23727
FW16	25024141	74.4	68.37	23326
SW13	24997676	73.28	68.05	23364
SW14	24905503	72.47	67.16	23402
SW15	24741259	71.8	66.66	23586
SW16	24943827	71.95	66.57	23413

## Sheet: Filter Summary
Sample	Total Raw Reads(M)	Total Clean Reads(M)	Total Clean Bases(Gb)	Clean Reads Q20(%)	Clean Reads Q30(%)	Clean Reads Ratio(%)
FW13	26.13	25.01	1.25	98.99	93.61	95.7
FW14	26.33	25.19	1.26	98.86	92.74	95.66
FW15	26.11	24.91	1.25	98.94	93.48	95.42
FW16	26.33	25.02	1.25	99	93.44	95.04
SW13	26.33	25	1.25	98.9	93.08	94.94
SW14	26.33	24.91	1.25	98.92	93.2	94.59
SW15	26.06	24.74	1.24	99.07	93.72	94.94
SW16	26.33	24.94	1.25	98.96	93.31	94.73
