# Supplementary material for: Integrated Omics Approaches Revealed the Osmotic Stress-Responsive Genes and Microbiota in Gill of Marine Medaka
Source: mSystems. 2022 Mar 14;7(2):e00047-22. doi: 10.1128/msystems.00047-22 (PMC9040874; doi:10.1128/msystems.00047-22)
Supplement: TABLE S2 [file msystems.00047-22-st002.xlsx]

## Sheet: SW-VS-FW.PossionDis_Method.Gene
Supplementary file 2: List of the 1,034 DEGs in SW/FW group.
GeneID	SW-Expression	FW-Expression	log2FoldChange(FW/SW)	FDR	Up/Down-Regulation(FW/SW)	Pvalue	Symbol	Cellular Component	Molecular Function	Biological Process	Kegg Orthology	Nr Description
NC_018546.1_trna_47939	0.01	426.34	15.3797	2.77542e-85	Up	4.3289e-87	NA	NA	NA	NA	NA
112140775	0.01	256.23	14.6452	0	Up	0	vsig10l2	NA	NA	NA	K06081//poliovirus receptor-related protein 1;K17341//hemicentin	XP_015251706.1//PREDICTED: neural cell adhesion molecule 1-like [Cyprinodon variegatus];XP_020564848.1//hemicentin-2-like [Oryzias latipes]
112155645	0.05	804.5	13.9739	0	Up	0	LOC112155645	NA	NA	NA	K10955//mucin-2;K22016//mucin-3/17	XP_011486020.1//mucin-5AC isoform X3 [Oryzias latipes];XP_020567425.1//mucin-5AC isoform X1 [Oryzias latipes]
112153727	0.01	71	12.7936	0	Up	0	npas4	NA	NA	NA	K10955//mucin-2	XP_004073182.1//neuronal PAS domain-containing protein 4 [Oryzias latipes]
112159097	0.01	44.08	12.1059	0	Up	0	LOC112159097	NA	NA	NA	K04710//ceramide synthetase [EC:2.3.1.24]	XP_004070568.1//ceramide synthase 5-like [Oryzias latipes]
112141393	0.01	43.06	12.0721	5.16324e-169	Up	4.58476e-171	LOC112141393	NA	GO:0005509//calcium ion binding	GO:0045214//sarcomere organization;GO:0060047//heart contraction;GO:0055005//ventricular cardiac myofibril assembly;GO:0003007//heart morphogenesis	K12749//myosin light chain 3;K12750//myosin light chain 4	XP_004072882.1//myosin light chain 1, cardiac muscle-like [Oryzias latipes]
112142872	0.04	169	12.0447	0	Up	0	LOC112142872	NA	NA	NA	K12075//discs large protein 2	XP_020790186.1//disks large homolog 2 [Boleophthalmus pectinirostris]
112148445	0.03	82.28	11.4214	2.01023e-253	Up	1.22622e-255	myl7	NA	GO:0005509//calcium ion binding	GO:0060038//cardiac muscle cell proliferation;GO:0055004//atrial cardiac myofibril assembly;GO:0045214//sarcomere organization;GO:0060047//heart contraction;GO:0045823//positive regulation of heart contraction;GO:0055005//ventricular cardiac myofibril assembly	K12754//myosin regulatory light chain 7	XP_019221525.1//PREDICTED: myosin regulatory light chain 2, atrial isoform-like [Oreochromis niloticus]
112150222	0.01	23.91	11.2234	7.90841e-273	Up	4.61034e-275	nipal3	GO:0016021//integral component of membrane	GO:0015095//magnesium ion transmembrane transporter activity	NA	K22733//magnesium transporter	XP_008294497.1//PREDICTED: NIPA-like protein 3 [Stegastes partitus]
112156269	0.01	16.06	10.6493	1.18448e-57	Up	2.68432e-59	LOC112156269	NA	NA	NA	K22614//NLR family CARD domain-containing protein 3	XP_020556447.1//protein NLRC3-like [Oryzias latipes]
112154377	0.01	15.06	10.5565	8.05404e-51	Up	2.00558e-52	LOC112154377	NA	NA	NA	NA	XP_011486163.1//uncharacterized protein LOC101167653 isoform X15 [Oryzias latipes]
112137410	0.02	30	10.5507	2.82065e-20	Up	1.50604e-21	LOC112137410	NA	NA	NA	K17567//protein phosphatase 1 regulatory subunit 28	XP_004066130.1//protein ELFN1-like [Oryzias latipes]
112158170	0.01	14.49	10.5008	2.07431e-205	Up	1.59365e-207	LOC112158170	NA	NA	NA	K18684//hydroperoxy icosatetraenoate dehydratase/isomerase [EC:4.2.1.152 5.4.4.7]	XP_020570356.1//hydroperoxide isomerase ALOXE3-like [Oryzias latipes]
112141311	0.01	13.04	10.3487	1.38239e-74	Up	2.4817e-76	LOC112141311	GO:0005634//nucleus	GO:0003707//steroid hormone receptor activity;GO:0008270//zinc ion binding;GO:0043565//sequence-specific DNA binding;GO:0003700//DNA binding transcription factor activity	GO:0006351//transcription, DNA-templated	K08561//germ cell nuclear factor	XP_005816793.1//PREDICTED: nuclear receptor subfamily 6 group A member 1, partial [Xiphophorus maculatus]
112140025	0.01	10.72	10.0661	6.12548e-69	Up	1.18243e-70	nppa	GO:0005576//extracellular region	GO:0005179//hormone activity	GO:0060038//cardiac muscle cell proliferation;GO:0050880//regulation of blood vessel size	K12335//natriuretic peptide B;K12334//natriuretic peptide A	BAJ14103.1//B-type natriuretic peptide [Oryzias dancena]
112159944	0.02	18.92	9.8857	2.29458e-101	Up	3.1537e-103	LOC112159944	NA	NA	NA	K08419//oxoglutarate (alpha-ketoglutarate) receptor 1	XP_004066714.1//2-oxoglutarate receptor 1 [Oryzias latipes]
112141657	0.01	8	9.64386	7.57264e-148	Up	7.57206e-150	LOC112141657	NA	NA	NA	K06071//protein kinase N [EC:2.7.11.13]	XP_011480316.1//serine/threonine-protein kinase N2-like [Oryzias latipes]
112146698	0.09	67.88	9.55885	0	Up	0	LOC112146698	NA	NA	NA	K05439//prolactin	XP_004071915.1//prolactin-1 [Oryzias latipes]
112143067	0.01	5.76	9.16993	0	Up	0	LOC112143067	GO:0016021//integral component of membrane;GO:0005886//plasma membrane	GO:0005509//calcium ion binding	GO:0007156//homophilic cell adhesion via plasma membrane adhesion molecules	K16499//protocadherin delta 2	XP_022057374.1//protocadherin-10-like [Acanthochromis polyacanthus]
112139712	0.02	9.08	8.82655	1.72049e-37	Up	5.62602e-39	LOC112139712	GO:0005615//extracellular space	GO:0005131//growth hormone receptor binding;GO:0070186//growth hormone activity;GO:0005179//hormone activity	GO:0050996//positive regulation of lipid catabolic process;GO:0060612//adipose tissue development	K05438//growth hormone	XP_004084548.1//somatotropin [Oryzias latipes]
112153953	0.01	4.19	8.71081	6.34182e-14	Up	4.54666e-15	LOC112153953	NA	NA	NA	NA	XP_011486163.1//uncharacterized protein LOC101167653 isoform X15 [Oryzias latipes]
112147617	0.01	3.38	8.40088	1.01375e-10	Up	8.80992e-12	LOC112147617	NA	NA	NA	NA	NA
112139262	0.05	9.62	7.58796	0	Up	0	LOC112139262	NA	NA	NA	K03990//complement component 3	XP_020555289.1//complement C3-like [Oryzias latipes]
112158877	0.09	15.91	7.46579	6.22539e-64	Up	1.30026e-65	LOC112158877	NA	GO:0005509//calcium ion binding	GO:0014823//response to activity;GO:0060048//cardiac muscle contraction;GO:0003231//cardiac ventricle development	K05865//troponin C, slow skeletal and cardiac muscles	XP_004070602.1//troponin C, slow skeletal and cardiac muscles [Oryzias latipes]
112151896	0.01	1.7	7.40939	5.65916e-07	Up	6.75988e-08	LOC112151896	NA	NA	NA	K13098//RNA-binding protein FUS	XP_011474154.1//uncharacterized protein LOC100049341 isoform X1 [Oryzias latipes]
112149863	0.01	1.69	7.40088	1.30195e-18	Up	7.51958e-20	LOC112149863	NA	NA	NA	K10418//dynein light chain LC8-type	KFO35006.1//Dynein light chain 2, cytoplasmic [Fukomys damarensis];XP_005394096.1//PREDICTED: dynein light chain 2, cytoplasmic [Chinchilla lanigera]
112139205	0.01	1.67	7.3837	1.41309e-55	Up	3.31696e-57	cttnbp2	NA	NA	NA	K10380//ankyrin	XP_020557229.1//cortactin-binding protein 2 [Oryzias latipes]
112147268	0.01	1.52	7.24793	1.44989e-09	Up	1.38149e-10	LOC112147268	NA	NA	NA	K19928//zona pellucida sperm-binding protein 3	XP_004079090.1//zona pellucida sperm-binding protein 3 isoform X1 [Oryzias latipes]
112137604	0.02	3.03	7.24317	5.2006e-11	Up	4.4272e-12	LOC112137604	NA	NA	NA	K09557//BCL2-associated athanogene 3;K21435//ankyrin repeat domain-containing protein 6;K08867//WNK lysine deficient protein kinase [EC:2.7.11.1];K04650//nuclear receptor co-repressor 1;K20371//nucleobindin;K20400//folliculin-interacting protein 1;K13999//cytoskeleton-associated protein 4	XP_020559492.1//transcription factor SPT20 homolog isoform X2 [Oryzias latipes]
112155947	3.58	524.67	7.19531	0	Up	0	LOC112155947	NA	NA	NA	K14426//solute carrier family 12 (sodium/chloride transporter), member 3	XP_004084357.2//solute carrier family 12 member 3 isoform X1 [Oryzias latipes]
112155140	0.02	2.83	7.14466	2.29924e-121	Up	2.68076e-123	LOC112155140	NA	GO:0004842//ubiquitin-protein transferase activity;GO:0016874//ligase activity	NA	K12168//E3 ubiquitin-protein ligase HECW2 [EC:2.3.2.26]	XP_011487917.1//E3 ubiquitin-protein ligase HECW2 [Oryzias latipes]
112155171	0.01	1.27	6.98868	2.81785e-09	Up	2.7491e-10	LOC112155171	NA	GO:0004190//aspartic-type endopeptidase activity	NA	K01382//cathepsin E [EC:3.4.23.34]	NP_001306201.1//cathepsin D-like precursor [Oryzias latipes]
112153282	0.01	1.22	6.93074	1.09742e-06	Up	1.34519e-07	LOC112153282	NA	NA	NA	NA	XP_004073291.1//uncharacterized protein LOC101159113 [Oryzias latipes]
112150348	0.01	1.21	6.91886	2.85371e-05	Up	4.1976e-06	LOC112150348	NA	NA	NA	NA	XP_011472519.1//uncharacterized protein LOC101163966 [Oryzias latipes]
112162252	0.01	1.21	6.91886	4.06529e-06	Up	5.32684e-07	LOC112162252	NA	NA	NA	NA	XP_020564986.1//uncharacterized protein LOC101162625 isoform X1 [Oryzias latipes]
112150510	0.01	1.18	6.88264	4.74204e-13	Up	3.5828e-14	LOC112150510	NA	NA	NA	K19928//zona pellucida sperm-binding protein 3	XP_011488823.1//uncharacterized protein LOC101162088 [Oryzias latipes]
112146229	0.09	10.11	6.81164	2.25041e-58	Up	5.03046e-60	LOC112146229	NA	NA	NA	K07818//perforin 1	XP_011476115.2//perforin-1-like [Oryzias latipes]
112161774	0.01	1.1	6.78136	2.12296e-06	Up	2.67686e-07	LOC112161774	NA	NA	NA	NA	XP_020563515.1//uncharacterized protein LOC101159838 isoform X2 [Oryzias latipes]
112161773	0.01	1.09	6.76818	2.12231e-06	Up	2.67686e-07	LOC112161773	NA	NA	NA	NA	XP_020564957.1//uncharacterized protein LOC101172014 isoform X2 [Oryzias latipes]
112157708	0.01	1.07	6.74147	1.49815e-05	Up	2.1094e-06	LOC112157708	NA	NA	NA	NA	XP_020570322.1//uncharacterized protein LOC110017714 [Oryzias latipes]
112145929	0.01	1.06	6.72792	2.07745e-08	Up	2.16632e-09	LOC112145929	NA	NA	NA	NA	XP_004071499.1//uncharacterized protein LOC101160239 [Oryzias latipes]
112150349	0.01	0.94	6.55459	0.000379465	Up	6.58226e-05	LOC112150349	NA	NA	NA	NA	XP_004085507.1//hornerin-like [Oryzias latipes]
112151899	0.05	4.51	6.49506	3.38979e-19	Up	1.89892e-20	LOC112151899	NA	NA	NA	K13098//RNA-binding protein FUS	XP_004069822.1//uncharacterized protein LOC100216002 [Oryzias latipes]
112161844	0.02	1.76	6.45943	7.80683e-06	Up	1.06002e-06	LOC112161844	GO:0005576//extracellular region	GO:0005179//hormone activity	NA	K08521//lutropin subunit beta	NP_001131125.1//lutropin subunit beta precursor [Oryzias latipes]
112161772	0.01	0.86	6.42626	5.47055e-05	Up	8.35304e-06	LOC112161772	NA	NA	NA	NA	XP_020563515.1//uncharacterized protein LOC101159838 isoform X2 [Oryzias latipes]
112147099	0.01	0.84	6.39232	1.49856e-05	Up	2.1094e-06	LOC112147099	NA	NA	NA	K19926//zona pellucida sperm-binding protein 1	AAN31187.1//ZPB [Oryzias latipes]
112158501	0.01	0.82	6.35755	3.57073e-12	Up	2.82328e-13	LOC112158501	NA	NA	NA	K19927//zona pellucida sperm-binding protein 2	XP_004083496.1//uncharacterized protein LOC101170068 [Oryzias latipes]
112141133	0.02	1.64	6.35755	7.75834e-08	Up	8.57844e-09	LOC112141133	NA	NA	NA	K14713//solute carrier family 39 (zinc transporter), member 7	XP_011474012.1//uncharacterized protein LOC100049343 isoform X1 [Oryzias latipes]
112158886	0.19	15.07	6.30954	1.38043e-245	Up	8.68698e-248	drc7	NA	NA	NA	K18402//PHD finger protein 20	XP_020557252.1//dynein regulatory complex subunit 7 [Oryzias latipes]
112148020	0.01	0.77	6.26679	0.00010435	Up	1.66222e-05	LOC112148020	NA	NA	NA	NA	XP_020563515.1//uncharacterized protein LOC101159838 isoform X2 [Oryzias latipes]
112145930	0.02	1.43	6.15987	1.0133e-10	Up	8.80992e-12	LOC112145930	NA	NA	NA	NA	XP_004071501.1//uncharacterized protein LOC101160660 [Oryzias latipes]
112138329	0.31	21.98	6.14778	3.03107e-120	Up	3.59254e-122	LOC112138329	NA	NA	NA	K08419//oxoglutarate (alpha-ketoglutarate) receptor 1	XP_004066714.1//2-oxoglutarate receptor 1 [Oryzias latipes]
112151900	0.06	3.62	5.91488	1.64763e-14	Up	1.14817e-15	LOC112151900	NA	NA	NA	K13098//RNA-binding protein FUS	XP_004069822.1//uncharacterized protein LOC100216002 [Oryzias latipes]
112159080	0.04	2.41	5.91289	1.46754e-16	Up	9.2918e-18	zmynd12	NA	NA	NA	K18310//beta-citrylglutamate/N-acetylaspartylglutamate synthase [EC:6.3.1.17 6.3.2.41]	XP_010730706.2//PREDICTED: zinc finger MYND domain-containing protein 12 isoform X1 [Larimichthys crocea];XP_010730707.2//PREDICTED: zinc finger MYND domain-containing protein 12 isoform X2 [Larimichthys crocea]
112140957	0.02	1.18	5.88264	7.80906e-06	Up	1.06002e-06	LOC112140957	NA	GO:0004222//metalloendopeptidase activity;GO:0008270//zinc ion binding	NA	K18543//choriolysin H [EC:3.4.24.67];K08778//astacin-like metalloendopeptidase [EC:3.4.-.-];K08606//meprin B [EC:3.4.24.63]	NP_001098139.1//alveolin precursor [Oryzias latipes];XP_011491455.1//alveolin isoform X1 [Oryzias latipes]
112148627	0.05	2.66	5.73335	1.1746e-26	Up	5.14246e-28	dnaaf2	GO:0005737//cytoplasm	NA	GO:0060285//cilium-dependent cell motility;GO:0070286//axonemal dynein complex assembly	K19751//dynein assembly factor 2, axonemal	XP_020569026.1//protein kintoun isoform X1 [Oryzias latipes]
112162454	0.02	1.02	5.67243	0.000198833	Up	3.30774e-05	LOC112162454	NA	NA	NA	NA	XP_004073792.1//uncharacterized protein LOC101171924 [Oryzias latipes]
112136998	0.6	28.34	5.56173	4.69728e-241	Up	3.01038e-243	LOC112136998	NA	NA	NA	NA	XP_018525470.1//PREDICTED: E3 ubiquitin-protein ligase KEG-like [Lates calcarifer]
112156042	0.09	4.2	5.54432	4.04959e-48	Up	1.06e-49	LOC112156042	GO:0031012//extracellular matrix;GO:0005576//extracellular region	GO:0005201//extracellular matrix structural constituent;GO:0008061//chitin binding	GO:0048812//neuron projection morphogenesis;GO:0006030//chitin metabolic process	K10955//mucin-2	XP_017153874.1//PREDICTED: mucin-2-like [Drosophila miranda]
112148021	0.04	1.86	5.53916	1.35827e-11	Up	1.118e-12	LOC112148021	NA	NA	NA	NA	XP_020563515.1//uncharacterized protein LOC101159838 isoform X2 [Oryzias latipes]
112150346	0.06	2.75	5.51833	6.9795e-12	Up	5.6182e-13	LOC112150346	NA	NA	NA	NA	XP_011472519.1//uncharacterized protein LOC101163966 [Oryzias latipes]
112136378	0.01	0.45	5.49185	0.000379634	Up	6.58226e-05	LOC112136378	NA	NA	NA	K09187//histone-lysine N-methyltransferase MLL2 [EC:2.1.1.43];K14972//PAX-interacting protein 1;K09188//histone-lysine N-methyltransferase MLL3 [EC:2.1.1.43]	XP_020556224.1//bromodomain-containing protein DDB_G0280777-like isoform X4 [Oryzias latipes]
112139958	0.26	11.58	5.47698	4.7945e-33	Up	1.77512e-34	LOC112139958	GO:0016021//integral component of membrane	GO:0032051//clathrin light chain binding	GO:0048268//clathrin coat assembly;GO:0007212//dopamine receptor signaling pathway	K15493//neuron-specific vesicular protein calcyon	XP_004069235.1//neuron-specific protein family member 1 [Oryzias latipes]
112147269	0.04	1.76	5.45943	7.42136e-10	Up	6.9423e-11	LOC112147269	NA	NA	NA	K19928//zona pellucida sperm-binding protein 3	AAN31188.1//ZPC1 [Oryzias latipes]
112151898	0.11	4.81	5.45046	7.69769e-19	Up	4.39834e-20	LOC112151898	NA	NA	NA	K13098//RNA-binding protein FUS	XP_011474154.1//uncharacterized protein LOC100049341 isoform X1 [Oryzias latipes]
112160446	0.03	1.31	5.44846	0.000720177	Up	0.000130984	LOC112160446	GO:0005576//extracellular region	GO:0005179//hormone activity	NA	K05250//follitropin subunit beta;K05251//thyrotropin subunit beta	NP_001295946.1//follitropin subunit beta precursor [Oryzias latipes]
112137138	0.1	4.29	5.42291	1.35891e-11	Up	1.118e-12	LOC112137138	NA	NA	NA	NA	XP_020556206.1//uncharacterized protein LOC110013969 [Oryzias latipes]
112148785	0.01	0.42	5.39232	5.45626e-09	Up	5.47058e-10	LOC112148785	NA	NA	NA	K06233//low density lipoprotein-related protein 2	XP_017270029.1//PREDICTED: very low-density lipoprotein receptor-like [Kryptolebias marmoratus]
112145185	0.03	1.24	5.36923	1.82998e-09	Up	1.75354e-10	ghrh	NA	NA	NA	K05260//growth hormone-releasing hormone	XP_004068981.1//somatoliberin [Oryzias latipes]
112149555	0.09	3.63	5.3339	4.0302e-13	Up	3.02786e-14	LOC112149555	GO:0005576//extracellular region	GO:0005179//hormone activity	NA	K05438//growth hormone	NP_001098260.1//somatolactin precursor [Oryzias latipes];XP_011481143.1//somatolactin isoform X1 [Oryzias latipes]
112141425	0.37	13.61	5.201	3.90605e-22	Up	1.98605e-23	LOC112141425	NA	NA	NA	NA	XP_004073984.2//zymogen granule membrane protein 16-like isoform X2 [Oryzias latipes]
112161687	0.1	3.61	5.17393	1.05847e-19	Up	5.81092e-21	LOC112161687	NA	NA	NA	NA	XP_020556801.1//uncharacterized protein LOC110014347 [Oryzias latipes]
112159213	0.45	15.79	5.13294	7.4027e-92	Up	1.10603e-93	LOC112159213	NA	NA	NA	K12045//troponin T, cardiac muscle	XP_019205340.1//PREDICTED: troponin T, cardiac muscle isoforms isoform X1 [Oreochromis niloticus]
112141164	0.01	0.35	5.12928	5.46917e-05	Up	8.35304e-06	LOC112141164	NA	NA	NA	NA	XP_020559407.1//uncharacterized protein LOC101168455 [Oryzias latipes]
112156827	0.45	15.75	5.12928	1.00186e-68	Up	1.94167e-70	pomc	GO:0005576//extracellular region	GO:0005179//hormone activity	NA	K05228//proopiomelanocortin	XP_012713551.1//pro-opiomelanocortin [Fundulus heteroclitus]
112149581	0.05	1.72	5.10434	2.85296e-05	Up	4.1976e-06	LOC112149581	GO:0005634//nucleus;GO:0000786//nucleosome	GO:0003677//DNA binding;GO:0046982//protein heterodimerization activity	NA	K11251//histone H2A	XP_018557574.1//PREDICTED: histone H2A-like [Lates calcarifer]
112144577	0.03	1	5.05889	7.81128e-06	Up	1.06002e-06	LOC112144577	NA	NA	NA	NA	XP_020563515.1//uncharacterized protein LOC101159838 isoform X2 [Oryzias latipes]
112142381	0.36	11.98	5.05649	7.84847e-133	Up	8.63568e-135	LOC112142381	NA	NA	NA	K18246//carbonic anhydrase 4 [EC:4.2.1.1]	XP_004076746.1//carbonic anhydrase 4-like [Oryzias latipes]
112151902	0.03	0.98	5.02975	0.00037955	Up	6.58226e-05	LOC112151902	NA	NA	NA	K13098//RNA-binding protein FUS	XP_011474725.1//uncharacterized protein LOC101162121 isoform X5 [Oryzias latipes]
112147057	0.01	0.31	4.9542	0.00072033	Up	0.000130984	LOC112147057	NA	NA	NA	K09189//histone-lysine N-methyltransferase MLL5 [EC:2.1.1.43]	XP_020566507.1//uncharacterized protein LOC101160842 [Oryzias latipes]
112151714	0.02	0.59	4.88264	0.000720483	Up	0.000130984	LOC112151714	NA	NA	NA	K19928//zona pellucida sperm-binding protein 3	XP_004084980.1//zona pellucida sperm-binding protein 3-like [Oryzias latipes]
112137036	0.02	0.58	4.85798	5.46779e-05	Up	8.35304e-06	LOC112137036	NA	NA	NA	K07848//Rad and Gem related GTP binding protein 2	XP_004067676.1//GTP-binding protein REM 2-like [Oryzias latipes]
112162662	3.19	91.84	4.84749	0	Up	0	LOC112162662	NA	NA	NA	NA	XP_004073984.2//zymogen granule membrane protein 16-like isoform X2 [Oryzias latipes]
112161631	0.03	0.86	4.8413	1.96286e-06	Up	2.46362e-07	LOC112161631	NA	NA	NA	K03006//DNA-directed RNA polymerase II subunit RPB1 [EC:2.7.7.6];K22593//chromosome alignment-maintaining phosphoprotein 1	XP_011482664.1//soluble scavenger receptor cysteine-rich domain-containing protein SSC5D-like isoform X1 [Oryzias latipes]
112155351	0.01	0.28	4.80735	0.000198787	Up	3.30774e-05	pou1f1	NA	NA	NA	K09363//POU domain transcription factor, class 1	XP_008282404.1//PREDICTED: pituitary-specific positive transcription factor 1 [Stegastes partitus]
112143307	0.03	0.8	4.73697	2.96267e-07	Up	3.4497e-08	LOC112143307	NA	NA	NA	K14972//PAX-interacting protein 1;K04650//nuclear receptor co-repressor 1	XP_011483332.1//putative mediator of RNA polymerase II transcription subunit 26 isoform X6 [Oryzias latipes];XP_004077812.1//chromatin modification-related protein eaf-1-like isoform X1 [Oryzias latipes]
112147326	0.1	2.58	4.6893	4.45792e-08	Up	4.78802e-09	LOC112147326	NA	NA	NA	NA	NA
112143803	20.37	521.26	4.67749	0	Up	0	LOC112143803	NA	NA	NA	K17341//hemicentin;K06499//carcinoembryonic antigen-related cell adhesion molecule	XP_020566233.1//hemicentin-1-like [Oryzias latipes]
112145932	0.04	1.02	4.67243	6.75296e-06	Up	9.0832e-07	LOC112145932	NA	NA	NA	NA	XP_004071498.1//uncharacterized protein LOC101159993 [Oryzias latipes]
112151903	0.09	2.25	4.64386	8.35346e-08	Up	9.25582e-09	LOC112151903	NA	NA	NA	K13098//RNA-binding protein FUS	NP_001188440.1//FCG2 protein precursor [Oryzias latipes]
112140430	0.01	0.25	4.64386	4.06409e-06	Up	5.32684e-07	LOC112140430	NA	NA	NA	K02184//formin 2	XP_011471815.2//formin-2 [Oryzias latipes]
112138554	11.21	278.5	4.63482	0	Up	0	LOC112138554	GO:0005623//cell	GO:0008199//ferric iron binding	GO:0006879//cellular iron ion homeostasis;GO:0006826//iron ion transport	K00522//ferritin heavy chain [EC:1.16.3.2]	XP_004071908.1//ferritin, middle subunit-like [Oryzias latipes]
112138558	14.97	366.2	4.61249	0	Up	0	LOC112138558	GO:0005623//cell	GO:0008199//ferric iron binding	GO:0006879//cellular iron ion homeostasis;GO:0006826//iron ion transport	K00522//ferritin heavy chain [EC:1.16.3.2]	XP_004071909.1//ferritin, middle subunit-like [Oryzias latipes]
112155892	0.02	0.46	4.52356	4.06648e-06	Up	5.32684e-07	LOC112155892	NA	NA	NA	NA	XP_004079860.1//uncharacterized protein LOC101164099 [Oryzias latipes]
112139602	0.03	0.69	4.52356	3.99285e-13	Up	2.99826e-14	kiaa1614	NA	NA	NA	K13172//serine/arginine repetitive matrix protein 2	XP_011485107.1//uncharacterized protein KIAA1614 homolog [Oryzias latipes]
112145927	0.03	0.67	4.48113	4.45632e-08	Up	4.78802e-09	LOC112145927	NA	NA	NA	K21125//mucin-5AC	XP_004071502.3//uncharacterized protein LOC101160909 [Oryzias latipes]
112153723	0.05	1.08	4.43296	7.78153e-05	Up	1.2134e-05	LOC112153723	NA	NA	NA	NA	XP_004073290.1//uncharacterized protein LOC101158864 [Oryzias latipes]
112153011	0.13	2.78	4.4185	5.57643e-07	Up	6.6503e-08	syce3	NA	NA	NA	K19536//synaptonemal complex central element protein 3	XP_019123992.1//PREDICTED: synaptonemal complex central element protein 3 [Larimichthys crocea]
112153045	0.05	1.02	4.3505	0.000141934	Up	2.30968e-05	LOC112153045	NA	NA	NA	NA	XP_004073291.1//uncharacterized protein LOC101159113 [Oryzias latipes]
112141877	0.17	3.39	4.31768	2.68703e-81	Up	4.45038e-83	LOC112141877	NA	NA	NA	K06792//aggrecan 1	XP_020567064.1//aggrecan core protein-like isoform X1 [Oryzias latipes];XP_015809544.1//PREDICTED: aggrecan core protein-like [Nothobranchius furzeri]
112141045	0.38	7.39	4.2815	8.7914e-14	Up	6.35376e-15	cunh9orf116	NA	NA	NA	NA	XP_004072886.1//UPF0691 protein C9orf116 homolog isoform X4 [Oryzias latipes]
112150722	0.02	0.38	4.24793	2.00875e-11	Up	1.66737e-12	naaladl2	GO:0016021//integral component of membrane	NA	NA	K01301//N-acetylated-alpha-linked acidic dipeptidase [EC:3.4.17.21]	XP_019112052.1//PREDICTED: inactive N-acetylated-alpha-linked acidic dipeptidase-like protein 2 [Larimichthys crocea]
112142909	0.08	1.48	4.20945	0.000141901	Up	2.30968e-05	LOC112142909	GO:0016021//integral component of membrane;GO:0005923//bicellular tight junction;GO:0005886//plasma membrane	GO:0005198//structural molecule activity	NA	K06087//claudin	XP_004076227.1//claudin-like protein ZF-A89 [Oryzias latipes]
112162486	0.13	2.36	4.1822	1.005e-36	Up	3.34844e-38	LOC112162486	NA	NA	NA	K06107//erythrocyte membrane protein band 4.1	XP_011479479.1//protein 4.1 isoform X1 [Oryzias latipes]
112144081	0.22	3.81	4.11422	3.83446e-40	Up	1.1843e-41	sqle	GO:0016021//integral component of membrane	GO:0050660//flavin adenine dinucleotide binding;GO:0004506//squalene monooxygenase activity	NA	K00511//squalene monooxygenase [EC:1.14.14.17]	XP_004077757.1//squalene monooxygenase [Oryzias latipes]
112138360	0.14	2.4	4.09954	4.38805e-11	Up	3.71854e-12	LOC112138360	NA	NA	NA	NA	XP_020563515.1//uncharacterized protein LOC101159838 isoform X2 [Oryzias latipes]
112157665	0.06	1.01	4.07325	2.30108e-05	Up	3.33054e-06	LOC112157665	NA	NA	NA	NA	XP_004083397.1//uncharacterized protein LOC101164197 [Oryzias latipes]
112163156	0.04	0.66	4.04439	1.24785e-05	Up	1.7406e-06	LOC112163156	NA	NA	NA	K04160//5-hydroxytryptamine receptor 4	XP_011480234.1//5-hydroxytryptamine receptor 4-like isoform X2 [Oryzias latipes]
112163233	3.45	55.77	4.01482	0	Up	0	nacc2	NA	NA	NA	K10486//BTB/POZ domain-containing protein 14	XP_004074926.1//nucleus accumbens-associated protein 2-like [Oryzias latipes]
112145956	0.1	1.61	4.00899	6.3707e-11	Up	5.4651e-12	LOC112145956	NA	NA	NA	K19928//zona pellucida sperm-binding protein 3	AAN31192.1//ZPC5 [Oryzias latipes]
112163443	0.02	0.32	4	0.000379719	Up	6.58226e-05	LOC112163443	GO:0016021//integral component of membrane	GO:0031628//opioid receptor binding;GO:0008188//neuropeptide receptor activity	GO:0045761//regulation of adenylate cyclase activity;GO:0043408//regulation of MAPK cascade;GO:2000479//regulation of cAMP-dependent protein kinase activity	K08375//neuropeptide FF receptor 2	XP_020563164.1//neuropeptide FF receptor 2-like [Oryzias latipes]
112150343	0.16	2.55	3.99435	2.69237e-09	Up	2.62148e-10	LOC112150343	NA	NA	NA	NA	XP_011472519.1//uncharacterized protein LOC101163966 [Oryzias latipes]
112157285	4.22	66.52	3.97847	2.07081e-198	Up	1.65492e-200	mb	NA	GO:0046872//metal ion binding;GO:0020037//heme binding;GO:0005344//oxygen carrier activity;GO:0019825//oxygen binding	GO:0014823//response to activity;GO:0001570//vasculogenesis;GO:0048565//digestive tract development;GO:0001666//response to hypoxia	K21892//myoglobin	XP_004065750.1//myoglobin [Oryzias latipes]
112153952	0.2	3.15	3.97728	3.20148e-08	Up	3.39034e-09	LOC112153952	NA	NA	NA	NA	XP_011486163.1//uncharacterized protein LOC101167653 isoform X15 [Oryzias latipes]
112151411	1.9	29.55	3.95909	0	Up	0	LOC112151411	NA	NA	NA	K05761//villin 1	XP_011487264.1//villin-like protein isoform X1 [Oryzias latipes]
112148312	0.29	4.3	3.89021	3.58505e-139	Up	3.73702e-141	nos1	GO:0005622//intracellular	GO:0050661//NADP binding;GO:0020037//heme binding;GO:0005506//iron ion binding;GO:0010181//FMN binding;GO:0050660//flavin adenine dinucleotide binding;GO:0004517//nitric-oxide synthase activity;GO:0005516//calmodulin binding	GO:0001889//liver development;GO:0060218//hematopoietic stem cell differentiation;GO:0048668//collateral sprouting;GO:0021517//ventral spinal cord development;GO:0007263//nitric oxide mediated signal transduction;GO:0006809//nitric oxide biosynthetic process	K13240//nitric-oxide synthase, brain [EC:1.14.13.39]	XP_011477038.1//nitric oxide synthase, brain isoform X1 [Oryzias latipes]
112138910	0.18	2.64	3.87447	1.44739e-09	Up	1.37854e-10	LOC112138910	NA	GO:0046872//metal ion binding	GO:0045214//sarcomere organization;GO:0060047//heart contraction	K09377//cysteine and glycine-rich protein	XP_004066868.1//cysteine and glycine-rich protein 3 [Oryzias latipes]
112138879	0.71	10.08	3.82753	4.64095e-66	Up	9.31702e-68	LOC112138879	GO:0005622//intracellular	GO:0004198//calcium-dependent cysteine-type endopeptidase activity	GO:0051493//regulation of cytoskeleton organization	K08574//calpain-5 [EC:3.4.22.-]	XP_004076458.1//calpain-5 [Oryzias latipes]
112136298	0.62	8.49	3.77542	2.19854e-95	Up	3.17448e-97	LOC112136298	NA	NA	NA	K06103//calcium/calmodulin-dependent serine protein kinase [EC:2.7.11.1]	XP_020562777.1//MAGUK p55 subfamily member 6 isoform X1 [Oryzias latipes]
112150508	2.14	28.31	3.72563	1.07334e-125	Up	1.22243e-127	LOC112150508	NA	NA	NA	K16449//regulator of G-protein signaling	XP_004068155.2//regulator of G-protein signaling 5-like [Oryzias latipes]
112138454	0.28	3.58	3.67646	1.51817e-28	Up	6.30664e-30	LOC112138454	NA	NA	NA	K18273//alpha-tectorin	XP_011485582.2//uncharacterized protein LOC101157570 [Oryzias latipes]
112163122	2.03	25.88	3.67229	0	Up	0	LOC112163122	NA	NA	NA	K00164//2-oxoglutarate dehydrogenase E1 component [EC:1.2.4.2]	XP_004074658.1//2-oxoglutarate dehydrogenase, mitochondrial isoform X1 [Oryzias latipes]
112153659	6.27	78.41	3.6445	0	Up	0	LOC112153659	NA	NA	NA	K08857//NIMA (never in mitosis gene a)-related kinase 1/4/5 [EC:2.7.11.1]	XP_015800692.1//PREDICTED: calcium/calmodulin-dependent protein kinase type 1D-like [Nothobranchius furzeri]
112147896	16.59	207.41	3.6441	0	Up	0	aqp3	GO:0016021//integral component of membrane	GO:0015105//arsenite transmembrane transporter activity;GO:0015168//glycerol transmembrane transporter activity;GO:0005372//water transmembrane transporter activity;GO:0015204//urea transmembrane transporter activity	NA	K09876//aquaporin-3	BAN17350.1//aquaporin 3 [Oryzias dancena]
112155735	0.16	1.98	3.62936	1.42265e-17	Up	8.61212e-19	LOC112155735	NA	NA	NA	K18273//alpha-tectorin	XP_011485582.2//uncharacterized protein LOC101157570 [Oryzias latipes]
112143529	1.26	15.46	3.61704	1.86733e-39	Up	5.83226e-41	map1lc3c	NA	NA	GO:0006914//autophagy	K10435//microtubule-associated protein 1 light chain	XP_004085427.1//microtubule-associated proteins 1A/1B light chain 3C [Oryzias latipes]
112149366	4.6	56.14	3.60932	0	Up	0	clcn2	NA	NA	NA	K05011//chloride channel 2	XP_022077917.1//chloride channel protein 2 isoform X5 [Acanthochromis polyacanthus];XP_022077895.1//chloride channel protein 2 isoform X2 [Acanthochromis polyacanthus];XP_022077889.1//chloride channel protein 2 isoform X1 [Acanthochromis polyacanthus];XP_010731579.1//PREDICTED: chloride channel protein 2 isoform X4 [Larimichthys crocea];XP_019950714.1//PREDICTED: chloride channel protein 2 isofor…
112147438	0.01	0.12	3.58496	5.47194e-05	Up	8.35304e-06	LOC112147438	NA	NA	NA	K10955//mucin-2	XP_011485092.2//zonadhesin-like [Oryzias latipes]
112141512	0.15	1.76	3.55254	1.98796e-07	Up	2.28176e-08	LOC112141512	NA	NA	NA	NA	XP_019212503.1//PREDICTED: mitochondrial sodium/hydrogen exchanger 9B2-like isoform X2 [Oreochromis niloticus]
112144614	4.43	51.96	3.55202	5.42725e-249	Up	3.35248e-251	LOC112144614	GO:0005856//cytoskeleton;GO:0005737//cytoplasm	GO:0005524//ATP binding	GO:0003203//endocardial cushion morphogenesis;GO:0003272//endocardial cushion formation;GO:0036302//atrioventricular canal development	K12314//actin, alpha cardiac muscle	XP_010892483.1//PREDICTED: actin, alpha cardiac isoform X1 [Esox lucius]
112141281	9.94	111.59	3.48882	2.88116e-155	Up	2.74746e-157	LOC112141281	NA	NA	NA	K14426//solute carrier family 12 (sodium/chloride transporter), member 3	XP_020555369.1//solute carrier family 12 member 3 isoform X2 [Oryzias latipes]
112160475	0.07	0.78	3.47805	1.98729e-07	Up	2.28176e-08	mapk15	NA	NA	NA	K19603//mitogen-activated protein kinase 15 [EC:2.7.11.24]	XP_004074268.1//mitogen-activated protein kinase 15 [Oryzias latipes]
112137797	0.12	1.29	3.42626	1.17318e-06	Up	1.44258e-07	LOC112137797	GO:0008021//synaptic vesicle	GO:0001540//amyloid-beta binding	GO:0007268//chemical synaptic transmission;GO:0006461//protein complex assembly	K04531//amyloid beta A4 precursor protein-binding family A member 1	XP_003974561.1//PREDICTED: amyloid beta A4 precursor protein-binding family A member 1 [Takifugu rubripes]
112138795	0.52	5.58	3.42368	7.06473e-13	Up	5.37042e-14	LOC112138795	NA	GO:0050661//NADP binding;GO:0004499//N,N-dimethylaniline monooxygenase activity;GO:0050660//flavin adenine dinucleotide binding	NA	K00485//dimethylaniline monooxygenase (N-oxide forming) [EC:1.14.13.8]	XP_004068219.1//dimethylaniline monooxygenase [N-oxide-forming] 5-like [Oryzias latipes]
112144860	1.51	16.2	3.42337	4.9043e-127	Up	5.54768e-129	LOC112144860	GO:0005622//intracellular	NA	GO:0016567//protein ubiquitination;GO:0035556//intracellular signal transduction	K04701//cytokine inducible SH2-containing protein	NP_001116406.1//suppressor of cytokine signaling 8 [Oryzias latipes]
112150794	0.89	9.45	3.40844	4.76528e-65	Up	9.7506e-67	LOC112150794	NA	GO:0050661//NADP binding;GO:0004499//N,N-dimethylaniline monooxygenase activity;GO:0050660//flavin adenine dinucleotide binding	NA	K00485//dimethylaniline monooxygenase (N-oxide forming) [EC:1.14.13.8]	XP_017284330.1//PREDICTED: dimethylaniline monooxygenase [N-oxide-forming] 5-like [Kryptolebias marmoratus]
112147111	0.31	3.29	3.40775	4.16426e-72	Up	7.6848e-74	LOC112147111	GO:0016459//myosin complex	GO:0051015//actin filament binding;GO:0005524//ATP binding;GO:0003774//motor activity	GO:0035050//embryonic heart tube development;GO:0055005//ventricular cardiac myofibril assembly	K17751//myosin heavy chain 6/7	XP_019960774.1//PREDICTED: myosin-6 [Paralichthys olivaceus];XP_018533902.1//PREDICTED: myosin-7-like [Lates calcarifer]
112156120	0.89	9.32	3.38845	2.39716e-116	Up	2.90598e-118	pde5a	NA	NA	NA	K13762//cGMP-specific 3',5'-cyclic phosphodiesterase [EC:3.1.4.35]	XP_011471757.2//cGMP-specific 3',5'-cyclic phosphodiesterase [Oryzias latipes]
112158374	0.17	1.77	3.38014	7.69388e-18	Up	4.60706e-19	LOC112158374	GO:0005576//extracellular region	NA	NA	K19927//zona pellucida sperm-binding protein 2	AAN31186.1//ZPAX [Oryzias latipes]
112146586	3.76	38.96	3.37319	1.65703e-230	Up	1.13233e-232	LOC112146586	NA	NA	NA	K00771//protein xylosyltransferase [EC:2.4.2.26]	XP_004071580.1//uncharacterized protein LOC101160981 isoform X2 [Oryzias latipes];XP_011476648.1//uncharacterized protein LOC101160981 isoform X1 [Oryzias latipes]
112137866	0.4	3.96	3.30743	2.75169e-09	Up	2.68136e-10	LOC112137866	NA	NA	NA	K05204//glutamate receptor, ionotropic kainate 4;K02366//glucuronyl/N-acetylglucosaminyl transferase EXT1 [EC:2.4.1.224 2.4.1.225];K21871//M-phase phosphoprotein 8	XP_011618846.1//PREDICTED: uncharacterized protein LOC105419152, partial [Takifugu rubripes]
112154838	0.11	1.08	3.29546	0.000258982	Up	4.38736e-05	LOC112154838	NA	NA	NA	K00355//NAD(P)H dehydrogenase (quinone) [EC:1.6.5.2]	XP_020568548.1//ribosyldihydronicotinamide dehydrogenase [quinone]-like isoform X2 [Oryzias latipes]
112140035	0.07	0.68	3.28011	7.53975e-05	Up	1.17279e-05	LOC112140035	NA	NA	NA	K09381//paired box protein 3/7	XP_008280774.1//PREDICTED: paired box protein Pax-7-like isoform X1 [Stegastes partitus]
112150347	0.14	1.36	3.28011	0.000236053	Up	3.97158e-05	LOC112150347	NA	NA	NA	NA	XP_020556522.1//RNA-binding protein FUS-like [Oryzias latipes]
112136762	5.93	57.03	3.26562	0	Up	0	LOC112136762	NA	NA	NA	K18439//Arf-GAP with Rho-GAP domain, ANK repeat and PH domain-containing protein 1;K12646//ATP-dependent RNA helicase DDX58 [EC:3.6.4.13];K22284//endothelial lipase [EC:3.1.1.3];K22859//protein JBTS17;K18085//myotubularin-related protein 10/11/12	XP_018549880.1//PREDICTED: uncharacterized protein LOC108895509 [Lates calcarifer]
112143034	0.91	8.72	3.26039	3.89646e-59	Up	8.63472e-61	LOC112143034	NA	NA	NA	K08574//calpain-5 [EC:3.4.22.-]	XP_004076458.1//calpain-5 [Oryzias latipes]
112148125	0.07	0.66	3.23704	1.78566e-08	Up	1.85309e-09	LOC112148125	NA	NA	NA	K09103//early B-cell factor	XP_011477442.1//transcription factor COE2 isoform X1 [Oryzias latipes];XP_004072412.1//transcription factor COE2 isoform X2 [Oryzias latipes]
112140024	0.13	1.22	3.2303	4.22083e-05	Up	6.34542e-06	LOC112140024	GO:0005576//extracellular region	GO:0005179//hormone activity	GO:0050880//regulation of blood vessel size	K12336//natriuretic peptide C	NP_001098153.1//C-type natriuretic peptide 3 precursor [Oryzias latipes]
112145117	0.55	5.14	3.22426	3.24865e-37	Up	1.06859e-38	LOC112145117	GO:0016021//integral component of membrane	NA	NA	K11983//E3 ubiquitin-protein ligase RNF182 [EC:2.3.2.27]	XP_004069035.1//E3 ubiquitin-protein ligase RNF182-like isoform X2 [Oryzias latipes]
112147114	0.33	3.08	3.22239	2.70811e-60	Up	5.95948e-62	LOC112147114	NA	NA	NA	K17751//myosin heavy chain 6/7	XP_019739311.1//PREDICTED: myosin-7-like [Hippocampus comes]
112158453	3.05	28.38	3.21799	9.68938e-287	Up	5.42414e-289	LOC112158453	GO:0005634//nucleus	GO:0003707//steroid hormone receptor activity;GO:0008270//zinc ion binding;GO:0043565//sequence-specific DNA binding;GO:0003700//DNA binding transcription factor activity;GO:0005496//steroid binding	GO:0006351//transcription, DNA-templated	K08554//estrogen-related receptor gamma	XP_011490012.1//estrogen-related receptor gamma type 2 isoform X1 [Oryzias latipes]
112139545	0.79	7.33	3.21389	3.34906e-152	Up	3.24536e-154	nat16	NA	NA	NA	K22888//histidine N-acetyltransferase [EC:2.3.1.33]	XP_020557599.1//probable N-acetyltransferase 16 isoform X2 [Oryzias latipes];XP_011471716.1//probable N-acetyltransferase 16 isoform X1 [Oryzias latipes]
112147994	0.11	1	3.18442	0.000235999	Up	3.97158e-05	LOC112147994	NA	NA	NA	NA	XP_004084909.1//uncharacterized protein LOC101165690 [Oryzias latipes]
112144642	14.55	126.28	3.11754	0	Up	0	cish	GO:0005622//intracellular	NA	GO:0016567//protein ubiquitination;GO:0035556//intracellular signal transduction	K04701//cytokine inducible SH2-containing protein	NP_001116394.1//cytokine-inducible SH2-containing protein [Oryzias latipes]
112149233	0.18	1.55	3.1062	9.76722e-14	Up	7.07786e-15	p2ry2	GO:0016021//integral component of membrane	GO:0045028//G-protein coupled purinergic nucleotide receptor activity	GO:0097746//regulation of blood vessel diameter;GO:0007200//phospholipase C-activating G-protein coupled receptor signaling pathway;GO:0070257//positive regulation of mucus secretion	K04269//P2Y purinoceptor 2	XP_020564035.1//P2Y purinoceptor 2 [Oryzias latipes]
112150344	0.24	2.02	3.07325	2.09881e-06	Up	2.64478e-07	LOC112150344	NA	NA	NA	NA	XP_011472519.1//uncharacterized protein LOC101163966 [Oryzias latipes]
112148687	0.1	0.84	3.07039	1.64531e-11	Up	1.36061e-12	ccdc180	NA	NA	NA	K23088//vitamin A receptor/transporter (stra6) family protein;K00722//globoside alpha-N-acetylgalactosaminyltransferase [EC:2.4.1.88]	XP_011477908.2//coiled-coil domain-containing protein 180 [Oryzias latipes]
112149746	2.19	17.68	3.01312	1.49366e-132	Up	1.65501e-134	LOC112149746	NA	NA	NA	K17859//cytochrome P450 family 2 subfamily Y	XP_004075266.1//cytochrome P450 2F3-like isoform X1 [Oryzias latipes]
112163205	9.28	74.52	3.00543	0	Up	0	LOC112163205	NA	NA	NA	K13575//solute carrier family 4 (sodium bicarbonate cotransporter), member 4	XP_019937825.1//PREDICTED: electrogenic sodium bicarbonate cotransporter 1-like isoform X2 [Paralichthys olivaceus];XP_005929820.1//PREDICTED: electrogenic sodium bicarbonate cotransporter 1-like isoform X1 [Haplochromis burtoni];XP_018531193.1//PREDICTED: electrogenic sodium bicarbonate cotransporter 1-like [Lates calcarifer];XP_015243866.1//PREDICTED: electrogenic sodium bicarbonate cotransport…
112146462	4.59	36.65	2.99725	9.56655e-48	Up	2.52626e-49	LOC112146462	NA	NA	NA	NA	NA
112138405	1.7	13.5	2.98935	1.31375e-18	Up	7.5928e-20	LOC112138405	NA	NA	NA	NA	XP_004076031.2//uncharacterized protein LOC101172262, partial [Oryzias latipes]
112148591	24.03	186.06	2.95286	0	Up	0	LOC112148591	NA	NA	NA	K08716//solute carrier family 14 (urea transporter)	XP_004072672.2//urea transporter 2 [Oryzias latipes]
112151901	0.38	2.91	2.93695	1.46398e-07	Up	1.65829e-08	LOC112151901	NA	NA	NA	K13098//RNA-binding protein FUS;K13209//RNA-binding protein EWS	XP_011474725.1//uncharacterized protein LOC101162121 isoform X5 [Oryzias latipes]
112139021	0.14	1.07	2.93411	0.000185207	Up	3.0689e-05	LOC112139021	NA	NA	NA	NA	KKF33220.1//hypothetical protein EH28_15733 [Larimichthys crocea]
112154141	0.07	0.53	2.92057	0.000547344	Up	9.74154e-05	acsl5	GO:0016021//integral component of membrane	GO:0003824//catalytic activity;GO:0016874//ligase activity	GO:0008152//metabolic process	K01897//long-chain acyl-CoA synthetase [EC:6.2.1.3]	XP_014848567.1//PREDICTED: long-chain-fatty-acid--CoA ligase 5 [Poecilia mexicana]
112162726	0.77	5.81	2.91561	4.2189e-34	Up	1.50989e-35	plac8	NA	NA	NA	NA	XP_005459738.1//PREDICTED: placenta-specific gene 8 protein isoform X2 [Oreochromis niloticus]
112155729	0.14	1.05	2.90689	2.30014e-09	Up	2.22448e-10	LOC112155729	NA	NA	NA	K18273//alpha-tectorin	XP_011485559.1//uncharacterized protein LOC101156610 isoform X2 [Oryzias latipes];XP_011485558.1//uncharacterized protein LOC101156610 isoform X1 [Oryzias latipes]
112137792	4.78	34.36	2.84565	1.09472e-228	Up	7.56522e-231	LOC112137792	NA	NA	NA	K14684//solute carrier family 25 (mitochondrial phosphate transporter), member 23/24/25/41	XP_008298101.1//PREDICTED: calcium-binding mitochondrial carrier protein SCaMC-2-A-like [Stegastes partitus]
112159856	3.69	26.33	2.83501	9.02868e-160	Up	8.33084e-162	LOC112159856	NA	NA	NA	K00030//isocitrate dehydrogenase (NAD+) [EC:1.1.1.41]	XP_011475934.1//isocitrate dehydrogenase [NAD] subunit gamma, mitochondrial-like isoform X1 [Oryzias latipes];XP_004071098.1//isocitrate dehydrogenase [NAD] subunit gamma, mitochondrial-like isoform X2 [Oryzias latipes]
112158511	0.23	1.63	2.82517	3.04563e-06	Up	3.92374e-07	LOC112158511	NA	GO:0046872//metal ion binding	NA	K09377//cysteine and glycine-rich protein	XP_004083454.1//cysteine-rich protein 2-like [Oryzias latipes]
112162361,RFAM:RF00001	6.4	44.47	2.79669	3.90459e-11	Up	3.2998e-12	NA	NA	NA	NA	K03132//transcription initiation factor TFIID subunit 7;K10603//autoimmune regulator	XP_020439386.1//uncharacterized protein LOC109950918 [Corvus cornix cornix]
112148856	0.22	1.52	2.7885	4.76241e-16	Up	3.07602e-17	aifm3	NA	NA	NA	K22747//apoptosis-inducing factor 3	XP_018525153.1//PREDICTED: apoptosis-inducing factor 3 isoform X1 [Lates calcarifer];XP_022053834.1//apoptosis-inducing factor 3 isoform X3 [Acanthochromis polyacanthus];XP_008280265.1//PREDICTED: apoptosis-inducing factor 3 [Stegastes partitus]
112142140	0.96	6.59	2.77917	2.17947e-32	Up	8.246e-34	LOC112142140	NA	NA	NA	K09228//KRAB domain-containing zinc finger protein;K12012//tripartite motif-containing protein 35;K06467//CD22 antigen;K20653//GEM interacting protein	XP_020569107.1//uncharacterized protein LOC110017484 [Oryzias latipes]
112137795	3.01	20.62	2.77621	1.6369e-164	Up	1.46614e-166	hmgcr	NA	NA	NA	K00021//hydroxymethylglutaryl-CoA reductase (NADPH) [EC:1.1.1.34]	XP_020561967.1//3-hydroxy-3-methylglutaryl-coenzyme A reductase [Oryzias latipes]
112141424	1.14	7.76	2.76702	2.88105e-42	Up	8.46452e-44	prr7	NA	NA	NA	K13172//serine/arginine repetitive matrix protein 2	XP_004086667.1//proline-rich protein 7 [Oryzias latipes]
112141129	0.05	0.34	2.76553	0.000547225	Up	9.74154e-05	LOC112141129	NA	NA	NA	K19496//anoctamin-1	XP_020555258.1//anoctamin-1-like isoform X1 [Oryzias latipes]
112152077	0.52	3.49	2.74664	9.93335e-21	Up	5.25008e-22	ush1c	NA	GO:0051015//actin filament binding	GO:0007605//sensory perception of sound	K21877//harmonin	XP_018519508.1//PREDICTED: harmonin isoform X1 [Lates calcarifer];XP_018519509.1//PREDICTED: harmonin isoform X2 [Lates calcarifer]
112146130	0.19	1.25	2.71786	1.42472e-07	Up	1.61108e-08	LOC112146130	NA	NA	NA	K10352//myosin heavy chain	XP_020563746.1//trichohyalin-like [Oryzias latipes]
112138282	1.47	9.52	2.69515	2.57741e-25	Up	1.16422e-26	LOC112138282	NA	NA	NA	K17859//cytochrome P450 family 2 subfamily Y	XP_004075266.1//cytochrome P450 2F3-like isoform X1 [Oryzias latipes]
112156507	1.51	9.71	2.68492	1.68566e-121	Up	1.95886e-123	sh3tc1	NA	NA	NA	NA	XP_011486014.2//SH3 domain and tetratricopeptide repeat-containing protein 1 [Oryzias latipes]
112140383	0.3	1.87	2.64	7.94526e-05	Up	1.24108e-05	LOC112140383	NA	NA	NA	K14290//exportin-1;K21871//M-phase phosphoprotein 8;K20796//histone-lysine N-methyltransferase PRDM7/9 [EC:2.1.1.43];K00914//phosphatidylinositol 3-kinase [EC:2.7.1.137]	XP_011608707.1//PREDICTED: piggyBac transposable element-derived protein 3-like [Takifugu rubripes]
112149232	0.23	1.43	2.63631	1.79233e-10	Up	1.59429e-11	relt	NA	NA	NA	K05156//tumor necrosis factor receptor superfamily member 19-like	XP_011481069.1//tumor necrosis factor receptor superfamily member 19L [Oryzias latipes]
112143958	0.39	2.42	2.63346	1.5669e-30	Up	6.18846e-32	LOC112143958	NA	NA	NA	K05658//ATP-binding cassette, subfamily B (MDR/TAP), member 1 [EC:7.6.2.2]	ALU63318.1//ATP-binding cassette sub-family B member 4 [Oryzias melastigma]
112141066	0.1	0.62	2.63227	0.00092906	Up	0.000172455	LOC112141066	NA	NA	NA	K08826//homeodomain interacting protein kinase [EC:2.7.11.1]	XP_012717711.1//homeodomain-interacting protein kinase 2-like [Fundulus heteroclitus]
112163050	0.38	2.33	2.61626	2.23631e-57	Up	5.13708e-59	LOC112163050	NA	NA	NA	K08878//breakpoint cluster region protein [EC:2.7.11.1]	XP_020563425.1//breakpoint cluster region protein-like [Oryzias latipes]
112141440,RFAM:RF00001	38.46	234.05	2.60539	2.35295e-51	Up	5.8047e-53	NA	NA	NA	NA	K03132//transcription initiation factor TFIID subunit 7;K10603//autoimmune regulator	XP_020439386.1//uncharacterized protein LOC109950918 [Corvus cornix cornix]
112152828	2.99	18.12	2.59937	5.05318e-139	Up	5.2869e-141	LOC112152828	NA	NA	NA	K08765//carnitine O-palmitoyltransferase 1, liver isoform [EC:2.3.1.21]	XP_008289244.1//PREDICTED: carnitine O-palmitoyltransferase 1, muscle isoform isoform X2 [Stegastes partitus]
112162491	0.17	1.03	2.59904	9.31615e-05	Up	1.47428e-05	slc30a8	GO:0005623//cell;GO:0016021//integral component of membrane	GO:0005385//zinc ion transmembrane transporter activity	GO:0006882//cellular zinc ion homeostasis	K14695//solute carrier family 30 (zinc transporter), member 8	XP_004073803.1//zinc transporter 8 [Oryzias latipes]
112161261	0.42	2.52	2.58496	6.48899e-16	Up	4.22378e-17	LOC112161261	NA	NA	NA	K04169//gastrin-releasing peptide receptor	XP_004084901.1//gastrin-releasing peptide receptor-like [Oryzias latipes]
112157710	1.4	8.38	2.58152	6.70585e-28	Up	2.83488e-29	LOC112157710	GO:0005856//cytoskeleton;GO:0005737//cytoplasm	GO:0005524//ATP binding	GO:0003203//endocardial cushion morphogenesis;GO:0003272//endocardial cushion formation;GO:0036302//atrioventricular canal development	K12314//actin, alpha cardiac muscle	XP_021178877.1//actin, alpha cardiac-like [Fundulus heteroclitus]
112141282	3.88	23.15	2.57688	1.35587e-26	Up	5.95176e-28	LOC112141282	NA	NA	NA	K14426//solute carrier family 12 (sodium/chloride transporter), member 3	XP_020555369.1//solute carrier family 12 member 3 isoform X2 [Oryzias latipes]
112142037	0.62	3.68	2.56937	2.22567e-15	Up	1.48138e-16	LOC112142037	GO:0016021//integral component of membrane	NA	NA	K06492//CD58 antigen;K06479//CD48 antigen	XP_011492312.1//CD48 antigen-like isoform X2 [Oryzias latipes]
112161556	0.33	1.95	2.56294	5.12195e-10	Up	4.73002e-11	eno4	NA	NA	NA	K01689//enolase [EC:4.2.1.11]	XP_011482370.2//enolase 4 [Oryzias latipes]
112137653	1.85	10.88	2.55608	3.85857e-104	Up	5.1543e-106	LOC112137653	NA	NA	NA	K05742//solute carrier family 9 (sodium/hydrogen exchanger), member 1	XP_020562846.1//Na(+)/H(+) exchanger beta-like [Oryzias latipes]
112152931	0.37	2.17	2.5521	3.90437e-19	Up	2.19472e-20	LOC112152931	GO:0016021//integral component of membrane;GO:0005886//plasma membrane	GO:0005000//vasopressin receptor activity	NA	K04226//arginine vasopressin receptor 1A	NP_001295916.1//arg8-vasotocin receptor-like [Oryzias latipes]
112146561	3.18	18.64	2.5513	2.81497e-49	Up	7.25966e-51	tmem159	NA	NA	NA	NA	XP_004071486.1//promethin [Oryzias latipes]
112162020	2.07	12.06	2.54253	2.29514e-55	Up	5.40512e-57	LOC112162020	NA	NA	NA	K00308//N1-acetylpolyamine oxidase [EC:1.5.3.13]	XP_020565283.1//peroxisomal N(1)-acetyl-spermine/spermidine oxidase-like isoform X2 [Oryzias latipes];XP_011482801.1//peroxisomal N(1)-acetyl-spermine/spermidine oxidase-like isoform X1 [Oryzias latipes]
112145217	6.82	39.46	2.53255	1.30379e-142	Up	1.34396e-144	LOC112145217	NA	GO:0008080//N-acetyltransferase activity	NA	K20838//N-acetyltransferase 8 [EC:2.3.1.80 2.3.1.-]	XP_004082835.1//probable N-acetyltransferase CML1 [Oryzias latipes]
112152630	0.73	4.15	2.50714	7.26928e-69	Up	1.40603e-70	LOC112152630	NA	NA	NA	K10395//kinesin family member 4/21/27	XP_020569925.1//kinesin-like protein KIF21A [Oryzias latipes]
112150126	0.16	0.88	2.45943	1.70491e-07	Up	1.94305e-08	mafa	GO:0005634//nucleus	GO:0003677//DNA binding;GO:0003700//DNA binding transcription factor activity	GO:0006351//transcription, DNA-templated	K07595//transcription factor MAFA	XP_011472577.1//transcription factor MafA [Oryzias latipes]
112143516	2.24	12.14	2.4382	2.02033e-172	Up	1.76278e-174	LOC112143516	GO:0005622//intracellular	GO:0032266//phosphatidylinositol-3-phosphate binding	GO:0006886//intracellular protein transport;GO:0016197//endosomal transport;GO:0007165//signal transduction	K17936//sorting nexin-27	XP_013766032.1//PREDICTED: sorting nexin-27-like isoform X2 [Pundamilia nyererei];XP_005732148.1//PREDICTED: sorting nexin-27-like isoform X1 [Pundamilia nyererei]
112150869	0.51	2.76	2.4361	0.000641638	Up	0.000115461	LOC112150869	NA	NA	NA	NA	NA
112138897	0.24	1.29	2.42626	3.34904e-06	Up	4.33014e-07	LOC112138897	NA	NA	NA	K08143//MFS transporter, SP family, solute carrier family 2 (facilitated glucose/fructose transporter), member 5	XP_018521659.1//PREDICTED: solute carrier family 2, facilitated glucose transporter member 5 isoform X1 [Lates calcarifer]
112138850	2.47	13.27	2.42559	3.16801e-69	Up	6.09092e-71	LOC112138850	NA	NA	NA	K08857//NIMA (never in mitosis gene a)-related kinase 1/4/5 [EC:2.7.11.1]	XP_015800692.1//PREDICTED: calcium/calmodulin-dependent protein kinase type 1D-like [Nothobranchius furzeri]
112145998	0.03	0.16	2.41504	0.00072236	Up	0.000131465	LOC112145998	NA	NA	NA	K04856//voltage-dependent calcium channel T type alpha-1I	XP_008414009.1//PREDICTED: voltage-dependent T-type calcium channel subunit alpha-1I isoform X1 [Poecilia reticulata]
112140061	7.26	38.61	2.41093	8.71766e-29	Up	3.5844e-30	LOC112140061	NA	NA	NA	K06751//major histocompatibility complex, class I	APD68797.1//MHC class I alpha antigen [Trachinotus ovatus]
112141089	14.89	78.52	2.39872	0	Up	0	LOC112141089	NA	NA	NA	K14426//solute carrier family 12 (sodium/chloride transporter), member 3	XP_004084357.2//solute carrier family 12 member 3 isoform X1 [Oryzias latipes]
112154990	0.09	0.46	2.35364	0.000257395	Up	4.35848e-05	LOC112154990	NA	NA	NA	K04865//voltage-dependent calcium channel beta-4	XP_003454943.1//PREDICTED: voltage-dependent L-type calcium channel subunit beta-4 isoform X1 [Oreochromis niloticus];XP_005475449.1//PREDICTED: voltage-dependent L-type calcium channel subunit beta-4 isoform X3 [Oreochromis niloticus];XP_005475448.1//PREDICTED: voltage-dependent L-type calcium channel subunit beta-4 isoform X2 [Oreochromis niloticus]
112147010	21.78	110.97	2.34909	0	Up	0	LOC112147010	GO:0005737//cytoplasm	GO:0020037//heme binding;GO:0005506//iron ion binding;GO:0005344//oxygen carrier activity;GO:0019825//oxygen binding	NA	K21894//cytoglobin	NP_001098237.1//cytoglobin-1 [Oryzias latipes]
112144661	0.55	2.79	2.34276	3.52143e-26	Up	1.56481e-27	LOC112144661	NA	NA	NA	K14607//extracellular sulfatase Sulf [EC:3.1.6.-]	XP_004069132.1//extracellular sulfatase Sulf-2-like isoform X1 [Oryzias latipes];XP_011473685.1//extracellular sulfatase Sulf-2-like isoform X2 [Oryzias latipes]
112143993	0.7	3.54	2.33832	2.44023e-18	Up	1.43105e-19	LOC112143993	NA	NA	NA	K13302//serum/glucocorticoid-regulated kinase 1 [EC:2.7.11.1]	XP_004077923.1//serine/threonine-protein kinase Sgk1-like [Oryzias latipes]
112142358	0.05	0.25	2.32193	1.5916e-06	Up	1.98105e-07	LOC112142358	NA	NA	NA	K04286//melatonin receptor type 1B	XP_020564478.1//melatonin receptor type 1B-B-like [Oryzias latipes]
112142649	0.42	2.1	2.32193	2.33542e-07	Up	2.6968e-08	hand1	NA	NA	NA	K09071//heart-and neural crest derivatives-expressed protein 1	XP_004076862.1//heart- and neural crest derivatives-expressed protein 1 [Oryzias latipes]
112145497	0.23	1.15	2.32193	2.0176e-09	Up	1.93877e-10	cfap57	NA	NA	NA	K11498//centromeric protein E;K18626//trichohyalin	XP_011473927.1//cilia- and flagella-associated protein 57 [Oryzias latipes]
112160690	0.15	0.74	2.30256	3.82602e-07	Up	4.50372e-08	adprhl1	NA	NA	NA	K01245//ADP-ribosylarginine hydrolase [EC:3.2.2.19];K19953//TBC1 domain family member 6	XP_011488699.1//protein ADP-ribosylarginine hydrolase-like protein 1 isoform X1 [Oryzias latipes]
112149912	1.97	9.68	2.29681	9.99549e-13	Up	7.6639e-14	LOC112149912	NA	NA	NA	NA	XP_018545480.1//PREDICTED: interferon alpha-inducible protein 27-like protein 2A isoform X1 [Lates calcarifer]
112153990	0.19	0.93	2.29123	4.28531e-24	Up	2.00848e-25	LOC112153990	NA	NA	NA	K15009//SH3 and multiple ankyrin repeat domains protein	XP_019218280.1//PREDICTED: SH3 and multiple ankyrin repeat domains protein 3 isoform X1 [Oreochromis niloticus]
112142014	505.7	2469.31	2.28775	0	Up	0	LOC112142014	NA	NA	NA	K01540//sodium/potassium-transporting ATPase subunit beta	XP_022068660.1//sodium/potassium-transporting ATPase subunit beta-233-like [Acanthochromis polyacanthus]
112136464	4.98	24.19	2.28019	2.96576e-68	Up	5.78222e-70	apoa4	NA	NA	NA	K08757//apolipoprotein A-I	AEA51138.1//apolipoprotein A-I, partial [Oryzias melastigma]
112146402	1.78	8.58	2.2691	7.48374e-57	Up	1.73066e-58	LOC112146402	GO:0005634//nucleus;GO:0005829//cytosol	GO:0004715//non-membrane spanning protein tyrosine kinase activity;GO:0005524//ATP binding	GO:0045859//regulation of protein kinase activity;GO:0042552//myelination;GO:0001702//gastrulation with mouth forming second;GO:0060027//convergent extension involved in gastrulation;GO:0034334//adherens junction maintenance;GO:0051480//regulation of cytosolic calcium ion concentration;GO:0046777//protein autophosphorylation	K05703//tyrosine-protein kinase Fyn [EC:2.7.10.2]	XP_011488555.1//tyrosine-protein kinase fyna [Oryzias latipes]
112153902	0.68	3.24	2.25239	2.45375e-07	Up	2.84102e-08	LOC112153902	GO:0016021//integral component of membrane	NA	NA	K15216//RNA polymerase I-specific transcription initiation factor RRN3	XP_004080718.2//transmembrane protein 238-like [Oryzias latipes]
112147206	0.95	4.51	2.24713	2.89472e-12	Up	2.2776e-13	LOC112147206	NA	NA	NA	K13373//17beta-estradiol 17-dehydrogenase / 3beta-hydroxysteroid 3-dehydrogenase [EC:1.1.1.62 1.1.1.270]	XP_004079131.2//3-keto-steroid reductase-like [Oryzias latipes]
112159826	5.29	24.55	2.21438	9.62998e-78	Up	1.65444e-79	LOC112159826	NA	NA	NA	K06210//nicotinamide mononucleotide adenylyltransferase [EC:2.7.7.1 2.7.7.18]	XP_020560228.1//retinoid-binding protein 7 isoform X3 [Oryzias latipes]
112155323	36.09	166.78	2.20828	0	Up	0	LOC112155323	NA	NA	NA	K06087//claudin	XP_004081989.1//claudin-10-like [Oryzias latipes]
112156252	17.38	79.07	2.1857	5.4018e-262	Up	3.19078e-264	LOC112156252	NA	NA	NA	K04742//chondroitin 4-sulfotransferase 12 [EC:2.8.2.5]	XP_011485730.1//carbohydrate sulfotransferase 12-like [Oryzias latipes]
112159056	10.44	47.38	2.18216	1.79765e-246	Up	1.12431e-248	LOC112159056	NA	NA	NA	K17594//phosphatase and actin regulator 3	XP_013886983.1//PREDICTED: phosphatase and actin regulator 3 isoform X2 [Austrofundulus limnaeus];XP_013886982.1//PREDICTED: phosphatase and actin regulator 3 isoform X1 [Austrofundulus limnaeus]
112137632	13.41	60.58	2.17553	1.27238e-145	Up	1.30176e-147	msmo1	NA	NA	NA	K07750//methylsterol monooxygenase [EC:1.14.18.9]	XP_020559738.1//methylsterol monooxygenase 1 [Oryzias latipes]
112149755	1.34	6.05	2.1747	1.20901e-50	Up	3.03864e-52	LOC112149755	NA	NA	NA	K04312//G protein-coupled receptor 4	XP_011480526.1//G-protein coupled receptor 4 isoform X1 [Oryzias latipes]
112154192	4	17.95	2.16591	8.17564e-79	Up	1.3888e-80	socs2	NA	NA	NA	K04695//suppressor of cytokine signaling 2	XP_004084835.1//suppressor of cytokine signaling 2 [Oryzias latipes]
112138274	23.66	105.58	2.15781	3.59355e-290	Up	1.9978e-292	LOC112138274	NA	NA	NA	K19607//X-linked retinitis pigmentosa GTPase regulator	XP_004065666.1//surfeit locus protein 6 homolog [Oryzias latipes]
112157334	41.29	184.04	2.15616	0	Up	0	LOC112157334	GO:0016021//integral component of membrane	NA	NA	K15076//elongin-A;K17552//protein phosphatase 1 regulatory subunit 10;K19607//X-linked retinitis pigmentosa GTPase regulator	XP_004065666.1//surfeit locus protein 6 homolog [Oryzias latipes]
112144585	19.83	87.73	2.14539	0	Up	0	LOC112144585	NA	GO:0004013//adenosylhomocysteinase activity	GO:0006730//one-carbon metabolic process	K01251//adenosylhomocysteinase [EC:3.3.1.1]	XP_004068511.1//adenosylhomocysteinase 2 isoform X2 [Oryzias latipes]
112143896	1.05	4.64	2.14374	5.01302e-28	Up	2.1115e-29	LOC112143896	GO:0016021//integral component of membrane	NA	NA	K06751//major histocompatibility complex, class I	NP_001295938.2//class I histocompatibility antigen, F10 alpha chain-like precursor [Oryzias latipes]
112161025	0.55	2.41	2.13153	4.38383e-05	Up	6.61078e-06	LOC112161025	GO:0005576//extracellular region	GO:0008289//lipid binding	GO:0006869//lipid transport;GO:0042157//lipoprotein metabolic process	K04524//apolipoprotein E	XP_011479630.1//apolipoprotein Eb-like [Oryzias latipes]
112136521	4.46	19.52	2.12984	2.04026e-120	Up	2.41032e-122	LOC112136521	NA	NA	NA	K22022//mucin-21;K17387//kinesin family member 23;K21125//mucin-5AC;K22016//mucin-3/17	XP_020566104.1//progestin and adipoQ receptor family member 6 [Oryzias latipes];XP_018555431.1//PREDICTED: progestin and adipoQ receptor family member 6-like isoform X2 [Lates calcarifer]
112136171	0.08	0.35	2.12928	0.000722514	Up	0.000131465	LOC112136171	GO:0016021//integral component of membrane;GO:0005886//plasma membrane	GO:0004935//adrenergic receptor activity	NA	K04135//adrenergic receptor alpha-1A	XP_020563487.1//alpha-1A adrenergic receptor-like [Oryzias latipes]
112148927	4.39	19.18	2.12731	1.2555e-160	Up	1.15361e-162	trpv4	NA	NA	NA	K04973//transient receptor potential cation channel subfamily V member 4	XP_011477491.1//transient receptor potential cation channel subfamily V member 4 [Oryzias latipes]
112136788	0.11	0.48	2.12553	6.81508e-06	Up	9.17728e-07	LOC112136788	NA	NA	NA	K06841//semaphorin 5	XP_004066803.1//semaphorin-5B-like [Oryzias latipes]
112146328	0.64	2.77	2.11374	4.30866e-05	Up	6.4891e-06	LOC112146328	NA	NA	NA	K02183//calmodulin;K05629//atrophin-1 interacting protein 1	XP_004071522.2//parvalbumin beta-like isoform X2 [Oryzias latipes]
112153095	0.49	2.1	2.09954	1.13546e-14	Up	7.85114e-16	LOC112153095	NA	NA	NA	K07919//Ras-related protein Rab-33A	XP_004073600.1//ras-related protein Rab-33A [Oryzias latipes]
112147009	0.97	4.12	2.08659	3.08527e-22	Up	1.55919e-23	fam234b	NA	NA	NA	K17258//integrin alpha FG-GAP repeat containing protein 3	XP_011476823.1//protein FAM234B [Oryzias latipes]
112140211	11.86	50.33	2.08531	1.52e-89	Up	2.28862e-91	LOC112140211	GO:0031090//organelle membrane;GO:0016021//integral component of membrane;GO:0005789//endoplasmic reticulum membrane	GO:0020037//heme binding;GO:0005506//iron ion binding;GO:0070330//aromatase activity;GO:0016712//oxidoreductase activity, acting on paired donors, with incorporation or reduction of molecular oxygen, reduced flavin or flavoprotein as one donor, and incorporation of one atom of oxygen	NA	K17860//cytochrome P450 family 3 subfamily C;K07424//cytochrome P450 family 3 subfamily A [EC:1.14.14.1]	NP_001098565.1//cytochrome P450 3A40 [Oryzias latipes]
112162126	33.97	142.63	2.06994	3.87538e-214	Up	2.84272e-216	LOC112162126	NA	NA	NA	NA	XP_004077080.1//myelin and lymphocyte protein-like [Oryzias latipes]
112143032	0.39	1.63	2.06333	2.34976e-09	Up	2.27428e-10	LOC112143032	NA	NA	NA	K08574//calpain-5 [EC:3.4.22.-]	XP_004076458.1//calpain-5 [Oryzias latipes]
112161924	3.09	12.83	2.05384	1.33471e-151	Up	1.30884e-153	LOC112161924	NA	NA	NA	K16861//inactive phospholipase D5	XP_011482606.1//inactive phospholipase D5-like [Oryzias latipes]
112163171	2.16	8.89	2.04115	1.47558e-105	Up	1.9597e-107	kcnq4	GO:0008076//voltage-gated potassium channel complex	GO:0005249//voltage-gated potassium channel activity	NA	K04929//potassium voltage-gated channel KQT-like subfamily member 4	XP_011479534.1//potassium voltage-gated channel subfamily KQT member 4 isoform X3 [Oryzias latipes];XP_015227891.1//PREDICTED: potassium voltage-gated channel subfamily KQT member 4 isoform X9 [Cyprinodon variegatus]
112156657	605.75	2397.47	1.98472	0	Up	0	LOC112156657	NA	NA	NA	K01539//sodium/potassium-transporting ATPase subunit alpha [EC:3.6.3.9]	XP_015802160.1//PREDICTED: sodium/potassium-transporting ATPase subunit alpha-1 [Nothobranchius furzeri]
112161480	10.01	39.46	1.97895	5.07042e-75	Up	9.00468e-77	LOC112161480	NA	NA	NA	NA	XP_011479109.1//uncharacterized protein LOC101165404 [Oryzias latipes]
112142602	4.98	19.57	1.97443	2.07822e-76	Up	3.61856e-78	dmpk	NA	NA	NA	K08788//dystrophia myotonica-protein kinase [EC:2.7.11.1]	XP_011481666.1//myotonin-protein kinase isoform X2 [Oryzias latipes];XP_020564490.1//myotonin-protein kinase isoform X6 [Oryzias latipes]
112156045	13.34	51.96	1.96164	4.02179e-16	Up	2.58834e-17	LOC112156045	NA	NA	NA	NA	XP_011491908.2//mucin-5AC-like, partial [Oryzias latipes]
112137125	0.47	1.83	1.96111	9.47927e-09	Up	9.66518e-10	LOC112137125	NA	NA	NA	K22986//G protein-coupled receptor 108;K01942//biotin---protein ligase [EC:6.3.4.9 6.3.4.10 6.3.4.11 6.3.4.15];K10502//zinc finger and BTB domain-containing protein 22	XP_004066147.1//uncharacterized protein LOC101158921 [Oryzias latipes]
112138397	0.21	0.81	1.94753	6.25161e-07	Up	7.49652e-08	LOC112138397	NA	NA	NA	K04446//nuclear factor of activated T-cells, cytoplasmic 1	XP_004074340.1//nuclear factor of activated T-cells, cytoplasmic 1-like [Oryzias latipes]
112143364	36.66	140.51	1.93839	0	Up	0	arg2	NA	GO:0046872//metal ion binding;GO:0004053//arginase activity	GO:0006525//arginine metabolic process;GO:0000050//urea cycle	K01476//arginase [EC:3.5.3.1]	XP_004082141.1//arginase-2, mitochondrial [Oryzias latipes]
112162788	19.81	75.86	1.93711	4.73097e-114	Up	5.89956e-116	lcn2	NA	NA	NA	K01830//prostaglandin-H2 D-isomerase [EC:5.3.99.2]	XP_011480188.1//protein AMBP isoform X2 [Oryzias latipes]
112141059	1.83	7	1.93551	8.97203e-10	Up	8.43444e-11	LOC112141059	NA	GO:0016788//hydrolase activity, acting on ester bonds	GO:0016042//lipid catabolic process;GO:0001666//response to hypoxia	K01052//lysosomal acid lipase/cholesteryl ester hydrolase [EC:3.1.1.13]	XP_019115364.1//PREDICTED: lysosomal acid lipase/cholesteryl ester hydrolase [Larimichthys crocea]
112155324	11.31	43.15	1.93176	2.06926e-103	Up	2.77212e-105	LOC112155324	GO:0016021//integral component of membrane;GO:0005923//bicellular tight junction;GO:0005886//plasma membrane	GO:0005198//structural molecule activity	NA	K06087//claudin	XP_004081990.1//claudin-10-like [Oryzias latipes]
112149810	0.61	2.32	1.92724	2.49895e-05	Up	3.64394e-06	LOC112149810	NA	NA	NA	K00681//gamma-glutamyltranspeptidase / glutathione hydrolase [EC:2.3.2.2 3.4.19.13];K13624//ceruloplasmin [EC:1.16.3.1]	XP_011491160.1//transmembrane 4 L6 family member 5 [Oryzias latipes]
112143947	9.47	35.83	1.91973	1.15814e-174	Up	1.00156e-176	pdp1	NA	GO:0046872//metal ion binding;GO:0004722//protein serine/threonine phosphatase activity	NA	K01102//pyruvate dehydrogenase phosphatase [EC:3.1.3.43]	XP_004077920.1//pyruvate dehyrogenase phosphatase catalytic subunit 1 [Oryzias latipes]
112148548	1.09	4.09	1.90777	2.76563e-49	Up	7.12174e-51	LOC112148548	GO:0005622//intracellular	GO:0046872//metal ion binding;GO:0005089//Rho guanyl-nucleotide exchange factor activity	GO:0035023//regulation of Rho protein signal transduction;GO:0035556//intracellular signal transduction	K21072//A-kinase anchor protein 28	XP_020561399.1//rho guanine nucleotide exchange factor 28-like [Oryzias latipes]
112155783	4.19	15.56	1.89282	1.28504e-51	Up	3.1553e-53	tmem229a	GO:0016021//integral component of membrane	NA	NA	K17498//transcription factor SPN1	XP_004083183.3//transmembrane protein 229A [Oryzias latipes]
112146518	2.15	7.98	1.89205	1.60337e-06	Up	1.99694e-07	LOC112146518	NA	NA	NA	NA	NA
112157280	0.97	3.6	1.89194	2.75921e-35	Up	9.65116e-37	LOC112157280	NA	NA	NA	K01931//protein neuralized [EC:2.3.2.27]	XP_011491410.1//E3 ubiquitin-protein ligase NEURL1-like [Oryzias latipes]
112153080	6.43	23.85	1.8911	4.18824e-41	Up	1.26446e-42	gpx3	NA	NA	NA	K00432//glutathione peroxidase [EC:1.11.1.9]	XP_011478651.2//glutathione peroxidase 3 [Oryzias latipes]
112153627	8.86	32.5	1.87506	6.33943e-161	Up	5.8005e-163	tmx2	GO:0005623//cell;GO:0016021//integral component of membrane	NA	GO:0045454//cell redox homeostasis	K20030//palmitoyltransferase ZDHHC5/8 [EC:2.3.1.225]	XP_004073287.1//thioredoxin-related transmembrane protein 2 [Oryzias latipes]
112146873	7.96	29.09	1.86968	3.93134e-136	Up	4.20424e-138	otop2	NA	NA	NA	K21878//Usher syndrome type-1G protein;K21882//PDZ domain-containing protein 7	XP_020560943.1//otopetrin-2 [Oryzias latipes]
112141542	279.01	1016.49	1.86521	0	Up	0	LOC112141542	NA	NA	NA	K09628//serine protease 27 [EC:3.4.21.-];K09640//transmembrane protease serine 9 [EC:3.4.21.-]	XP_004079988.1//serine protease 27-like [Oryzias latipes]
112140730	8.91	32.28	1.85714	1.17286e-18	Up	6.76038e-20	LOC112140730	NA	NA	NA	NA	XP_021166159.1//interferon alpha-inducible protein 27-like protein 2 [Fundulus heteroclitus]
112143874	1.12	4.05	1.85442	2.32655e-14	Up	1.63385e-15	LOC112143874	NA	NA	NA	K11885//DNA damage-inducible protein 1;K08627//a disintegrin and metalloproteinase with thrombospondin motifs 13 [EC:3.4.24.87];K14434//alpha 1,6-fucoside beta 1,4-galactosyltransferase [EC:2.4.1.-];K16343//calcium-independent phospholipase A2 [EC:3.1.1.4]	XP_011488494.1//uncharacterized protein LOC101158318 [Oryzias latipes]
112153287	210.99	755.28	1.83984	0	Up	0	LOC112153287	GO:0005743//mitochondrial inner membrane;GO:0016021//integral component of membrane	GO:0005215//transporter activity	GO:0055085//transmembrane transport	K05863//solute carrier family 25 (mitochondrial adenine nucleotide translocator), member 4/5/6/31	XP_005913329.1//PREDICTED: ADP/ATP translocase 2 [Haplochromis burtoni]
112143316	1.13	4.04	1.83803	4.52335e-34	Up	1.6206e-35	carmil1	NA	NA	NA	K20493//leucine-rich repeat-containing protein 16	XP_022069175.1//F-actin-uncapping protein LRRC16A isoform X2 [Acanthochromis polyacanthus]
112145937	23.56	82.9	1.81503	5.43315e-267	Up	3.18832e-269	LOC112145937	GO:0016021//integral component of membrane	NA	NA	K17348//tetraspanin-1	XP_004072040.1//tetraspanin-1-like [Oryzias latipes]
112137329	3.07	10.73	1.80534	6.38703e-38	Up	2.05898e-39	LOC112137329	GO:0031090//organelle membrane;GO:0016021//integral component of membrane;GO:0005789//endoplasmic reticulum membrane	GO:0020037//heme binding;GO:0005506//iron ion binding;GO:0070330//aromatase activity;GO:0016712//oxidoreductase activity, acting on paired donors, with incorporation or reduction of molecular oxygen, reduced flavin or flavoprotein as one donor, and incorporation of one atom of oxygen	NA	K17860//cytochrome P450 family 3 subfamily C;K07424//cytochrome P450 family 3 subfamily A [EC:1.14.14.1]	AGN04274.1//cytochrome P450 [Oryzias melastigma]
112142363	6.2	21.55	1.79735	6.59802e-67	Up	1.30677e-68	LOC112142363	GO:0016021//integral component of membrane	GO:0005216//ion channel activity;GO:0008138//protein tyrosine/serine/threonine phosphatase activity;GO:0004725//protein tyrosine phosphatase activity	NA	K18079//PTEN homologous phosphatase	XP_004076268.1//phosphatidylinositol 3,4,5-trisphosphate 3-phosphatase TPTE2-like isoform X1 [Oryzias latipes]
112162376	0.4	1.39	1.79701	0.000230737	Up	3.8759e-05	LOC112162376	NA	NA	NA	K17582//antigen KI-67;K11588//methyl CpG binding protein 2;K09188//histone-lysine N-methyltransferase MLL3 [EC:2.1.1.43]	XP_020562556.1//ubiquitin carboxyl-terminal hydrolase 36-like [Oryzias latipes]
112141943	0.51	1.77	1.79518	0.000381436	Up	6.62086e-05	LOC112141943	GO:0016021//integral component of membrane	GO:0004957//prostaglandin E receptor activity	NA	K04260//prostaglandin E receptor 3	XP_004068022.1//prostaglandin E2 receptor EP3 subtype [Oryzias latipes]
112151546	60.58	208.88	1.78576	0	Up	0	LOC112151546	NA	GO:0008289//lipid binding;GO:0005215//transporter activity	NA	K03098//apolipoprotein D and lipocalin family protein	XP_004081227.1//apolipoprotein D-like [Oryzias latipes]
112148180	23.84	81.75	1.77783	3.77791e-192	Up	3.07752e-194	ctsl	NA	GO:0008234//cysteine-type peptidase activity	NA	K01365//cathepsin L [EC:3.4.22.15]	NP_001098156.1//cathepsin L1 precursor [Oryzias latipes]
112149441	0.43	1.47	1.77341	0.000139726	Up	2.2705e-05	LOC112149441	NA	NA	NA	K18274//uromodulin;K19899//pancreatic secretory granule membrane major glycoprotein GP2;K18273//alpha-tectorin	XP_020563860.1//zona pellucida-like domain-containing protein 1 [Oryzias latipes]
112155999	2.25	7.69	1.77306	7.2403e-53	Up	1.75822e-54	LOC112155999	NA	NA	NA	NA	XP_004079678.1//protein FAM160A1-like [Oryzias latipes]
112160749	0.12	0.41	1.77259	6.89833e-06	Up	9.3027e-07	phlpp2	NA	NA	NA	K16340//PH domain and leucine-rich repeat-containing protein phosphatase [EC:3.1.3.16]	XP_020569823.1//PH domain leucine-rich repeat-containing protein phosphatase 2 isoform X1 [Oryzias latipes];XP_011489506.2//PH domain leucine-rich repeat-containing protein phosphatase 2 isoform X2 [Oryzias latipes]
112137330	49.44	168.77	1.77131	0	Up	0	LOC112137330	GO:0031090//organelle membrane;GO:0016021//integral component of membrane;GO:0005789//endoplasmic reticulum membrane	GO:0020037//heme binding;GO:0005506//iron ion binding;GO:0070330//aromatase activity;GO:0016712//oxidoreductase activity, acting on paired donors, with incorporation or reduction of molecular oxygen, reduced flavin or flavoprotein as one donor, and incorporation of one atom of oxygen	NA	K17860//cytochrome P450 family 3 subfamily C;K07424//cytochrome P450 family 3 subfamily A [EC:1.14.14.1]	NP_001098565.1//cytochrome P450 3A40 [Oryzias latipes]
112146950	6.65	22.49	1.75786	1.33821e-37	Up	4.36048e-39	LOC112146950	NA	NA	NA	K18588//coenzyme Q-binding protein COQ10	XP_020560805.1//coenzyme Q-binding protein COQ10 homolog, mitochondrial-like isoform X2 [Oryzias latipes]
112161815	1.33	4.48	1.75207	2.19767e-23	Up	1.06227e-24	LOC112161815	NA	GO:0003779//actin binding;GO:0005509//calcium ion binding	GO:0001654//eye development;GO:0045214//sarcomere organization;GO:0007507//heart development;GO:0048741//skeletal muscle fiber development	K21073//actinin alpha 2/3	XP_020565135.1//alpha-actinin-2 [Oryzias latipes]
112146468	1.24	4.16	1.74624	0.000883503	Up	0.00016318	LOC112146468	GO:0005833//hemoglobin complex	GO:0020037//heme binding;GO:0005506//iron ion binding;GO:0005344//oxygen carrier activity;GO:0019825//oxygen binding	NA	K13826//hemoglobin subunit zeta	NP_001265827.1//hemoglobin embryonic subunit alpha [Oryzias latipes]
112142071	0.48	1.61	1.74595	0.000883318	Up	0.00016318	dnajb13	NA	GO:0051082//unfolded protein binding	GO:0006457//protein folding	K09519//DnaJ homolog subfamily B member 13	XP_004076543.1//dnaJ homolog subfamily B member 13 [Oryzias latipes]
112154425	3.89	13.01	1.74178	6.09185e-89	Up	9.28994e-91	LOC112154425	NA	NA	NA	K04380//microtubule-associated protein tau	XP_020567627.1//microtubule-associated protein tau isoform X11 [Oryzias latipes];XP_020567621.1//microtubule-associated protein tau isoform X5 [Oryzias latipes];XP_020567623.1//microtubule-associated protein tau isoform X7 [Oryzias latipes];XP_020567630.1//microtubule-associated protein tau isoform X16 [Oryzias latipes];XP_020567641.1//microtubule-associated protein tau isoform X27 [Oryzias latip…
112142022	29.37	98.06	1.73932	2.29998e-47	Up	6.11802e-49	LOC112142022	NA	NA	NA	NA	NA
112147492	11.29	37.35	1.72606	4.9574e-67	Up	9.7992e-69	LOC112147492	NA	NA	NA	K16449//regulator of G-protein signaling	XP_004079049.1//regulator of G-protein signaling 5-like [Oryzias latipes]
112148190	0.13	0.43	1.72583	2.21084e-05	Up	3.18968e-06	ksr2	GO:0005622//intracellular	GO:0046872//metal ion binding;GO:0005524//ATP binding;GO:0004672//protein kinase activity	GO:0035556//intracellular signal transduction	K18529//kinase suppressor of Ras 2 [EC:2.7.11.1]	XP_018560582.1//PREDICTED: kinase suppressor of Ras 2 isoform X3 [Lates calcarifer];XP_018560424.1//PREDICTED: kinase suppressor of Ras 2 isoform X1 [Lates calcarifer];XP_018560651.1//PREDICTED: kinase suppressor of Ras 2 isoform X4 [Lates calcarifer]
112137555	13.71	45.32	1.72492	5.05302e-152	Up	4.93558e-154	mpv17l	GO:0016021//integral component of membrane	NA	NA	K13349//Mpv17-like protein	XP_020561410.1//mpv17-like protein [Oryzias latipes]
112146584	75.63	249.22	1.72039	1.01039e-259	Up	6.04626e-262	LOC112146584	GO:0016021//integral component of membrane;GO:0005751//mitochondrial respiratory chain complex IV	GO:0004129//cytochrome-c oxidase activity	NA	K02266//cytochrome c oxidase subunit 6a	AEA51101.1//cytochrome c oxidase subunit VIa precursor [Oryzias melastigma]
112152095	3.76	12.37	1.71804	7.47268e-56	Up	1.7483e-57	LOC112152095	NA	GO:0005525//GTP binding;GO:0003924//GTPase activity	NA	K17047//Ras-related protein Rab-19	XP_004069923.1//ras-related protein Rab-19-like [Oryzias latipes]
112142124	0.39	1.28	1.7146	0.000534238	Up	9.48766e-05	LOC112142124	GO:0005622//intracellular	GO:0004198//calcium-dependent cysteine-type endopeptidase activity	GO:0051493//regulation of cytoskeleton organization	K08574//calpain-5 [EC:3.4.22.-]	XP_004076458.1//calpain-5 [Oryzias latipes]
112154522	3.09	10.07	1.70438	1.81821e-42	Up	5.31382e-44	tbc1d24	NA	NA	NA	K21841//TBC1 domain family member 24	XP_011486416.1//LOW QUALITY PROTEIN: TBC1 domain family member 24-like [Oryzias latipes]
112162786	11.76	38.23	1.70082	1.13482e-49	Up	2.90474e-51	s100z	NA	GO:0005509//calcium ion binding	NA	K17274//calpactin-1 light chain	XP_017163201.1//PREDICTED: protein S100-Z isoform X2 [Poecilia reticulata]
112150339	2.54	8.2	1.6908	1.36635e-62	Up	2.89602e-64	dnajc6	NA	NA	NA	K09526//DnaJ homolog subfamily C member 6	XP_020558116.1//putative tyrosine-protein phosphatase auxilin isoform X4 [Oryzias latipes];XP_011472424.1//putative tyrosine-protein phosphatase auxilin isoform X3 [Oryzias latipes]
112149979	1.12	3.6	1.6845	1.088e-30	Up	4.28026e-32	LOC112149979	NA	NA	NA	K01367//calpain-1 [EC:3.4.22.52];K03853//calpain-2 [EC:3.4.22.53]	XP_020563908.1//calpain-8-like [Oryzias latipes]
112161647	0.82	2.63	1.68137	1.24166e-05	Up	1.73148e-06	LOC112161647	NA	NA	NA	NA	XP_004077289.2//inactive ubiquitin carboxyl-terminal hydrolase 54 isoform X1 [Oryzias latipes];XP_011482511.1//inactive ubiquitin carboxyl-terminal hydrolase 54 isoform X3 [Oryzias latipes]
112151475	0.51	1.63	1.6763	0.000534122	Up	9.48766e-05	xkr9	GO:0016021//integral component of membrane	NA	NA	K15144//mediator of RNA polymerase II transcription subunit 1;K19522//membrane transport protein XK	XP_004081301.1//XK-related protein 9 [Oryzias latipes]
112158889	1.77	5.64	1.67195	4.22679e-33	Up	1.56167e-34	LOC112158889	NA	NA	NA	K06560//mannose receptor, C type	XP_020557250.1//macrophage mannose receptor 1-like [Oryzias latipes]
112148694	6.29	20	1.66887	2.83341e-86	Up	4.38652e-88	dmrt2	NA	NA	NA	K19489//doublesex- and mab-3-related transcription factor 2	AAL02163.1//DMRT2, partial [Oryzias latipes]
112151336	3.99	12.68	1.66809	4.79134e-113	Up	5.99334e-115	map3k15	NA	NA	NA	K13986//mitogen-activated protein kinase kinase kinase 15 [EC:2.7.11.25]	XP_020556088.1//mitogen-activated protein kinase kinase kinase 15-like [Oryzias latipes]
112148369	5.94	18.74	1.65759	9.37351e-57	Up	2.17492e-58	LOC112148369	NA	GO:0016705//oxidoreductase activity, acting on paired donors, with incorporation or reduction of molecular oxygen;GO:0020037//heme binding;GO:0005506//iron ion binding;GO:0008398//sterol 14-demethylase activity;GO:0004497//monooxygenase activity	GO:0001878//response to yeast	K05917//sterol 14alpha-demethylase [EC:1.14.14.154]	XP_015829110.1//PREDICTED: lanosterol 14-alpha demethylase [Nothobranchius furzeri]
112162275	2.63	8.28	1.65457	1.8775e-24	Up	8.7199e-26	LOC112162275	GO:0016021//integral component of membrane	GO:0005524//ATP binding;GO:0016887//ATPase activity	GO:0006810//transport	K05643//ATP-binding cassette, subfamily A (ABC1), member 3;K05665//ATP-binding cassette, subfamily C (CFTR/MRP), member 1 [EC:7.6.2.3]	ALU63355.1//ATP-binding cassette sub-family H member 1 [Oryzias melastigma]
112144576	2.74	8.58	1.6468	5.13691e-36	Up	1.74919e-37	LOC112144576	NA	NA	NA	K16805//protein FAM83D	XP_004068681.2//protein FAM83G-like [Oryzias latipes]
112139831	1.65	5.15	1.64211	1.08143e-32	Up	4.054e-34	LOC112139831	NA	NA	NA	NA	XP_020555880.1//uncharacterized protein LOC105357792 isoform X1 [Oryzias latipes]
112156489	5.94	18.53	1.64133	1.68477e-31	Up	6.5239e-33	LOC112156489	NA	GO:0016491//oxidoreductase activity	NA	K00251//3-oxo-5-beta-steroid 4-dehydrogenase [EC:1.3.1.3]	XP_004082953.1//3-oxo-5-beta-steroid 4-dehydrogenase-like [Oryzias latipes]
112138849	6.07	18.85	1.6348	2.65187e-19	Up	1.48248e-20	LOC112138849	NA	NA	NA	K03927//carboxylesterase 2 [EC:3.1.1.1 3.1.1.84 3.1.1.56]	XP_020559800.1//pyrethroid hydrolase Ces2e-like isoform X3 [Oryzias latipes]
112149357	4.51	14	1.63423	1.30601e-19	Up	7.185e-21	sucnr1	NA	NA	NA	K10042//succinate receptor 1	XP_020564247.1//succinate receptor 1-like [Oryzias latipes]
112158928	0.77	2.37	1.62196	0.000651009	Up	0.000117323	LOC112158928	NA	NA	NA	K14800//pre-rRNA-processing protein TSR2	XP_004086407.1//pre-rRNA-processing protein TSR2 homolog [Oryzias latipes]
112161968	4.2	12.9	1.61891	3.07046e-120	Up	3.65108e-122	LOC112161968	NA	NA	NA	K04930//potassium voltage-gated channel KQT-like subfamily member 5	XP_014867363.1//PREDICTED: potassium voltage-gated channel subfamily KQT member 5-like isoform X1 [Poecilia mexicana];XP_014867364.1//PREDICTED: potassium voltage-gated channel subfamily KQT member 5-like isoform X2 [Poecilia mexicana]
112150314	1.21	3.69	1.60861	2.33609e-05	Up	3.38752e-06	cga	GO:0005576//extracellular region	GO:0005179//hormone activity	NA	K08522//glycoprotein hormones alpha chain	BAK61760.1//glycoprotein hormones, alpha polypeptide [Oryzias latipes]
112142566	8.08	24.64	1.60858	2.3514e-237	Up	1.54327e-239	LOC112142566	NA	NA	NA	K18625//protein Shroom	XP_004076171.1//protein Shroom1-like [Oryzias latipes]
112162705	0.24	0.73	1.60486	0.000724858	Up	0.000131948	LOC112162705	NA	NA	NA	K16506//protocadherin Fat 1/2/3;K14401//cleavage and polyadenylation specificity factor subunit 1;K22125//myoferlin;K06065//nuclear receptor co-repressor 2	XP_019206421.1//PREDICTED: uncharacterized protein K02A2.6-like [Oreochromis niloticus]
112148415	116.03	352.8	1.60435	0	Up	0	lgmn	NA	NA	NA	K01369//legumain [EC:3.4.22.34]	XP_004082135.1//legumain [Oryzias latipes]
112157625	18.82	57.1	1.60122	1.85404e-182	Up	1.56042e-184	LOC112157625	GO:0005737//cytoplasm	NA	GO:0042325//regulation of phosphorylation	K17556//protein phosphatase 1 regulatory subunit 14C	XP_004083755.1//protein phosphatase 1 regulatory subunit 14C-like isoform X1 [Oryzias latipes]
112143758	9.48	28.66	1.59608	3.41301e-107	Up	4.46688e-109	vsig10l	NA	NA	NA	K17341//hemicentin	XP_011483984.1//electron transfer flavoprotein subunit beta isoform X1 [Oryzias latipes]
112137122	0.55	1.66	1.59368	2.33547e-05	Up	3.38752e-06	LOC112137122	NA	NA	NA	K07820//beta-1,3-galactosyltransferase 2 [EC:2.4.1.86]	XP_012737104.1//beta-1,3-galactosyltransferase 2-like isoform X1 [Fundulus heteroclitus];XP_012709484.1//beta-1,3-galactosyltransferase 1-like [Fundulus heteroclitus]
112163043	4.93	14.83	1.58886	8.08348e-55	Up	1.92553e-56	LOC112163043	NA	GO:0004421//hydroxymethylglutaryl-CoA synthase activity	GO:0008299//isoprenoid biosynthetic process;GO:0016126//sterol biosynthetic process	K01641//hydroxymethylglutaryl-CoA synthase [EC:2.3.3.10]	XP_004075091.1//hydroxymethylglutaryl-CoA synthase, cytoplasmic [Oryzias latipes]
112161456	0.78	2.34	1.58496	1.13999e-05	Up	1.58089e-06	LOC112161456	NA	NA	NA	K08826//homeodomain interacting protein kinase [EC:2.7.11.1]	XP_020556961.1//homeodomain-interacting protein kinase 2-like [Oryzias latipes]
112142283	0.1	0.3	1.58496	0.000960711	Up	0.000178775	LOC112142283	NA	NA	NA	K18267//nebulin	XP_020568369.1//nebulin-like isoform X8 [Oryzias latipes]
112141605	5.14	15.37	1.58028	5.28358e-24	Up	2.48248e-25	LOC112141605	NA	NA	GO:0042981//regulation of apoptotic process	K22614//NLR family CARD domain-containing protein 3;K12801//caspase recruitment domain-containing protein 8	XP_014826609.1//PREDICTED: NACHT, LRR and PYD domains-containing protein 12-like isoform X1 [Poecilia mexicana]
112160888	2.31	6.88	1.57452	7.64557e-37	Up	2.54144e-38	LOC112160888	NA	NA	NA	K15183//RNA polymerase II elongation factor ELL	XP_011491202.1//RNA polymerase II elongation factor ELL2 [Oryzias latipes]
112158025	1765.07	5244.57	1.5711	0	Up	0	LOC112158025	GO:0005623//cell	GO:0008199//ferric iron binding	GO:0006879//cellular iron ion homeostasis;GO:0006826//iron ion transport	K00522//ferritin heavy chain [EC:1.16.3.2]	AEA30126.1//ferritin middle subunit [Oryzias melastigma]
112156240	2.38	7.05	1.56666	4.61952e-05	Up	6.98046e-06	LOC112156240	NA	NA	NA	K20865//NACHT, LRR and PYD domains-containing protein 12	XP_018532011.1//PREDICTED: NACHT, LRR and PYD domains-containing protein 12-like isoform X1 [Lates calcarifer]
112150586	0.26	0.77	1.56635	4.6207e-05	Up	6.98046e-06	LOC112150586	NA	NA	NA	K16681//protein crumbs	XP_020558060.1//protein crumbs homolog 1 isoform X3 [Oryzias latipes];XP_011472343.1//protein crumbs homolog 1 isoform X1 [Oryzias latipes]
112144791	0.94	2.78	1.56435	5.52036e-25	Up	2.50848e-26	LOC112144791	NA	NA	NA	K15122//solute carrier family 41	XP_004069092.2//solute carrier family 41 member 1 [Oryzias latipes]
112161179	4.51	13.31	1.56131	9.26994e-36	Up	3.17802e-37	LOC112161179	NA	NA	NA	K20736//alpha-1,3-galactosyltransferase 2 [EC:2.4.1.87]	XP_017269785.1//PREDICTED: N-acetyllactosaminide alpha-1,3-galactosyltransferase-like isoform X2 [Kryptolebias marmoratus]
112145436	6.99	20.51	1.55296	2.02952e-35	Up	7.07536e-37	LOC112145436	NA	NA	NA	K20736//alpha-1,3-galactosyltransferase 2 [EC:2.4.1.87]	XP_004068799.2//alpha-1,3-galactosyltransferase 2 isoform X2 [Oryzias latipes]
112150704	1.8	5.27	1.54981	3.2757e-07	Up	3.83316e-08	LOC112150704	NA	NA	NA	NA	XP_020558054.1//interferon-induced protein 44-like [Oryzias latipes]
112143371	0.69	2.02	1.54969	5.4822e-06	Up	7.2787e-07	LOC112143371	GO:0005634//nucleus	GO:0003723//RNA binding	GO:0043484//regulation of RNA splicing;GO:0006397//mRNA processing;GO:0048739//cardiac muscle fiber development;GO:0008380//RNA splicing;GO:0048741//skeletal muscle fiber development	K14946//RNA binding protein fox-1	XP_004077980.1//RNA binding protein fox-1 homolog 1-like isoform X1 [Oryzias latipes]
112142897	8.09	23.64	1.54702	9.92833e-134	Up	1.08092e-135	fnip1	NA	NA	NA	K20400//folliculin-interacting protein 1	XP_020564323.1//folliculin-interacting protein 1 isoform X3 [Oryzias latipes];XP_004076155.1//folliculin-interacting protein 1 isoform X1 [Oryzias latipes];XP_011481471.1//folliculin-interacting protein 1 isoform X2 [Oryzias latipes]
112158394	6.95	20.3	1.54639	8.57741e-51	Up	2.13922e-52	fdft1	GO:0016021//integral component of membrane	GO:0004310//farnesyl-diphosphate farnesyltransferase activity;GO:0051996//squalene synthase activity	GO:0006696//ergosterol biosynthetic process	K00801//farnesyl-diphosphate farnesyltransferase [EC:2.5.1.21]	XP_022050687.1//squalene synthase isoform X1 [Acanthochromis polyacanthus];XP_004083804.1//squalene synthase [Oryzias latipes]
112145418	36.87	106.95	1.53642	0	Up	0	LOC112145418	GO:0005634//nucleus	GO:0003677//DNA binding;GO:0046983//protein dimerization activity	GO:0045892//negative regulation of transcription, DNA-templated;GO:0045475//locomotor rhythm;GO:0006351//transcription, DNA-templated;GO:0032922//circadian regulation of gene expression	K03729//class B basic helix-loop-helix protein 2	NP_001098201.1//bHLH protein DEC1a [Oryzias latipes]
112142791	3.1	8.99	1.53605	3.86235e-45	Up	1.07362e-46	LOC112142791	NA	NA	NA	K12041//solute carrier family 9 (sodium/hydrogen exchanger), member 6/7	XP_004076287.1//sodium/hydrogen exchanger 6-like [Oryzias latipes]
112141117	37.38	108.09	1.53189	1.24211e-248	Up	7.7206e-251	LOC112141117	NA	NA	NA	K00844//hexokinase [EC:2.7.1.1]	XP_005725520.1//PREDICTED: hexokinase-2-like [Pundamilia nyererei]
112161808	2.98	8.61	1.5307	3.36288e-39	Up	1.05942e-40	LOC112161808	NA	NA	NA	K10955//mucin-2;K22022//mucin-21;K06763//contactin 5	XP_004077289.2//inactive ubiquitin carboxyl-terminal hydrolase 54 isoform X1 [Oryzias latipes]
112160980	0.98	2.83	1.52995	1.44981e-26	Up	6.37532e-28	LOC112160980	GO:0005634//nucleus	GO:0003707//steroid hormone receptor activity;GO:0008270//zinc ion binding;GO:0043565//sequence-specific DNA binding;GO:0003700//DNA binding transcription factor activity;GO:0005496//steroid binding	GO:0006351//transcription, DNA-templated;GO:0071599//otic vesicle development	K08554//estrogen-related receptor gamma	XP_011489355.1//estrogen-related receptor gamma type 1 isoform X2 [Oryzias latipes];XP_011489364.1//estrogen-related receptor gamma type 1 isoform X3 [Oryzias latipes];XP_011489349.1//estrogen-related receptor gamma type 1 isoform X1 [Oryzias latipes];XP_011489368.1//estrogen-related receptor gamma type 1 isoform X4 [Oryzias latipes]
112158299	3.9	11.26	1.52966	1.43072e-30	Up	5.64512e-32	mapre3	NA	NA	NA	K10436//microtubule-associated protein, RP/EB family	XP_004083836.2//microtubule-associated protein RP/EB family member 3 [Oryzias latipes]
112141526	2.69	7.74	1.52473	5.96867e-17	Up	3.7284e-18	tm7sf2	GO:0016021//integral component of membrane	GO:0016628//oxidoreductase activity, acting on the CH-CH group of donors, NAD or NADP as acceptor	NA	K00222//Delta14-sterol reductase [EC:1.3.1.70]	XP_004076636.1//delta(14)-sterol reductase [Oryzias latipes]
112148310	11.25	32.29	1.52116	5.60751e-135	Up	6.04006e-137	LOC112148310	NA	NA	NA	NA	XP_004072323.1//major prion protein homolog [Oryzias latipes]
112150751	14.99	42.97	1.51933	5.8424e-89	Up	8.86442e-91	gclm	NA	GO:0035226//glutamate-cysteine ligase catalytic subunit binding	GO:0006750//glutathione biosynthetic process	K11205//glutamate--cysteine ligase regulatory subunit	XP_004068413.1//glutamate--cysteine ligase regulatory subunit [Oryzias latipes]
112161612	20.89	59.74	1.51588	4.7501e-196	Up	3.8328e-198	LOC112161612	NA	NA	NA	K13302//serum/glucocorticoid-regulated kinase 1 [EC:2.7.11.1]	XP_011479411.1//serine/threonine-protein kinase Sgk1-like isoform X2 [Oryzias latipes]
112160277	18.29	51.96	1.50635	2.4746e-138	Up	2.60816e-140	gmpr	GO:1902560//GMP reductase complex	GO:0046872//metal ion binding;GO:0003920//GMP reductase activity	GO:0006144//purine nucleobase metabolic process;GO:0006163//purine nucleotide metabolic process	K00364//GMP reductase [EC:1.7.1.7]	XP_004074288.1//GMP reductase 1 [Oryzias latipes]
112163196	0.37	1.05	1.50479	0.000309698	Up	5.3063e-05	LOC112163196	NA	NA	NA	K06499//carcinoembryonic antigen-related cell adhesion molecule	XP_011479070.2//uncharacterized protein LOC101158037 [Oryzias latipes]
112154750	22.86	64.33	1.49267	1.54535e-159	Up	1.43187e-161	LOC112154750	NA	GO:0008478//pyridoxal kinase activity	GO:0009443//pyridoxal 5'-phosphate salvage	K00868//pyridoxine kinase [EC:2.7.1.35]	XP_004086978.1//pyridoxal kinase [Oryzias latipes]
112149751	4.74	13.33	1.49172	2.86956e-28	Up	1.1987e-29	LOC112149751	NA	NA	NA	K09228//KRAB domain-containing zinc finger protein;K04460//serine/threonine-protein phosphatase 5 [EC:3.1.3.16]	XP_004075277.1//THAP domain-containing protein 5-like isoform X1 [Oryzias latipes]
112153069	38.65	108.69	1.49168	0	Up	0	LOC112153069	NA	NA	NA	K09401//forkhead box protein I	XP_013879609.1//PREDICTED: forkhead box protein I1-ema-like [Austrofundulus limnaeus]
112151423	21.32	59.81	1.48818	1.07833e-32	Up	4.03822e-34	LOC112151423	NA	NA	NA	NA	NA
112147457	2.28	6.36	1.47999	4.13206e-25	Up	1.87284e-26	dtna	NA	NA	NA	K10366//dystrophin	XP_018531947.1//PREDICTED: dystrobrevin alpha isoform X1 [Lates calcarifer]
112144962	2	5.57	1.47768	2.23798e-57	Up	5.13226e-59	stab1	NA	NA	NA	K19020//stabilin-1	XP_020557085.1//stabilin-1 [Oryzias latipes]
112161436	1.55	4.31	1.47542	9.22483e-11	Up	7.98474e-12	hoxa5	NA	NA	NA	K09305//homeobox protein HoxA/B/C5	APY22707.1//hoxA5a [Oryzias melastigma]
112138476	73.05	202.63	1.47189	0	Up	0	LOC112138476	NA	NA	NA	K06087//claudin	XP_004075285.1//claudin-4-like [Oryzias latipes]
112148364	10.62	29.43	1.4705	1.15763e-70	Up	2.15418e-72	LOC112148364	NA	NA	NA	K20910//thioredoxin-interacting protein	XP_011477557.1//arrestin domain-containing protein 3-like isoform X2 [Oryzias latipes]
112150786	5.15	14.26	1.46933	7.22037e-31	Up	2.8266e-32	mpv17l2	NA	NA	NA	K13348//protein Mpv17	XP_004068032.1//mpv17-like protein 2 [Oryzias latipes]
112140937	13.78	37.92	1.46038	1.88964e-96	Up	2.69198e-98	etv5	NA	NA	NA	K15593//ets translocation variant 5	XP_020557769.1//ETS translocation variant 5 isoform X6 [Oryzias latipes]
112138239	2.33	6.4	1.45774	7.81371e-10	Up	7.31838e-11	LOC112138239	GO:0005576//extracellular region	GO:0005509//calcium ion binding	NA	K13912//deleted in malignant brain tumors 1 protein	NP_001188439.1//osteocalcin precursor [Oryzias latipes]
112138721	47.15	129.11	1.45327	9.27069e-175	Up	7.98148e-177	LOC112138721	GO:0070469//respiratory chain;GO:0005739//mitochondrion	GO:0009055//electron transfer activity;GO:0046872//metal ion binding;GO:0020037//heme binding	GO:0055114//oxidation-reduction process	K08738//cytochrome c	XP_004084738.1//cytochrome c iso-1/iso-2 [Oryzias latipes]
112155964	1.45	3.97	1.45309	2.49247e-05	Up	3.63064e-06	LOC112155964	NA	GO:0004842//ubiquitin-protein transferase activity	NA	K08770//ubiquitin C;K11969//ariadne-2 [EC:2.3.2.31];K11975//E3 ubiquitin-protein ligase RNF144 [EC:2.3.2.31];K12015//tripartite motif-containing protein 39 [EC:2.3.2.27];K11968//ariadne-1 [EC:2.3.2.31]	XP_004079881.1//uncharacterized protein DDB_G0292642-like [Oryzias latipes]
112143670	0.2	0.54	1.43296	0.00058101	Up	0.000103991	fam131b	NA	NA	NA	K11320//E1A-binding protein p400 [EC:3.6.4.-];K05010//chloride channel 1, skeletal muscle	XP_020566274.1//protein FAM131B isoform X1 [Oryzias latipes]
112161484	0.69	1.86	1.43063	0.000580885	Up	0.000103991	LOC112161484	NA	NA	NA	K10398//kinesin family member 11	XP_011482467.1//kinesin-like protein KIF11-B [Oryzias latipes]
112156097	16.25	43.8	1.43049	4.4278e-63	Up	9.33356e-65	LOC112156097	NA	NA	NA	NA	XP_020558054.1//interferon-induced protein 44-like [Oryzias latipes]
112157256	2.7	7.27	1.429	7.50209e-32	Up	2.86158e-33	LOC112157256	NA	NA	NA	K04930//potassium voltage-gated channel KQT-like subfamily member 5	XP_020568388.1//LOW QUALITY PROTEIN: potassium voltage-gated channel subfamily KQT member 5-like [Oryzias latipes];XP_018533959.1//PREDICTED: potassium voltage-gated channel subfamily KQT member 5-like isoform X6 [Lates calcarifer]
112144588	1.5	4.03	1.42582	2.09625e-09	Up	2.0184e-10	LOC112144588	GO:0005634//nucleus	GO:0004861//cyclin-dependent protein serine/threonine kinase inhibitor activity;GO:0016301//kinase activity	GO:0007346//regulation of mitotic cell cycle;GO:0007050//cell cycle arrest;GO:0072331//signal transduction by p53 class mediator	K06625//cyclin-dependent kinase inhibitor 1A	XP_020558611.1//cyclin-dependent kinase inhibitor 1-like isoform X1 [Oryzias latipes]
112155304	2.45	6.57	1.42311	5.01672e-17	Up	3.1202e-18	LOC112155304	NA	NA	NA	K05050//C-X-C chemokine receptor type 2	XP_011487515.1//striated muscle preferentially expressed protein kinase-like isoform X2 [Oryzias latipes]
112140084	7.44	19.94	1.42229	2.59012e-06	Up	3.3049e-07	LOC112140084	NA	NA	NA	K20523//SH3 domain-containing YSC84-like protein 1	XP_004066507.2//SH3 domain-containing YSC84-like protein 1 isoform X1 [Oryzias latipes]
112151558	91.96	245.75	1.41811	0	Up	0	LOC112151558	GO:0016021//integral component of membrane	GO:0046872//metal ion binding;GO:0020037//heme binding	GO:0071466//cellular response to xenobiotic stimulus	K10226//acyl-CoA 6-desaturase (Delta-6 desaturase) [EC:1.14.19.3];K17418//large subunit ribosomal protein L37;K10595//E3 ubiquitin-protein ligase HERC2 [EC:2.3.2.26];K14327//regulator of nonsense transcripts 2	XP_004080867.1//cytochrome b5 isoform X1 [Oryzias latipes]
112160125	3.99	10.63	1.41368	8.50792e-46	Up	2.34196e-47	LOC112160125	NA	GO:0005096//GTPase activator activity	GO:0007165//signal transduction	K20641//Rho GTPase-activating protein 20	XP_020565965.1//rho GTPase-activating protein 20 isoform X1 [Oryzias latipes];XP_020565969.1//rho GTPase-activating protein 20 isoform X2 [Oryzias latipes]
112156130	108.11	288.01	1.41362	0	Up	0	LOC112156130	GO:0005576//extracellular region	GO:0008009//chemokine activity	GO:0006952//defense response;GO:0006955//immune response	K10030//interleukin 8	XP_004079901.1//interleukin-8-like [Oryzias latipes]
112149771	16.45	43.82	1.4135	4.93918e-85	Up	7.7419e-87	LOC112149771	NA	NA	NA	K17495//CUB and sushi domain-containing protein	XP_011480528.1//sushi domain-containing protein 6-like isoform X2 [Oryzias latipes];XP_011480527.1//sushi domain-containing protein 6-like isoform X1 [Oryzias latipes]
112159372	3.5	9.31	1.41143	2.26867e-06	Up	2.87722e-07	LOC112159372	NA	NA	NA	NA	XP_004070861.1//uncharacterized protein LOC101158608 [Oryzias latipes]
112155694	952.48	2530.87	1.40987	0	Up	0	LOC112155694	NA	NA	NA	K09628//serine protease 27 [EC:3.4.21.-];K09640//transmembrane protease serine 9 [EC:3.4.21.-]	XP_004079988.1//serine protease 27-like [Oryzias latipes]
112157772	7.1	18.83	1.40714	3.80497e-72	Up	7.00706e-74	fig4	NA	NA	NA	K22913//phosphatidylinositol 3,5-bisphosphate 5-phosphatase [EC:3.1.3.-]	XP_011489921.1//polyphosphoinositide phosphatase isoform X2 [Oryzias latipes]
112149695	2.78	7.37	1.40658	9.64881e-34	Up	3.49044e-35	LOC112149695	NA	GO:0008083//growth factor activity	GO:0008543//fibroblast growth factor receptor signaling pathway	K22413//fibroblast growth factor 11/12/13/14	XP_014912691.1//PREDICTED: fibroblast growth factor 12 isoform X2 [Poecilia latipinna];XP_020556550.1//multidrug resistance-associated protein 4-like [Oryzias latipes]
112152199	2.78	7.36	1.40462	1.41936e-24	Up	6.55378e-26	bhlhe41	GO:0005634//nucleus	GO:0003677//DNA binding;GO:0046983//protein dimerization activity	GO:0045892//negative regulation of transcription, DNA-templated;GO:0009409//response to cold;GO:0006355//regulation of transcription, DNA-templated;GO:0006351//transcription, DNA-templated	K03730//class B basic helix-loop-helix protein 3	XP_020559305.1//class E basic helix-loop-helix protein 41 isoform X1 [Oryzias latipes]
112146944	0.33	0.87	1.39855	0.000959884	Up	0.000178584	meioc	NA	NA	NA	NA	XP_011476267.1//meiosis-specific coiled-coil domain-containing protein MEIOC isoform X1 [Oryzias latipes];XP_020560811.1//meiosis-specific coiled-coil domain-containing protein MEIOC isoform X2 [Oryzias latipes]
112158891	16.22	42.61	1.39342	2.13064e-102	Up	2.87902e-104	LOC112158891	NA	NA	NA	K22157//E3 ubiquitin-protein ligase RNF183 [EC:2.3.2.31]	XP_011471236.1//RING finger protein 223-like [Oryzias latipes]
112152785	96.71	253.77	1.39178	0	Up	0	rhcg	GO:0016021//integral component of membrane	GO:0008519//ammonium transmembrane transporter activity	NA	K06580//ammonium transporter Rh	XP_004069769.1//ammonium transporter Rh type C [Oryzias latipes]
112138992	3.48	9.11	1.38836	2.43135e-43	Up	7.02126e-45	myo19	NA	NA	NA	K10357//myosin V	XP_020564854.1//unconventional myosin-XIX [Oryzias latipes]
112152843	24.19	63.26	1.38688	3.38306e-134	Up	3.65708e-136	LOC112152843	NA	NA	NA	K03927//carboxylesterase 2 [EC:3.1.1.1 3.1.1.84 3.1.1.56]	XP_011474592.1//pyrethroid hydrolase Ces2e-like isoform X1 [Oryzias latipes]
112157163	20.48	53.31	1.38019	4.28194e-190	Up	3.50464e-192	LOC112157163	NA	NA	NA	K01897//long-chain acyl-CoA synthetase [EC:6.2.1.3]	XP_020556362.1//long-chain-fatty-acid--CoA ligase 1-like [Oryzias latipes]
112146253	3.69	9.59	1.37791	5.34363e-26	Up	2.37866e-27	LOC112146253	GO:0016021//integral component of membrane	GO:0016705//oxidoreductase activity, acting on paired donors, with incorporation or reduction of molecular oxygen;GO:0020037//heme binding;GO:0005506//iron ion binding;GO:0004497//monooxygenase activity	NA	K17854//cytochrome P450 family 2 subfamily K	XP_012715990.1//cytochrome P450 2K1-like isoform X2 [Fundulus heteroclitus]
112155082	9.7	25.18	1.37622	3.97643e-45	Up	1.10687e-46	LOC112155082	NA	NA	NA	K21125//mucin-5AC;K02514//heparan sulfate 6-O-sulfotransferase HS6ST1 [EC:2.8.2.-];K15033//peptidyl-tRNA hydrolase ICT1 [EC:3.1.1.29]	XP_004081734.2//TSC22 domain family protein 1-like isoform X1 [Oryzias latipes];XP_020568553.1//TSC22 domain family protein 1-like isoform X3 [Oryzias latipes];XP_020568552.1//TSC22 domain family protein 1-like isoform X2 [Oryzias latipes]
112147098	7.71	19.95	1.37159	8.56373e-64	Up	1.79196e-65	LOC112147098	NA	NA	NA	K18041//protein tyrosine phosphatase type IVA [EC:3.1.3.48]	XP_004082448.1//protein tyrosine phosphatase type IVA 2-like isoform X2 [Oryzias latipes]
112149654	9.18	23.74	1.37075	7.44194e-22	Up	3.81262e-23	psph	NA	NA	NA	K01079//phosphoserine phosphatase [EC:3.1.3.3]	XP_004075474.2//phosphoserine phosphatase [Oryzias latipes]
112160348	2.05	5.3	1.37037	2.6007e-17	Up	1.59544e-18	LOC112160348	NA	GO:0003723//RNA binding	GO:0006397//mRNA processing;GO:0001947//heart looping;GO:0048702//embryonic neurocranium morphogenesis;GO:0072358//cardiovascular system development;GO:0001756//somitogenesis;GO:0007519//skeletal muscle tissue development;GO:0003228//atrial cardiac muscle tissue development;GO:0060297//regulation of sarcomere organization	K14411//RNA-binding protein Musashi	XP_004074265.1//RNA-binding protein 24 isoform X1 [Oryzias latipes]
112146389	1.31	3.38	1.36746	0.0003862	Up	6.70952e-05	LOC112146389	NA	GO:0005525//GTP binding;GO:0003924//GTPase activity	NA	NA	XP_007562958.1//PREDICTED: GTP-binding protein 1-like isoform X2 [Poecilia formosa];XP_014904328.1//PREDICTED: GTP-binding protein 1-like isoform X3 [Poecilia latipinna]
112143676	8.49	21.89	1.36644	5.55288e-39	Up	1.75363e-40	LOC112143676	NA	NA	NA	K07375//tubulin beta	EDL23236.1//tubulin, beta 5, partial [Mus musculus]
112146942	7.89	20.34	1.36622	8.79193e-66	Up	1.77862e-67	LOC112146942	GO:0005634//nucleus;GO:0005737//cytoplasm	GO:0003677//DNA binding;GO:0004871//signal transducer activity;GO:0003700//DNA binding transcription factor activity	GO:0006351//transcription, DNA-templated;GO:0060397//JAK-STAT cascade involved in growth hormone signaling pathway	K11224//signal transducer and activator of transcription 5B	XP_015241445.1//PREDICTED: signal transducer and activator of transcription 5B-like [Cyprinodon variegatus]
112154225	8.5	21.9	1.3654	1.24747e-133	Up	1.36296e-135	nfe2l1	GO:0005634//nucleus	GO:0003677//DNA binding;GO:0003700//DNA binding transcription factor activity	GO:0006351//transcription, DNA-templated	K09040//nuclear factor erythroid 2-related factor 1/3	XP_020567599.1//nuclear factor erythroid 2-related factor 1 isoform X2 [Oryzias latipes];XP_004080696.1//nuclear factor erythroid 2-related factor 1 isoform X1 [Oryzias latipes]
112152905	23.95	61.67	1.36454	5.65668e-156	Up	5.30682e-158	LOC112152905	NA	NA	NA	K01251//adenosylhomocysteinase [EC:3.3.1.1]	XP_020559342.1//adenosylhomocysteinase 2-like isoform X3 [Oryzias latipes];XP_011474574.1//adenosylhomocysteinase 2-like isoform X2 [Oryzias latipes];XP_011474573.2//adenosylhomocysteinase 2-like isoform X1 [Oryzias latipes];XP_018519907.1//PREDICTED: adenosylhomocysteinase 2-like isoform X1 [Lates calcarifer]
112137806	35.04	89.96	1.36028	7.86792e-147	Up	7.95844e-149	LOC112137806	NA	GO:0004859//phospholipase inhibitor activity;GO:0005544//calcium-dependent phospholipid binding;GO:0005509//calcium ion binding	NA	K17089//annexin A3	XP_005451560.1//PREDICTED: annexin A3 [Oreochromis niloticus]
112142908	90.88	233.18	1.35941	0	Up	0	LOC112142908	GO:0016021//integral component of membrane;GO:0005923//bicellular tight junction;GO:0005886//plasma membrane	GO:0005198//structural molecule activity	GO:0055113//epiboly involved in gastrulation with mouth forming second	K06087//claudin	XP_004076229.1//claudin-4-like [Oryzias latipes]
112140707	16.36	41.88	1.35609	7.82705e-25	Up	3.57176e-26	LOC112140707	NA	NA	NA	K06790//cell surface A33 antigen	XP_004084150.2//cell surface A33 antigen-like [Oryzias latipes]
112138925	6.69	17.06	1.35054	3.84806e-06	Up	5.02438e-07	LOC112138925	NA	NA	NA	K06790//cell surface A33 antigen	XP_004085849.2//cell surface A33 antigen-like [Oryzias latipes]
112137298	3.61	9.19	1.34807	2.14163e-12	Up	1.66852e-13	calhm1	NA	NA	NA	K19738//calcium homeostasis modulator protein 1	XP_004066291.1//calcium homeostasis modulator protein 1 [Oryzias latipes]
112137811	0.66	1.68	1.34792	4.27391e-05	Up	6.43182e-06	LOC112137811	NA	NA	NA	K08638//carboxypeptidase X1 [EC:3.4.17.-]	XP_011478857.1//probable carboxypeptidase X1 [Oryzias latipes]
112158395	1.53	3.89	1.34624	1.2744e-11	Up	1.04453e-12	LOC112158395	NA	NA	NA	K09209//krueppel-like factor 10/11	XP_004083985.1//Krueppel-like factor 11 isoform X2 [Oryzias latipes]
112142552	2.09	5.29	1.33976	3.03758e-08	Up	3.20856e-09	LOC112142552	NA	NA	NA	K08803//death-associated protein kinase [EC:2.7.11.1];K15732//RNA polymerase II subunit A C-terminal domain phosphatase [EC:3.1.3.16]	XP_010777578.1//PREDICTED: ankyrin repeat domain-containing protein SOWAHA-like [Notothenia coriiceps]
112147772	5.56	14.01	1.3333	3.27239e-27	Up	1.41498e-28	LOC112147772	NA	NA	NA	K11153//retinol dehydrogenase 12 [EC:1.1.1.300]	XP_004082140.2//retinol dehydrogenase 12-like isoform X1 [Oryzias latipes];XP_011488374.1//retinol dehydrogenase 12-like isoform X2 [Oryzias latipes]
112155004	10.69	26.88	1.33027	6.46826e-65	Up	1.32851e-66	LOC112155004	GO:0016021//integral component of membrane	GO:0005509//calcium ion binding	GO:0055085//transmembrane transport	K15105//solute carrier family 25 (mitochondrial aspartate/glutamate transporter), member 12/13	XP_018540306.1//PREDICTED: calcium-binding mitochondrial carrier protein Aralar1 [Lates calcarifer]
112153909	1.87	4.69	1.32655	4.05699e-13	Up	3.05112e-14	LOC112153909	NA	NA	NA	K16143//C-reactive protein	XP_004080389.1//pentraxin fusion protein-like [Oryzias latipes]
112142603	1.37	3.43	1.32403	1.76186e-06	Up	2.2059e-07	LOC112142603	NA	NA	NA	K15100//solute carrier family 25 (mitochondrial citrate transporter), member 1	XP_010746527.2//PREDICTED: tricarboxylate transport protein, mitochondrial-like [Larimichthys crocea]
112157444	0.24	0.6	1.32193	0.000586319	Up	0.000105009	LOC112157444	NA	NA	NA	K22154//dapper	XP_004065957.2//proline-, glutamic acid- and leucine-rich protein 1 [Oryzias latipes]
112149741	4.78	11.91	1.31709	2.0323e-46	Up	5.50796e-48	LOC112149741	NA	GO:0016705//oxidoreductase activity, acting on paired donors, with incorporation or reduction of molecular oxygen;GO:0020037//heme binding;GO:0005506//iron ion binding;GO:0004497//monooxygenase activity	NA	K17859//cytochrome P450 family 2 subfamily Y	AGN04324.1//cytochrome P450 [Oryzias melastigma]
112154172	119.96	298.83	1.31677	0	Up	0	LOC112154172	GO:0005741//mitochondrial outer membrane	GO:0008308//voltage-gated anion channel activity	NA	K15040//voltage-dependent anion channel protein 2	XP_022054432.1//voltage-dependent anion-selective channel protein 2-like [Acanthochromis polyacanthus]
112142546	20.13	49.95	1.31114	3.1081e-43	Up	9.02358e-45	LOC112142546	NA	NA	NA	K17341//hemicentin	XP_020564424.1//von Willebrand factor A domain-containing protein 7-like [Oryzias latipes]
112153356	0.21	0.52	1.30812	2.6437e-08	Up	2.7823e-09	sacs	NA	NA	NA	K17592//sacsin	XP_004075943.1//sacsin isoform X1 [Oryzias latipes]
112149568	15.7	38.8	1.30529	7.52726e-62	Up	1.61286e-63	LOC112149568	NA	NA	NA	K18211//synaptosomal-associated protein 25	XP_004075223.1//synaptosomal-associated protein 25-like isoform X2 [Oryzias latipes];XP_020563654.1//synaptosomal-associated protein 25-like isoform X1 [Oryzias latipes]
112137360	3.87	9.56	1.30468	6.6094e-09	Up	6.67268e-10	npb	NA	GO:0001664//G-protein coupled receptor binding	NA	K05267//preproneuropeptide B	XP_004066211.1//neuropeptide B [Oryzias latipes]
112157123	3.04	7.5	1.30282	2.24657e-09	Up	2.1692e-10	LOC112157123	NA	GO:0016787//hydrolase activity	NA	K07766//diphosphoinositol-polyphosphate diphosphatase [EC:3.6.1.52]	XP_004083066.1//diphosphoinositol polyphosphate phosphohydrolase 3-beta-like isoform X1 [Oryzias latipes]
112152534	17.28	42.55	1.30006	2.2307e-84	Up	3.53956e-86	LOC112152534	NA	NA	NA	K12327//caldesmon	XP_011474051.1//non-muscle caldesmon-like isoform X1 [Oryzias latipes]
112148641	1.82	4.48	1.29956	1.17997e-15	Up	7.77626e-17	gldc	GO:0005739//mitochondrion	GO:0016829//lyase activity;GO:0004375//glycine dehydrogenase (decarboxylating) activity	GO:0006546//glycine catabolic process	K00281//glycine dehydrogenase [EC:1.4.4.2]	XP_004072176.1//glycine dehydrogenase (decarboxylating), mitochondrial isoform X1 [Oryzias latipes]
112147777	0.78	1.92	1.29956	1.51379e-13	Up	1.11451e-14	greb1l	NA	NA	NA	K10955//mucin-2	XP_011485322.1//GREB1-like protein isoform X3 [Oryzias latipes];XP_008281124.1//PREDICTED: GREB1-like protein [Stegastes partitus];XP_011485321.1//GREB1-like protein isoform X2 [Oryzias latipes];XP_011485319.1//GREB1-like protein isoform X1 [Oryzias latipes]
112158918	5.74	14.12	1.29862	1.53574e-21	Up	7.9627e-23	renbp	NA	NA	NA	K01787//N-acylglucosamine 2-epimerase [EC:5.1.3.8]	XP_004071117.2//N-acylglucosamine 2-epimerase [Oryzias latipes]
112161877	4.45	10.91	1.29377	3.63418e-12	Up	2.87906e-13	LOC112161877	NA	NA	NA	K06751//major histocompatibility complex, class I	BAK26842.1//nonclassical MHC class I molecule, alpha chain [Oryzias latipes]
112155861	18.29	44.72	1.28987	2.69292e-184	Up	2.24566e-186	LOC112155861	NA	NA	NA	K13356//alcohol-forming fatty acyl-CoA reductase [EC:1.2.1.84]	XP_011489512.2//fatty acyl-CoA reductase 1-like [Oryzias latipes]
112158553	25.11	61.36	1.28904	1.53996e-110	Up	1.96791e-112	naga	NA	NA	NA	K01204//alpha-N-acetylgalactosaminidase [EC:3.2.1.49]	XP_004083764.1//alpha-N-acetylgalactosaminidase [Oryzias latipes]
112159304	0.3	0.73	1.28293	4.08192e-06	Up	5.35336e-07	LOC112159304	NA	NA	NA	K19497//anoctamin-2	XP_020569686.1//anoctamin-1 isoform X4 [Oryzias latipes]
112136646	1.88	4.57	1.28146	5.50086e-05	Up	8.40568e-06	LOC112136646	NA	NA	NA	K06468//low affinity immunoglobulin epsilon Fc receptor;K10060//C-type lectin domain family 4 member F	XP_020566072.1//low affinity immunoglobulin epsilon Fc receptor-like isoform X1 [Oryzias latipes]
112136989	9.24	22.43	1.27946	1.543e-46	Up	4.16994e-48	dhcr24	NA	NA	NA	K09828//Delta24-sterol reductase [EC:1.3.1.72 1.3.1.-]	XP_008280178.1//PREDICTED: delta(24)-sterol reductase [Stegastes partitus]
112141293	5.09	12.35	1.27877	8.8551e-07	Up	1.07415e-07	LOC112141293	NA	NA	NA	NA	NA
112143033	7.97	19.26	1.27296	1.57103e-36	Up	5.2768e-38	LOC112143033	NA	NA	NA	K08574//calpain-5 [EC:3.4.22.-]	XP_004076458.1//calpain-5 [Oryzias latipes]
112151527	12.9	31.11	1.27001	1.28581e-82	Up	2.09486e-84	chst2	NA	NA	NA	K04745//carbohydrate 6-sulfotransferase 2 [EC:2.8.2.-]	XP_004081146.1//carbohydrate sulfotransferase 2 [Oryzias latipes]
112155265	1.48	3.55	1.26222	3.9761e-09	Up	3.92974e-10	LOC112155265	NA	NA	NA	K01852//lanosterol synthase [EC:5.4.99.7]	XP_011487898.2//lanosterol synthase-like isoform X2 [Oryzias latipes]
112145121	3.58	8.53	1.25259	3.42104e-34	Up	1.22303e-35	LOC112145121	NA	NA	NA	K00654//serine palmitoyltransferase [EC:2.3.1.50]	XP_011488917.1//LOW QUALITY PROTEIN: serine palmitoyltransferase 2-like [Oryzias latipes]
112148793	3.98	9.47	1.2506	1.71765e-23	Up	8.25604e-25	hps4	NA	NA	NA	K20194//Hermansky-Pudlak syndrome 4 protein	XP_011477762.1//Hermansky-Pudlak syndrome 4 protein [Oryzias latipes]
112157752	0.59	1.4	1.24664	0.000125443	Up	2.02146e-05	LOC112157752	NA	NA	NA	K00939//adenylate kinase [EC:2.7.4.3]	XP_020570347.1//adenylate kinase 7-like isoform X2 [Oryzias latipes]
112146702	4.16	9.85	1.24354	2.7039e-23	Up	1.31322e-24	LOC112146702	NA	NA	NA	K06493//integrin beta 3	XP_004071608.2//integrin beta-3 [Oryzias latipes]
112149773	42.35	100.07	1.24058	1.57199e-256	Up	9.52834e-259	LOC112149773	NA	NA	NA	K06087//claudin	XP_004075285.1//claudin-4-like [Oryzias latipes]
112158884	85.71	202.32	1.2391	6.40784e-221	Up	4.5272e-223	cd63	GO:0016021//integral component of membrane	NA	GO:0035188//hatching	K06497//CD63 antigen	XP_004070924.1//CD63 antigen [Oryzias latipes]
112136292	1.01	2.38	1.23661	4.29976e-14	Up	3.06272e-15	fam135b	NA	NA	NA	NA	XP_020563023.1//protein FAM135B isoform X2 [Oryzias latipes];XP_011479604.1//protein FAM135B isoform X1 [Oryzias latipes]
112160736	0.49	1.15	1.23078	2.2217e-05	Up	3.20792e-06	LOC112160736	NA	NA	NA	K05107//Eph receptor A6 [EC:2.7.10.1]	XP_020568852.1//ephrin type-A receptor 6-like isoform X1 [Oryzias latipes]
112152272	21.17	49.66	1.23006	3.67959e-155	Up	3.52304e-157	LOC112152272	GO:0016021//integral component of membrane	GO:0016746//transferase activity, transferring acyl groups	NA	K08765//carnitine O-palmitoyltransferase 1, liver isoform [EC:2.3.1.21]	XP_008291899.1//PREDICTED: carnitine O-palmitoyltransferase 1, liver isoform-like isoform X2 [Stegastes partitus];XP_008291897.1//PREDICTED: carnitine O-palmitoyltransferase 1, liver isoform-like isoform X1 [Stegastes partitus]
112151413	28.3	66.28	1.22777	3.14506e-210	Up	2.35558e-212	LOC112151413	GO:0005622//intracellular	GO:0004435//phosphatidylinositol phospholipase C activity;GO:0005509//calcium ion binding;GO:0004871//signal transducer activity	GO:0016042//lipid catabolic process;GO:0035556//intracellular signal transduction	K05857//phosphatidylinositol phospholipase C, delta [EC:3.1.4.11]	XP_004081131.1//1-phosphatidylinositol 4,5-bisphosphate phosphodiesterase delta-1 isoform X2 [Oryzias latipes];XP_004081132.1//1-phosphatidylinositol 4,5-bisphosphate phosphodiesterase delta-1 isoform X1 [Oryzias latipes]
112157372	8.86	20.75	1.22773	2.10673e-46	Up	5.71782e-48	LOC112157372	NA	NA	NA	K11980//E3 ubiquitin-protein ligase RNF11	XP_008275014.1//PREDICTED: RING finger protein 11-like [Stegastes partitus]
112141480	0.79	1.85	1.2276	6.2966e-10	Up	5.85368e-11	corin	GO:0016021//integral component of membrane	GO:0004252//serine-type endopeptidase activity	NA	K09614//corin [EC:3.4.21.-]	XP_020557563.1//LOW QUALITY PROTEIN: atrial natriuretic peptide-converting enzyme-like [Oryzias latipes]
112161512	0.41	0.96	1.22741	8.41189e-06	Up	1.14932e-06	LOC112161512	NA	GO:0046872//metal ion binding;GO:0005096//GTPase activator activity	NA	K12486//stromal membrane-associated protein	XP_020557156.1//stromal membrane-associated protein 1-like isoform X2 [Oryzias latipes];XP_011471093.2//stromal membrane-associated protein 1-like isoform X1 [Oryzias latipes]
112148231	2.38	5.57	1.22672	1.69906e-19	Up	9.39984e-21	pacs2	NA	NA	NA	K08854//BMP2 inducible kinase [EC:2.7.11.1]	XP_019133437.1//PREDICTED: phosphofurin acidic cluster sorting protein 2 isoform X3 [Larimichthys crocea]
112137690	0.71	1.66	1.22529	6.3844e-06	Up	8.55296e-07	prdm6	NA	NA	NA	K09228//KRAB domain-containing zinc finger protein;K20795//histone-lysine N-methyltransferase PRDM6 [EC:2.1.1.43]	XP_005938704.1//PREDICTED: putative histone-lysine N-methyltransferase PRDM6 isoform X2 [Haplochromis burtoni]
112162134	4.2	9.81	1.22386	5.49431e-22	Up	2.81058e-23	LOC112162134	GO:0005622//intracellular	GO:0004198//calcium-dependent cysteine-type endopeptidase activity;GO:0005509//calcium ion binding	GO:0051493//regulation of cytoskeleton organization	K03853//calpain-2 [EC:3.4.22.53]	XP_011482989.1//calpain-2 catalytic subunit-like [Oryzias latipes]
112136954	8.58	20.04	1.22383	1.60238e-33	Up	5.8337e-35	npl	NA	GO:0016829//lyase activity	GO:0008152//metabolic process	K01639//N-acetylneuraminate lyase [EC:4.1.3.3]	XP_004067729.1//N-acetylneuraminate lyase [Oryzias latipes]
112151055	13.4	31.22	1.22024	2.01437e-58	Up	4.49504e-60	mtfr1	NA	NA	NA	K05741//diaphanous 2	XP_004081089.1//mitochondrial fission regulator 1 isoform X1 [Oryzias latipes]
112140304	69.34	161.43	1.21915	3.12105e-97	Up	4.4101e-99	LOC112140304	NA	NA	NA	NA	XP_011490740.2//ZP domain-containing protein-like [Oryzias latipes]
112141769	12.43	28.81	1.21274	1.72922e-33	Up	6.30882e-35	LOC112141769	NA	NA	NA	NA	XP_020564424.1//von Willebrand factor A domain-containing protein 7-like [Oryzias latipes]
112138038	28.83	66.75	1.2112	1.33112e-52	Up	3.24274e-54	LOC112138038	NA	NA	NA	K21125//mucin-5AC;K12328//protein phosphatase 1 regulatory subunit 14A	XP_005740185.1//PREDICTED: uncharacterized protein LOC102194351 [Pundamilia nyererei]
112149936	0.55	1.27	1.20732	1.09873e-06	Up	1.34722e-07	trmt9b	NA	NA	NA	K10770//alkylated DNA repair protein alkB homolog 8 [EC:1.14.11.- 2.1.1.229];K15444//tRNA (uracil-5-)-methyltransferase TRM9 [EC:2.1.1.229]	XP_004075347.2//probable tRNA methyltransferase 9-like protein [Oryzias latipes]
112158845	1.54	3.55	1.20489	1.84092e-10	Up	1.63964e-11	kazn	NA	NA	NA	K10421//CAP-Gly domain-containing linker protein 1;K09291//nucleoprotein TPR;K20478//golgin subfamily B member 1	XP_011475210.2//kazrin [Oryzias latipes]
112162653	425.4	980.14	1.20417	0	Up	0	LOC112162653	NA	GO:0005507//copper ion binding;GO:0005509//calcium ion binding	NA	K17274//calpactin-1 light chain	XP_011478926.1//protein S100-A13-like [Oryzias latipes]
112150861	7.36	16.95	1.20351	5.78059e-70	Up	1.09577e-71	LOC112150861	GO:0016021//integral component of membrane	GO:0004957//prostaglandin E receptor activity	NA	K04260//prostaglandin E receptor 3	XP_004068022.1//prostaglandin E2 receptor EP3 subtype [Oryzias latipes]
112153776	1.64	3.76	1.19704	1.04554e-05	Up	1.44064e-06	nsdhl	NA	NA	NA	K07748//sterol-4alpha-carboxylate 3-dehydrogenase (decarboxylating) [EC:1.1.1.170]	XP_004073407.1//sterol-4-alpha-carboxylate 3-dehydrogenase, decarboxylating [Oryzias latipes]
112144898	41.04	94.04	1.19624	3.43175e-124	Up	3.9217e-126	ctsz	NA	GO:0008234//cysteine-type peptidase activity	GO:0001525//angiogenesis	K08568//cathepsin X [EC:3.4.18.1]	XP_017271306.1//PREDICTED: cathepsin Z [Kryptolebias marmoratus]
112162482	27.97	64.08	1.19599	1.18997e-150	Up	1.1715e-152	slc44a4	GO:0016021//integral component of membrane	NA	NA	K15377//solute carrier family 44 (choline transporter-like protein), member 2/4/5	XP_011479021.1//choline transporter-like protein 4 [Oryzias latipes]
112146679	12.81	29.34	1.1956	1.13228e-61	Up	2.43488e-63	gcgr	NA	NA	NA	K04583//glucagon receptor	XP_011476697.2//glucagon receptor [Oryzias latipes]
112160693	3.59	8.22	1.19515	8.6069e-16	Up	5.64888e-17	grtp1	NA	NA	NA	K19953//TBC1 domain family member 6	XP_004543405.1//PREDICTED: growth hormone-regulated TBC protein 1 [Maylandia zebra]
112155146	1.39	3.18	1.19394	2.64032e-05	Up	3.86334e-06	LOC112155146	NA	NA	NA	K10335//ankyrin repeat and SOCS box protein 13	XP_004083014.1//ankyrin repeat and SOCS box protein 13-like [Oryzias latipes]
112160057	3.42	7.82	1.19317	3.93044e-30	Up	1.57205e-31	LOC112160057	NA	NA	NA	K05449//vascular endothelial growth factor C/D	XP_004066785.1//vascular endothelial growth factor C-like [Oryzias latipes]
112139629	2.83	6.46	1.19073	3.05736e-17	Up	1.88385e-18	LOC112139629	NA	NA	NA	K15619//Kunitz-type protease inhibitor 1	XP_008303167.1//PREDICTED: dyslexia-associated protein KIAA0319-like protein homolog [Stegastes partitus]
112160489	0.47	1.07	1.18688	7.01104e-05	Up	1.08541e-05	LOC112160489	NA	NA	NA	K15686//RNA-binding protein MEX3 [EC:2.3.2.27]	XP_011492847.1//RNA-binding protein MEX3B-like [Oryzias latipes]
112163382	3.95	8.98	1.18486	0.000242515	Up	4.0906e-05	LOC112163382	NA	GO:0005524//ATP binding;GO:0004055//argininosuccinate synthase activity	GO:0006526//arginine biosynthetic process	K01940//argininosuccinate synthase [EC:6.3.4.5]	XP_004074802.1//argininosuccinate synthase [Oryzias latipes]
112144006	6.85	15.56	1.18367	2.38651e-22	Up	1.20053e-23	fdps	NA	GO:0016740//transferase activity	GO:0008299//isoprenoid biosynthetic process	K00787//farnesyl diphosphate synthase [EC:2.5.1.1 2.5.1.10]	XP_011483614.1//farnesyl pyrophosphate synthase [Oryzias latipes]
112152278	0.57	1.29	1.17834	1.58671e-08	Up	1.64172e-09	ano3	NA	NA	NA	K19498//anoctamin-3	XP_020559631.1//anoctamin-3 isoform X1 [Oryzias latipes];XP_020559633.1//anoctamin-3 isoform X2 [Oryzias latipes]
112136465	0.58	1.31	1.17544	0.000178469	Up	2.95312e-05	bace1	GO:0016021//integral component of membrane	GO:0004190//aspartic-type endopeptidase activity	NA	K04521//beta-site APP-cleaving enzyme 1 (memapsin 2) [EC:3.4.23.46]	XP_020564208.1//beta-secretase 1 [Oryzias latipes]
112144018	2.67	6.03	1.17532	6.53046e-06	Up	8.77384e-07	LOC112144018	NA	NA	NA	K03985//plasminogen activator, urokinase receptor	XP_020556007.1//urokinase plasminogen activator surface receptor-like [Oryzias latipes]
112163236	32.14	72.57	1.175	6.30964e-41	Up	1.9171e-42	ptges	GO:0016021//integral component of membrane	GO:0050220//prostaglandin-E synthase activity	GO:0042074//cell migration involved in gastrulation	K15729//microsomal prostaglandin-E synthase 1 [EC:5.3.99.3]	XP_004074586.1//prostaglandin E synthase [Oryzias latipes]
112141078	87.49	197.32	1.17335	0	Up	0	LOC112141078	NA	NA	NA	K09637//transmembrane protease serine 6 [EC:3.4.21.-];K11491//condensin-2 complex subunit D3;K05695//receptor-type tyrosine-protein phosphatase F [EC:3.1.3.48];K02324//DNA polymerase epsilon subunit 1 [EC:2.7.7.7]	KKF15086.1//putative RNA-directed DNA polymerase from transposon X-element [Larimichthys crocea]
112150633	19.71	44.41	1.17196	1.0663e-43	Up	3.04634e-45	LOC112150633	NA	NA	NA	NA	XP_004078617.1//MICOS complex subunit MIC26-like [Oryzias latipes]
112148677	0.92	2.07	1.16993	7.68875e-14	Up	5.542e-15	LOC112148677	NA	NA	NA	K04981//transient receptor potential cation channel subfamily M member 6 [EC:2.7.11.1]	XP_020561734.1//transient receptor potential cation channel subfamily M member 6 [Oryzias latipes]
112136695	1.94	4.36	1.16827	1.06482e-13	Up	7.73274e-15	LOC112136695	GO:0005634//nucleus	GO:0003707//steroid hormone receptor activity;GO:0008270//zinc ion binding;GO:0043565//sequence-specific DNA binding;GO:0004879//nuclear receptor activity	GO:0006351//transcription, DNA-templated;GO:0032526//response to retinoic acid	K08702//nuclear receptor subfamily 2 group F member 5	XP_004078428.1//nuclear receptor subfamily 2 group F member 5 [Oryzias latipes]
112158963	1.99	4.47	1.16751	2.78836e-11	Up	2.33278e-12	LOC112158963	NA	NA	NA	K22615//NLR family CARD domain containing 5	XP_011486938.1//leucine-rich repeat-containing protein 31 isoform X1 [Oryzias latipes]
112162683	8.05	18.06	1.16574	5.31191e-36	Up	1.81493e-37	tmem268	NA	NA	NA	NA	XP_004073811.1//transmembrane protein 268 isoform X1 [Oryzias latipes]
112163019	13.56	30.39	1.16424	5.71045e-23	Up	2.79548e-24	LOC112163019	NA	NA	NA	K03635//molybdopterin synthase catalytic subunit [EC:2.8.1.12]	XP_004084486.1//molybdopterin synthase catalytic subunit [Oryzias latipes]
112157783	2.24	5.02	1.16419	1.06493e-13	Up	7.72942e-15	LOC112157783	NA	NA	NA	K08406//12-(S)-hydroxy-5,8,10,14-eicosatetraenoic acid receptor;K08402//hydroxycarboxylic acid receptor 2/3	XP_020570392.1//hydroxycarboxylic acid receptor 2-like [Oryzias latipes]
112144640	7.03	15.75	1.16376	4.47535e-24	Up	2.09928e-25	hemk1	NA	NA	NA	K02493//release factor glutamine methyltransferase [EC:2.1.1.297]	XP_004068788.2//hemK methyltransferase family member 1 [Oryzias latipes]
112154100	0.82	1.83	1.15815	7.82925e-12	Up	6.31732e-13	stab2	NA	NA	NA	K19013//stabilin-2	XP_020557838.1//stabilin-2 [Oryzias latipes]
112162095	46.71	104.24	1.15811	0	Up	0	LOC112162095	NA	NA	NA	K06532//prominin 1	XP_011482778.1//prominin-1-A-like [Oryzias latipes]
112139951	11.9	26.47	1.1534	1.58699e-08	Up	1.64139e-09	LOC112139951	NA	NA	NA	K22614//NLR family CARD domain-containing protein 3	XP_011471709.2//NACHT, LRR and PYD domains-containing protein 5-like [Oryzias latipes]
112151950	6.42	14.24	1.1493	1.06828e-24	Up	4.89968e-26	LOC112151950	NA	NA	NA	K00933//creatine kinase [EC:2.7.3.2]	XP_008292225.1//PREDICTED: creatine kinase U-type, mitochondrial-like [Stegastes partitus]
112160835	112.27	248.59	1.1468	0	Up	0	LOC112160835	NA	NA	NA	K12040//solute carrier family 9 (sodium/hydrogen exchanger), member 3	XP_020562933.1//sodium/hydrogen exchanger 3 [Oryzias latipes]
112151199	22.86	50.58	1.14574	6.83195e-110	Up	8.78326e-112	atp6v1a	NA	NA	NA	K02145//V-type H+-transporting ATPase subunit A [EC:7.1.2.2]	XP_019722391.1//PREDICTED: V-type proton ATPase catalytic subunit A isoform X1 [Hippocampus comes]
112151957	14.77	32.66	1.14485	6.50641e-46	Up	1.78347e-47	samm50	NA	NA	NA	K07277//outer membrane protein insertion porin family	XP_018541189.1//PREDICTED: sorting and assembly machinery component 50 homolog A isoform X2 [Lates calcarifer]
112152710	0.48	1.06	1.14296	0.000130315	Up	2.1035e-05	LOC112152710	NA	NA	NA	K02295//cryptochrome;K12119//cryptochrome 2	XP_011474490.1//uncharacterized protein LOC101165802 [Oryzias latipes]
112158138	3.87	8.54	1.1419	5.05402e-05	Up	7.67996e-06	LOC112158138	NA	NA	NA	K02159//apoptosis regulator BAX	XP_004066850.2//apoptosis regulator BAX-like [Oryzias latipes]
112140731	26.4	58.2	1.14048	3.76489e-98	Up	5.26172e-100	LOC112140731	NA	GO:0008234//cysteine-type peptidase activity	NA	K01365//cathepsin L [EC:3.4.22.15]	XP_004073923.1//digestive cysteine proteinase 1-like [Oryzias latipes]
112156424	4.26	9.38	1.13873	2.33951e-07	Up	2.70242e-08	LOC112156424	NA	GO:0004842//ubiquitin-protein transferase activity	NA	K08770//ubiquitin C;K11969//ariadne-2 [EC:2.3.2.31];K11975//E3 ubiquitin-protein ligase RNF144 [EC:2.3.2.31];K12015//tripartite motif-containing protein 39 [EC:2.3.2.27];K11968//ariadne-1 [EC:2.3.2.31]	XP_004079956.1//putative E3 ubiquitin-protein ligase ARI6 isoform X1 [Oryzias latipes]
112146708	27.33	60.16	1.13832	5.54147e-86	Up	8.60038e-88	LOC112146708	NA	NA	NA	K09640//transmembrane protease serine 9 [EC:3.4.21.-]	XP_020560624.1//tryptase-like, partial [Oryzias latipes]
112136812	14.1	31.01	1.13704	6.26253e-41	Up	1.90037e-42	ctns	NA	NA	NA	K12386//cystinosin	XP_011472226.2//cystinosin [Oryzias latipes]
112139954	17.61	38.69	1.13557	1.27963e-48	Up	3.3248e-50	faxdc2	GO:0016021//integral component of membrane	GO:0005506//iron ion binding;GO:0016491//oxidoreductase activity	GO:0008610//lipid biosynthetic process	K22282//fatty acid hydroxylase domain-containing protein 2	XP_004076095.1//fatty acid hydroxylase domain-containing protein 2 [Oryzias latipes]
112154591	7.57	16.63	1.13542	2.56463e-12	Up	2.00798e-13	LOC112154591	NA	GO:0005509//calcium ion binding	NA	K02183//calmodulin;K05629//atrophin-1 interacting protein 1	XP_014064375.1//PREDICTED: parvalbumin beta 2-like [Salmo salar]
112163509	23.75	52.09	1.13308	1.58771e-111	Up	2.01054e-113	LOC112163509	NA	NA	NA	K01137//N-acetylglucosamine-6-sulfatase [EC:3.1.6.14]	XP_004074510.1//N-acetylglucosamine-6-sulfatase-like isoform X2 [Oryzias latipes]
112142016	33.97	74.49	1.13279	8.06478e-100	Up	1.11466e-101	rcan1	GO:0005622//intracellular	GO:0003676//nucleic acid binding	GO:0033173//calcineurin-NFAT signaling cascade	K17901//calcipressin-1	XP_004086074.1//calcipressin-1 isoform X2 [Oryzias latipes];XP_004086073.1//calcipressin-1 isoform X1 [Oryzias latipes]
112153756	9.05	19.81	1.13024	3.76269e-22	Up	1.91025e-23	LOC112153756	GO:0016021//integral component of membrane	NA	NA	K16817//HRAS-like suppressor 3 [EC:3.1.1.32 3.1.1.4]	XP_004073206.1//HRAS-like suppressor 3 [Oryzias latipes]
112161405	5.13	11.21	1.12776	1.3381e-06	Up	1.65467e-07	LOC112161405	NA	GO:0003755//peptidyl-prolyl cis-trans isomerase activity	GO:0006457//protein folding	K09565//peptidyl-prolyl isomerase F (cyclophilin D) [EC:5.2.1.8]	XP_004077154.1//peptidyl-prolyl cis-trans isomerase A-like [Oryzias latipes]
112144672	13.64	29.79	1.12698	7.85721e-117	Up	9.49466e-119	etnk2	NA	NA	NA	K00894//ethanolamine kinase [EC:2.7.1.82]	XP_004069091.1//ethanolamine kinase 2 [Oryzias latipes]
112162928	1.16	2.53	1.12501	7.82208e-05	Up	1.22033e-05	LOC112162928	NA	NA	NA	K04397//caspase 7 [EC:3.4.22.60]	XP_004084092.1//caspase-3-like [Oryzias latipes]
112156815	32.34	70.49	1.1241	9.91973e-108	Up	1.29444e-109	sh3yl1	NA	NA	NA	K20523//SH3 domain-containing YSC84-like protein 1	XP_004066507.2//SH3 domain-containing YSC84-like protein 1 isoform X1 [Oryzias latipes]
112152320	11.42	24.87	1.12284	2.17855e-19	Up	1.21031e-20	LOC112152320	NA	NA	NA	K10371//troponin I, slow skeletal muscle	XP_011474244.1//troponin I, slow skeletal muscle-like isoform X1 [Oryzias latipes]
112142984	11.24	24.46	1.12178	8.43282e-27	Up	3.6789e-28	LOC112142984	GO:0016021//integral component of membrane	NA	NA	K17286//erythrocyte band 7 integral membrane protein	XP_010735315.1//PREDICTED: erythrocyte band 7 integral membrane protein [Larimichthys crocea]
112155634	24.7	53.66	1.11934	2.93466e-78	Up	5.01912e-80	LOC112155634	NA	NA	NA	NA	XP_004079940.1//uncharacterized protein LOC101165509 [Oryzias latipes]
112138203	3.28	7.09	1.11209	1.30294e-06	Up	1.60817e-07	LOC112138203	GO:0045095//keratin filament	GO:0005198//structural molecule activity	GO:0031101//fin regeneration	K07605//type II keratin, basic	XP_004070324.1//keratin, type II cytoskeletal 8-like [Oryzias latipes]
112146557	6.31	13.63	1.11107	7.65536e-59	Up	1.70237e-60	srebf2	NA	NA	NA	K09107//sterol regulatory element-binding transcription factor 2	XP_011476819.1//sterol regulatory element-binding protein 2 isoform X1 [Oryzias latipes]
112149622	116.07	250.67	1.11079	3.60684e-187	Up	2.97994e-189	chchd2	NA	NA	NA	K22758//coiled-coil-helix-coiled-coil-helix domain-containing protein 2	XP_004075476.1//coiled-coil-helix-coiled-coil-helix domain-containing protein 2 [Oryzias latipes]
112151317	210	451.61	1.10469	0	Up	0	LOC112151317	NA	GO:0008289//lipid binding;GO:0005215//transporter activity	NA	K03098//apolipoprotein D and lipocalin family protein	XP_004081228.2//apolipoprotein D-like [Oryzias latipes]
112158630	14.4	30.95	1.10387	9.62357e-50	Up	2.45958e-51	LOC112158630	NA	NA	NA	K20411//proline-rich protein 5	XP_004083197.1//proline-rich protein 5-like [Oryzias latipes]
112151776	7.08	15.17	1.0994	6.91302e-38	Up	2.23388e-39	eps8l2	NA	NA	NA	K17277//epidermal growth factor receptor kinase substrate 8	XP_011474359.1//epidermal growth factor receptor kinase substrate 8-like protein 2 isoform X1 [Oryzias latipes];XP_004070031.1//epidermal growth factor receptor kinase substrate 8-like protein 2 isoform X2 [Oryzias latipes]
112162981	74.91	160.32	1.09772	9.55526e-107	Up	1.25426e-108	LOC112162981	GO:0016471//vacuolar proton-transporting V-type ATPase complex	NA	GO:0015992//proton transport	K02152//V-type H+-transporting ATPase subunit G	XP_004084485.1//V-type proton ATPase subunit G 1-like [Oryzias latipes]
112147061	3.07	6.57	1.09765	2.69374e-17	Up	1.6546e-18	clmn	NA	GO:0003779//actin binding	NA	K19326//nesprin-1	XP_011488453.2//calmin [Oryzias latipes]
112157089	47.35	101.29	1.09706	1.92799e-41	Up	5.76118e-43	atp6v1f	GO:0033180//proton-transporting V-type ATPase, V1 domain;GO:0005886//plasma membrane	GO:0046961//proton-transporting ATPase activity, rotational mechanism	GO:0060041//retina development in camera-type eye;GO:0015991//ATP hydrolysis coupled proton transport;GO:1902017//regulation of cilium assembly;GO:0042127//regulation of cell proliferation;GO:0060036//notochord cell vacuolation;GO:0070121//Kupffer's vesicle development;GO:1901207//regulation of heart looping	K02151//V-type H+-transporting ATPase subunit F	XP_004085942.1//V-type proton ATPase subunit F [Oryzias latipes]
112163416	15.19	32.47	1.09599	1.26958e-22	Up	6.30818e-24	slc31a2	NA	NA	NA	K14687//solute carrier family 31 (copper transporter), member 2	XP_004075138.1//probable low affinity copper uptake protein 2 isoform X2 [Oryzias latipes]
112160724	740.8	1582.15	1.09473	0	Up	0	LOC112160724	GO:0016021//integral component of membrane;GO:0005789//endoplasmic reticulum membrane	GO:0020037//heme binding;GO:0005506//iron ion binding;GO:0070330//aromatase activity	GO:0071466//cellular response to xenobiotic stimulus;GO:0071407//cellular response to organic cyclic compound;GO:0006725//cellular aromatic compound metabolic process	K07408//cytochrome P450 family 1 subfamily A polypeptide 1 [EC:1.14.14.1]	AFN02446.1//cytochrome P450 1A [Poecilia vivipara]
112140711	2.91	6.21	1.09357	3.31044e-08	Up	3.50956e-09	LOC112140711	NA	NA	NA	K19719//collagen, type II, alpha	XP_020556386.1//uncharacterized protein LOC101164028 [Oryzias latipes]
112140284	72.84	155.26	1.09188	0	Up	0	LOC112140284	NA	NA	NA	K10955//mucin-2	XP_018548449.1//PREDICTED: uncharacterized protein LOC108894303 isoform X1 [Lates calcarifer]
112146251	13.17	28.04	1.09023	2.86086e-43	Up	8.29474e-45	LOC112146251	GO:0016021//integral component of membrane	GO:0016705//oxidoreductase activity, acting on paired donors, with incorporation or reduction of molecular oxygen;GO:0020037//heme binding;GO:0005506//iron ion binding;GO:0004497//monooxygenase activity	NA	K17854//cytochrome P450 family 2 subfamily K	XP_004071472.1//cytochrome P450 2K1-like [Oryzias latipes]
112139231	7.26	15.45	1.08957	3.52477e-37	Up	1.16077e-38	LOC112139231	NA	NA	NA	K17341//hemicentin	XP_020564424.1//von Willebrand factor A domain-containing protein 7-like [Oryzias latipes]
112137753	7.52	16	1.08927	1.25873e-25	Up	5.64682e-27	LOC112137753	GO:0033180//proton-transporting V-type ATPase, V1 domain	GO:0015078//hydrogen ion transmembrane transporter activity	GO:0015991//ATP hydrolysis coupled proton transport	K02148//V-type H+-transporting ATPase subunit C	XP_004074259.1//V-type proton ATPase subunit C 1-A-like [Oryzias latipes]
112142179	1.39	2.95	1.08563	0.000148517	Up	2.42196e-05	LOC112142179	NA	NA	NA	K13855//solute carrier family 4 (anion exchanger), member 2	NA
112145210	5.38	11.41	1.08462	4.80762e-21	Up	2.52056e-22	LOC112145210	NA	NA	NA	K01481//protein-arginine deiminase [EC:3.5.3.15]	XP_004068882.1//protein-arginine deiminase type-2-like [Oryzias latipes]
112159268	8.25	17.48	1.08324	5.20242e-36	Up	1.77551e-37	LOC112159268	NA	NA	NA	K18266//protein NDRG1	XP_018531558.1//PREDICTED: protein NDRG3-like isoform X1 [Lates calcarifer];XP_011471227.1//protein NDRG3-like isoform X1 [Oryzias latipes]
112162620	3.75	7.94	1.08225	3.00072e-23	Up	1.46201e-24	LOC112162620	NA	NA	NA	K12323//atrial natriuretic peptide receptor A [EC:4.6.1.2]	XP_021427786.1//atrial natriuretic peptide receptor 1-like isoform X2 [Oncorhynchus mykiss]
112151644	3.03	6.41	1.08101	2.47756e-09	Up	2.4018e-10	LOC112151644	NA	GO:0016791//phosphatase activity	NA	K15731//carboxy-terminal domain RNA polymerase II polypeptide A small phosphatase [EC:3.1.3.16]	XP_004081129.1//CTD small phosphatase-like protein isoform X2 [Oryzias latipes]
112156134	14.84	31.33	1.07805	5.36052e-55	Up	1.27484e-56	mfap3l	NA	NA	NA	K17341//hemicentin	XP_004079974.1//microfibrillar-associated protein 3-like [Oryzias latipes]
112141195	10.27	21.68	1.07793	6.60729e-61	Up	1.43359e-62	LOC112141195	GO:0016021//integral component of membrane	GO:0015095//magnesium ion transmembrane transporter activity	NA	K22733//magnesium transporter	XP_020555379.1//magnesium transporter NIPA2-like [Oryzias latipes]
112161125	8.38	17.67	1.07628	9.09991e-59	Up	2.02712e-60	tmco3	NA	NA	NA	NA	XP_004067202.1//transmembrane and coiled-coil domain-containing protein 3 isoform X1 [Oryzias latipes]
112151272	3.06	6.44	1.07353	3.42736e-33	Up	1.25969e-34	LOC112151272	NA	NA	NA	K13855//solute carrier family 4 (anion exchanger), member 2	XP_011487346.1//anion exchange protein 2 isoform X1 [Oryzias latipes];XP_020568413.1//anion exchange protein 2 isoform X2 [Oryzias latipes]
112138601	6.56	13.8	1.0729	1.06073e-16	Up	6.67512e-18	pisd	NA	NA	NA	K01613//phosphatidylserine decarboxylase [EC:4.1.1.65]	XP_004084615.1//phosphatidylserine decarboxylase proenzyme, mitochondrial isoform X2 [Oryzias latipes]
112149864	4.17	8.77	1.07253	8.57506e-09	Up	8.71344e-10	LOC112149864	GO:0016021//integral component of membrane	NA	GO:0006810//transport	K15101//solute carrier family 25 (mitochondrial ornithine transporter) member 2/15	XP_004075571.1//mitochondrial ornithine transporter 1 [Oryzias latipes]
112139448	1.37	2.88	1.07189	0.000439376	Up	7.7029e-05	LOC112139448	NA	GO:0043169//cation binding;GO:0004556//alpha-amylase activity;GO:0103025//alpha-amylase activity (releasing maltohexaose)	GO:0005975//carbohydrate metabolic process	K01176//alpha-amylase [EC:3.2.1.1]	XP_007564276.2//PREDICTED: pancreatic alpha-amylase-like [Poecilia formosa]
112148914	92.48	194.38	1.07167	2.09893e-260	Up	1.24791e-262	LOC112148914	GO:0016021//integral component of membrane	NA	GO:0043473//pigmentation	K17293//tetraspanin-3	XP_011477299.1//tetraspanin-3-like [Oryzias latipes]
112160157	3.26	6.85	1.07123	1.20041e-13	Up	8.75444e-15	LOC112160157	GO:0016021//integral component of membrane	NA	NA	K17271//myelin proteolipid protein	XP_020565191.1//neuronal membrane glycoprotein M6-b-like [Oryzias latipes]
112159377	19.67	41.32	1.07084	2.45036e-62	Up	5.22198e-64	LOC112159377	GO:0009331//glycerol-3-phosphate dehydrogenase complex	GO:0051287//NAD binding;GO:0042803//protein homodimerization activity;GO:0004367//glycerol-3-phosphate dehydrogenase [NAD+] activity	GO:0046168//glycerol-3-phosphate catabolic process;GO:0005975//carbohydrate metabolic process	K00006//glycerol-3-phosphate dehydrogenase (NAD+) [EC:1.1.1.8]	XP_004070862.1//glycerol-3-phosphate dehydrogenase [NAD(+)], cytoplasmic [Oryzias latipes]
112136466	5.47	11.49	1.07077	3.71092e-38	Up	1.18626e-39	kiaa0319l	NA	NA	NA	K15619//Kunitz-type protease inhibitor 1	XP_004074367.1//dyslexia-associated protein KIAA0319-like protein homolog [Oryzias latipes]
112141735	4.68	9.83	1.07068	7.86731e-41	Up	2.39342e-42	cpeb3	NA	NA	NA	K02602//cytoplasmic polyadenylation element-binding protein	XP_020564915.1//cytoplasmic polyadenylation element-binding protein 3 isoform X1 [Oryzias latipes];XP_013121384.2//PREDICTED: cytoplasmic polyadenylation element-binding protein 3 isoform X3 [Oreochromis niloticus];XP_013121382.2//PREDICTED: cytoplasmic polyadenylation element-binding protein 3 isoform X1 [Oreochromis niloticus];XP_013121385.2//PREDICTED: cytoplasmic polyadenylation element-bindi…
112163398	107.87	225.45	1.06351	0	Up	0	hexb	NA	NA	NA	K12373//hexosaminidase [EC:3.2.1.52]	XP_004074569.1//beta-hexosaminidase subunit beta isoform X2 [Oryzias latipes];XP_011479800.1//beta-hexosaminidase subunit beta isoform X1 [Oryzias latipes]
112145901	25.24	52.71	1.06236	7.51076e-102	Up	1.02359e-103	LOC112145901	GO:0016021//integral component of membrane	GO:0004994//somatostatin receptor activity	NA	K04221//somatostatin receptor 5	XP_011476585.1//somatostatin receptor type 5-like isoform X2 [Oryzias latipes];XP_004071543.1//somatostatin receptor type 5-like isoform X1 [Oryzias latipes];XP_011476586.1//somatostatin receptor type 5-like isoform X3 [Oryzias latipes]
112147620	19.63	40.95	1.0608	2.52022e-83	Up	4.05734e-85	b3gnt5	NA	NA	NA	K03766//beta-1,3-N-acetylglucosaminyltransferase 5 [EC:2.4.1.206]	XP_011484697.1//lactosylceramide 1,3-N-acetyl-beta-D-glucosaminyltransferase [Oryzias latipes]
112139913	4.86	10.09	1.0539	5.11143e-09	Up	5.10512e-10	ass1	NA	NA	NA	K01940//argininosuccinate synthase [EC:6.3.4.5]	XP_008324249.1//PREDICTED: argininosuccinate synthase [Cynoglossus semilaevis]
112155247	7.81	16.17	1.04993	9.64858e-120	Up	1.15476e-121	kalrn	NA	NA	NA	K15048//kalirin [EC:2.7.11.1]	XP_020568780.1//kalirin [Oryzias latipes]
112156484	2.15	4.45	1.04947	1.08864e-07	Up	1.21716e-08	LOC112156484	NA	GO:0046872//metal ion binding;GO:0004722//protein serine/threonine phosphatase activity	NA	K17505//protein phosphatase 1K [EC:3.1.3.16]	XP_004079650.1//protein phosphatase 1K, mitochondrial-like [Oryzias latipes]
112152307	10.49	21.71	1.04935	3.14603e-15	Up	2.11096e-16	svip	NA	NA	NA	K14014//small VCP/p97-interacting protein	XP_011474333.1//small VCP/p97-interacting protein [Oryzias latipes]
112139462	3.35	6.92	1.04661	1.72886e-05	Up	2.4576e-06	LOC112139462	GO:0005788//endoplasmic reticulum lumen;GO:0005635//nuclear envelope;GO:0045202//synapse	GO:0005524//ATP binding;GO:0051082//unfolded protein binding;GO:0008092//cytoskeletal protein binding	GO:0007155//cell adhesion;GO:0048489//synaptic vesicle transport;GO:0045104//intermediate filament cytoskeleton organization;GO:0051085//chaperone cofactor-dependent protein refolding;GO:0031175//neuron projection development;GO:0072321//chaperone-mediated protein transport;GO:0006998//nuclear envelope organization	K22990//torsin-1	XP_004074571.1//torsin-1A-like isoform X2 [Oryzias latipes]
112155209	8.39	17.26	1.04069	4.64915e-80	Up	7.80782e-82	parp4	NA	NA	NA	K10798//poly [ADP-ribose] polymerase [EC:2.4.2.30]	XP_020568953.1//poly [ADP-ribose] polymerase 4 isoform X9 [Oryzias latipes]
112143361	4.6	9.46	1.04021	9.956e-24	Up	4.73546e-25	LOC112143361	NA	NA	NA	K21111//band 4.1-like protein 4B	XP_020565838.1//band 4.1-like protein 4B isoform X2 [Oryzias latipes];XP_020565839.1//band 4.1-like protein 4B isoform X3 [Oryzias latipes];XP_020565837.1//band 4.1-like protein 4B isoform X1 [Oryzias latipes]
112146763	2.69	5.53	1.03967	5.55485e-16	Up	3.60072e-17	LOC112146763	NA	GO:0003677//DNA binding;GO:0016787//hydrolase activity;GO:0005524//ATP binding	NA	K12649//ATP-dependent RNA helicase DHX58 [EC:3.6.4.13]	XP_004071339.1//probable ATP-dependent RNA helicase DHX58 [Oryzias latipes]
112140883	13.96	28.62	1.03572	1.38116e-17	Up	8.35028e-19	LOC112140883	GO:0016021//integral component of membrane	NA	GO:0030097//hemopoiesis	K12160//small ubiquitin-related modifier;K04437//filamin	XP_004081763.1//pituitary tumor-transforming gene 1 protein-interacting protein-like isoform X1 [Oryzias latipes]
112144506	21.06	43.17	1.03552	7.95183e-93	Up	1.16966e-94	LOC112144506	NA	NA	NA	K08601//ubiquitin carboxyl-terminal hydrolase CYLD [EC:3.4.19.12]	XP_020559119.1//ubiquitin carboxyl-terminal hydrolase CYLD-like [Oryzias latipes]
112158330	15.11	30.92	1.03304	5.68208e-41	Up	1.71985e-42	LOC112158330	NA	GO:0003824//catalytic activity;GO:0050662//coenzyme binding	NA	K15789//threonine 3-dehydrogenase [EC:1.1.1.103]	XP_004083734.1//L-threonine 3-dehydrogenase, mitochondrial-like [Oryzias latipes]
112157750	19.11	39.07	1.03173	3.61941e-156	Up	3.38158e-158	LOC112157750	NA	NA	NA	K10358//myosin VI	XP_011490215.1//unconventional myosin-VI isoform X2 [Oryzias latipes];XP_011490217.1//unconventional myosin-VI isoform X4 [Oryzias latipes];XP_011490214.1//unconventional myosin-VI isoform X1 [Oryzias latipes];XP_011490223.1//unconventional myosin-VI isoform X10 [Oryzias latipes];XP_011490220.1//unconventional myosin-VI isoform X7 [Oryzias latipes];XP_011490219.1//unconventional myosin-VI isoform…
112159332	8.72	17.81	1.03029	1.8977e-43	Up	5.45822e-45	LOC112159332	NA	NA	NA	K08179//MFS transporter, MCP family, solute carrier family 16 (monocarboxylic acid transporters), member 1	XP_020560574.1//monocarboxylate transporter 1-like [Oryzias latipes]
112142760	1.69	3.45	1.02957	1.36576e-07	Up	1.54176e-08	LOC112142760	NA	NA	NA	K03663//4-galactosyl-N-acetylglucosaminide 3-alpha-L-fucosyltransferase [EC:2.4.1.152]	XP_022056789.1//alpha-(1,3)-fucosyltransferase 9 [Acanthochromis polyacanthus]
112160927	8.36	17.04	1.02735	3.11269e-27	Up	1.34472e-28	eepd1	NA	GO:0004527//exonuclease activity;GO:0003677//DNA binding;GO:0004519//endonuclease activity	GO:0006281//DNA repair	K03006//DNA-directed RNA polymerase II subunit RPB1 [EC:2.7.7.6]	XP_004074159.1//endonuclease/exonuclease/phosphatase family domain-containing protein 1 [Oryzias latipes]
112140827	6.15	12.52	1.02558	5.60342e-13	Up	4.2401e-14	LOC112140827	NA	NA	NA	K01314//coagulation factor X [EC:3.4.21.6]	XP_004067767.1//transmembrane gamma-carboxyglutamic acid protein 1 [Oryzias latipes]
112154151	6.67	13.57	1.02466	4.13431e-45	Up	1.15241e-46	gnptab	NA	NA	NA	K08239//UDP-N-acetylglucosamine-lysosomal-enzyme [EC:2.7.8.17]	XP_004083233.1//N-acetylglucosamine-1-phosphotransferase subunits alpha/beta [Oryzias latipes]
112146908	13.68	27.8	1.02302	2.79224e-32	Up	1.05752e-33	amdhd2	NA	GO:0008448//N-acetylglucosamine-6-phosphate deacetylase activity	GO:0006044//N-acetylglucosamine metabolic process;GO:0005975//carbohydrate metabolic process	K01443//N-acetylglucosamine-6-phosphate deacetylase [EC:3.5.1.25]	XP_004071198.1//N-acetylglucosamine-6-phosphate deacetylase [Oryzias latipes]
112151384	2.84	5.77	1.02268	1.06696e-18	Up	6.1294e-20	oplah	NA	GO:0016787//hydrolase activity	NA	K01469//5-oxoprolinase (ATP-hydrolysing) [EC:3.5.2.9]	XP_004081053.1//5-oxoprolinase [Oryzias latipes]
112140555	10.82	21.98	1.02249	3.41921e-57	Up	7.88074e-59	esrra	GO:0005634//nucleus	GO:0003707//steroid hormone receptor activity;GO:0008270//zinc ion binding;GO:0043565//sequence-specific DNA binding;GO:0003700//DNA binding transcription factor activity;GO:0005496//steroid binding	GO:0006351//transcription, DNA-templated	K08554//estrogen-related receptor gamma;K08552//estrogen-related receptor alpha	NP_001098387.1//estrogen-related receptor alpha [Oryzias latipes]
112145241	1.7	3.45	1.02106	9.87925e-05	Up	1.57026e-05	LOC112145241	NA	NA	NA	K15596//cyclin-dependent kinase 18 [EC:2.7.11.22]	XP_014913878.1//PREDICTED: cyclin-dependent kinase 18-like isoform X2 [Poecilia latipinna]
112160257	0.77	1.56	1.01862	7.70881e-06	Up	1.04552e-06	LOC112160257	NA	NA	NA	K02296//aryl hydrocarbon receptor nuclear translocator-like protein 1	XP_004082967.1//aryl hydrocarbon receptor nuclear translocator-like protein 2 isoform X1 [Oryzias latipes];XP_020569809.1//aryl hydrocarbon receptor nuclear translocator-like protein 2 isoform X2 [Oryzias latipes]
112147998	3.06	6.19	1.01641	6.16652e-09	Up	6.20414e-10	LOC112147998	NA	NA	NA	K12012//tripartite motif-containing protein 35	XP_020556415.1//LOW QUALITY PROTEIN: nuclear factor 7, ovary-like [Oryzias latipes]
112148450	27.85	56.26	1.01443	1.24725e-65	Up	2.53764e-67	LOC112148450	NA	GO:0031419//cobalamin binding	GO:0015889//cobalamin transport	K14619//transcobalamin-2	XP_004072417.1//transcobalamin-2-like [Oryzias latipes]
112153454	15.88	32.04	1.01266	1.65669e-59	Up	3.6585e-61	snx2	NA	NA	NA	K17917//sorting nexin-1/2	XP_022061149.1//sorting nexin-2 isoform X2 [Acanthochromis polyacanthus];XP_018519095.1//PREDICTED: sorting nexin-2 isoform X1 [Lates calcarifer]
112157984	71.35	143.55	1.00857	1.72408e-281	Up	9.78458e-284	sgk1	NA	NA	NA	K13302//serum/glucocorticoid-regulated kinase 1 [EC:2.7.11.1]	XP_019125343.1//PREDICTED: serine/threonine-protein kinase Sgk1 isoform X1 [Larimichthys crocea]
112160457	2.25	4.52	1.0064	3.95031e-09	Up	3.9012e-10	LOC112160457	NA	NA	NA	K01868//threonyl-tRNA synthetase [EC:6.1.1.3]	XP_018553011.1//PREDICTED: threonine--tRNA ligase, cytoplasmic-like isoform X1 [Lates calcarifer]
112162661	147.63	296.24	1.00478	1.4691e-196	Up	1.17972e-198	LOC112162661	GO:0005576//extracellular region	GO:0008061//chitin binding	GO:0006030//chitin metabolic process	K10955//mucin-2	XP_009065501.1//hypothetical protein LOTGIDRAFT_168955, partial [Lottia gigantea]
112137358	9.4	18.85	1.00383	1.92235e-49	Up	4.93538e-51	slc26a11	NA	NA	NA	K14708//solute carrier family 26 (sodium-independent sulfate anion transporter), member 11	XP_020560983.1//sodium-independent sulfate anion transporter [Oryzias latipes]
112153710	15.55	31.14	1.00185	3.93071e-30	Up	1.57065e-31	LOC112153710	NA	NA	NA	K08585//calpain, invertebrate [EC:3.4.22.-];K06237//collagen, type IV, alpha	XP_020445439.1//cysteine-rich and transmembrane domain-containing protein 1 [Monopterus albus]
112153621	9.15	18.31	1.00079	4.06208e-42	Up	1.20285e-43	LOC112153621	NA	NA	NA	K17887//sorting nexin-25	XP_017264006.1//PREDICTED: uncharacterized protein LOC108231441 [Kryptolebias marmoratus]
112161843	1.72	3.44	1	5.87792e-09	Up	5.9047e-10	LOC112161843	NA	NA	NA	K19475//WAS/WASL-interacting protein	XP_020564947.1//integral membrane protein GPR155-like isoform X2 [Oryzias latipes];XP_011482377.1//integral membrane protein GPR155-like isoform X1 [Oryzias latipes]
112141573	0.24	0.48	1	0.000395919	Up	6.89212e-05	LOC112141573	NA	NA	NA	K04838//voltage-gated sodium channel type V alpha	XP_020568092.1//sodium channel protein type 4 subunit alpha B-like isoform X3 [Oryzias latipes]
112150223	956	0.01	-16.5447	0	Down	0	LOC112150223	NA	GO:0005319//lipid transporter activity	GO:0071391//cellular response to estrogen stimulus	K13211//GC-rich sequence DNA-binding factor;K14462//apolipoprotein B;K14463//microsomal triglyceride transfer protein large subunit	XP_004067788.1//vitellogenin-like [Oryzias latipes]
112158171	689.75	0.01	-16.0738	0	Down	0	LOC112158171	NA	NA	NA	K07608//internexin neuronal intermediate filament protein, alpha;K07606//vimentin;K07610//desmin	XP_004083773.1//glial fibrillary acidic protein-like [Oryzias latipes]
112159090	2008	0.03	-16.0304	0	Down	0	LOC112159090	NA	NA	NA	K16280//E3 ubiquitin-protein ligase RGLG [EC:2.3.2.27];K20493//leucine-rich repeat-containing protein 16	XP_018521617.1//PREDICTED: copine-5-like isoform X3 [Lates calcarifer];XP_018521618.1//PREDICTED: copine-5-like isoform X4 [Lates calcarifer]
112141656	671.25	0.02	-15.0346	0	Down	0	LOC112141656	GO:0016021//integral component of membrane	GO:0005509//calcium ion binding	NA	K16681//protein crumbs	XP_004075112.1//protein crumbs homolog 2-like isoform X1 [Oryzias latipes]
112160249	205.92	0.01	-14.3298	3.83991e-208	Down	2.9353e-210	LOC112160249	NA	NA	NA	K18405//tudor domain-containing protein 1/4/6/7	XP_011491304.1//tudor domain-containing protein 15 [Oryzias latipes]
112149558	185.25	0.01	-14.1772	1.40639e-21	Down	7.28116e-23	LOC112149558	GO:0005622//intracellular;GO:0016021//integral component of membrane	GO:0005524//ATP binding;GO:0004672//protein kinase activity;GO:0004383//guanylate cyclase activity	GO:0035556//intracellular signal transduction	K12322//guanylate cyclase 2F [EC:4.6.1.2]	NP_001098133.1//guanylate cyclase OlGC-R1 [Oryzias latipes]
112139204	165.5	0.04	-12.0145	0	Down	0	LOC112139204	NA	NA	NA	K11997//tripartite motif-containing protein 2/3;K19867//LIM domain-binding protein 3	XP_004075181.1//uncharacterized protein LOC101154883 [Oryzias latipes]
NC_018546.1_trna_47948	23.61	0.01	-11.2052	8.87997e-05	Down	1.40012e-05	NA	NA	NA	NA	NA
112155648	23.02	0.01	-11.1687	2.53891e-229	Down	1.74475e-231	ing3	NA	NA	NA	K11319//inhibitor of growth protein 3	XP_004085711.1//inhibitor of growth protein 3 isoform X1 [Oryzias latipes]
112147130	59.25	0.03	-10.9476	0	Down	0	lrrc53	NA	NA	NA	K08399//leucine-rich repeat-containing G protein-coupled receptor 6;K17256//insulin-like growth factor-binding protein complex acid labile subunit	XP_017277657.1//PREDICTED: uncharacterized protein LOC108239459 [Kryptolebias marmoratus]
112156249	160.44	0.09	-10.7998	0	Down	0	LOC112156249	NA	NA	NA	K04742//chondroitin 4-sulfotransferase 12 [EC:2.8.2.5]	XP_020555675.1//carbohydrate sulfotransferase 12-like isoform X1 [Oryzias latipes]
112162626	27.57	0.03	-9.84392	3.98554e-162	Down	3.61594e-164	LOC112162626	NA	NA	NA	NA	XP_004073800.1//zymogen granule membrane protein 16-like [Oryzias latipes]
112141940	5.49	0.01	-9.10066	8.76831e-20	Down	4.80358e-21	LOC112141940	NA	NA	NA	K17092//annexin A2	XP_004074200.1//annexin A2-like [Oryzias latipes]
112140776	5.37	0.01	-9.06878	4.09674e-59	Down	9.09438e-61	LOC112140776	NA	NA	NA	K22614//NLR family CARD domain-containing protein 3	XP_020563744.1//protein NLRC3-like [Oryzias latipes]
112152570	4.6	0.01	-8.84549	4.00568e-09	Down	3.96052e-10	LOC112152570	NA	NA	NA	NA	NA
112141310	3.83	0.01	-8.5812	3.30046e-06	Down	4.26606e-07	LOC112141310	NA	NA	NA	K06560//mannose receptor, C type	XP_020556005.1//macrophage mannose receptor 1-like [Oryzias latipes]
112154564	3.52	0.01	-8.45943	2.6075e-57	Down	5.9998e-59	dclre1a	NA	GO:0003676//nucleic acid binding	NA	K15340//DNA cross-link repair 1A protein	XP_004080312.1//DNA cross-link repair 1A protein [Oryzias latipes]
112157807	94.18	0.37	-7.99175	0	Down	0	LOC112157807	NA	NA	NA	K06561//CD207 antigen;K06563//C-type lectin domain family 4 member M	XP_020561640.1//C-type lectin domain family 4 member M-like isoform X2 [Oryzias latipes]
112149794	2.5	0.01	-7.96578	0	Down	0	LOC112149794	NA	NA	NA	NA	XP_020563714.1//uncharacterized protein LOC101164736 isoform X2 [Oryzias latipes]
112141846	36.55	0.15	-7.92877	3.97256e-99	Down	5.50594e-101	LOC112141846	NA	NA	NA	NA	NA
112157812	11.2	0.05	-7.80735	1.79301e-22	Down	8.96434e-24	LOC112157812	NA	NA	NA	K06561//CD207 antigen;K06563//C-type lectin domain family 4 member M	XP_011478617.1//C-type lectin domain family 4 member E-like isoform X4 [Oryzias latipes]
112152829	1.88	0.01	-7.55459	0.00032893	Down	5.65742e-05	LOC112152829	GO:0005576//extracellular region	NA	NA	NA	NP_001098190.2//leptin-A precursor [Oryzias latipes]
112149325	77.94	0.44	-7.46872	0	Down	0	LOC112149325	NA	NA	NA	K03494//beta-galactoside alpha-2,3-sialyltransferase (sialyltransferase 4C) [EC:2.4.99.4]	XP_004075953.2//CMP-N-acetylneuraminate-beta-galactosamide-alpha-2,3-sialyltransferase 4-like [Oryzias latipes]
112151013	1.59	0.01	-7.31288	2.04955e-09	Down	1.97027e-10	LOC112151013	NA	NA	NA	K06467//CD22 antigen	XP_004080945.3//myelin-associated glycoprotein-like [Oryzias latipes]
112153726	1.4	0.01	-7.12928	1.47104e-27	Down	6.27556e-29	stc2	NA	NA	NA	NA	XP_004073450.1//stanniocalcin-2 [Oryzias latipes]
112139305	340.3	2.83	-6.90986	0	Down	0	LOC112139305	NA	NA	NA	NA	XP_011471802.1//natterin-like protein [Oryzias latipes]
112161787	22.86	0.21	-6.76629	3.10542e-138	Down	3.28502e-140	LOC112161787	GO:0016021//integral component of membrane	NA	NA	K06751//major histocompatibility complex, class I	ACN49153.1//non-classical MHC class I antigen [Oryzias dancena]
112153901	2	0.02	-6.64386	0	Down	0	LOC112153901	GO:0008076//voltage-gated potassium channel complex	GO:0005249//voltage-gated potassium channel activity	GO:0051260//protein homooligomerization	K04878//potassium voltage-gated channel Shaker-related subfamily A member 5	XP_008399095.1//PREDICTED: potassium voltage-gated channel subfamily A member 1-like [Poecilia reticulata]
112152670	1	0.01	-6.64386	1.33294e-302	Down	7.256e-305	ccdc73	NA	NA	NA	K09234//Wilms tumor protein 1;K20478//golgin subfamily B member 1	XP_011474629.1//coiled-coil domain-containing protein 73 isoform X3 [Oryzias latipes]
112154426	10.96	0.12	-6.51307	1.51886e-50	Down	3.83496e-52	LOC112154426	NA	NA	NA	K05466//angiopoietin 2;K05467//angiopoietin 4	XP_004083033.1//angiopoietin-4-like [Oryzias latipes]
112143390	0.89	0.01	-6.47573	0.000329004	Down	5.65742e-05	LOC112143390	NA	NA	NA	K11885//DNA damage-inducible protein 1;K08627//a disintegrin and metalloproteinase with thrombospondin motifs 13 [EC:3.4.24.87]	XP_004082507.1//uncharacterized protein LOC101157581 [Oryzias latipes]
112141026	3.46	0.04	-6.43463	2.26425e-07	Down	2.61286e-08	LOC112141026	NA	NA	NA	K05416//C-X-C motif chemokine 9;K10030//interleukin 8	XP_012713628.1//C-X-C motif chemokine 11-1 [Fundulus heteroclitus]
112151250	46.67	0.91	-5.68049	0	Down	0	LOC112151250	NA	GO:0046872//metal ion binding;GO:0052833//inositol monophosphate 4-phosphatase activity;GO:0052832//inositol monophosphate 3-phosphatase activity;GO:0008934//inositol monophosphate 1-phosphatase activity	GO:0006021//inositol biosynthetic process;GO:0046855//inositol phosphate dephosphorylation;GO:0046854//phosphatidylinositol phosphorylation	K01092//myo-inositol-1(or 4)-monophosphatase [EC:3.1.3.25]	XP_014887745.1//PREDICTED: inositol monophosphatase 1-like isoform X1 [Poecilia latipinna]
112147031,RFAM:RF00604	0.5	0.01	-5.64386	0	Down	0	NA	NA	NA	NA	NA
112162608	42.24	0.85	-5.635	2.92931e-203	Down	2.28446e-205	LOC112162608	NA	NA	NA	K10955//mucin-2	XP_004073800.1//zymogen granule membrane protein 16-like [Oryzias latipes]
112156248	11.23	0.24	-5.54818	3.09766e-85	Down	4.84346e-87	LOC112156248	NA	NA	NA	K04742//chondroitin 4-sulfotransferase 12 [EC:2.8.2.5]	XP_011485728.1//carbohydrate sulfotransferase 12-like isoform X2 [Oryzias latipes]
112157253	66.95	1.51	-5.47046	0	Down	0	LOC112157253	NA	NA	NA	K18684//hydroperoxy icosatetraenoate dehydratase/isomerase [EC:4.2.1.152 5.4.4.7];K08022//arachidonate 15-lipoxygenase (second type) / 8-lipoxygenase (S-type) [EC:1.13.11.33 1.13.11.-]	XP_020556157.1//arachidonate 15-lipoxygenase B-like [Oryzias latipes]
112139847	0.86	0.02	-5.42626	0.000170685	Down	2.81444e-05	LOC112139847	GO:0016021//integral component of membrane;GO:0000139//Golgi membrane	GO:0030246//carbohydrate binding;GO:0016757//transferase activity, transferring glycosyl groups	GO:0006486//protein glycosylation	K00710//polypeptide N-acetylgalactosaminyltransferase [EC:2.4.1.41]	XP_017280617.1//PREDICTED: polypeptide N-acetylgalactosaminyltransferase 1 [Kryptolebias marmoratus]
112149054	12.64	0.3	-5.39689	3.63595e-84	Down	5.79742e-86	LOC112149054	NA	NA	NA	K03494//beta-galactoside alpha-2,3-sialyltransferase (sialyltransferase 4C) [EC:2.4.99.4]	XP_004075953.2//CMP-N-acetylneuraminate-beta-galactosamide-alpha-2,3-sialyltransferase 4-like [Oryzias latipes]
112137270	2.5	0.06	-5.38082	0	Down	0	susd5	NA	NA	NA	K00476//aspartate beta-hydroxylase [EC:1.14.11.16];K14718//solute carrier family 39 (zinc transporter), member 12	XP_004074407.2//sushi domain-containing protein 5 [Oryzias latipes]
112144266	2.72	0.07	-5.28011	8.12182e-40	Down	2.52102e-41	LOC112144266	NA	NA	NA	K09228//KRAB domain-containing zinc finger protein	XP_021331413.1//zinc finger protein 850-like, partial [Danio rerio]
112136344	17.24	0.53	-5.02362	0	Down	0	LOC112136344	NA	NA	NA	K13575//solute carrier family 4 (sodium bicarbonate cotransporter), member 4	XP_020557352.1//electrogenic sodium bicarbonate cotransporter 1 [Oryzias latipes]
112146446	1.95	0.06	-5.02237	4.61298e-05	Down	6.96524e-06	LOC112146446	GO:0005833//hemoglobin complex	GO:0020037//heme binding;GO:0005506//iron ion binding;GO:0005344//oxygen carrier activity;GO:0019825//oxygen binding	NA	K13825//hemoglobin subunit epsilon	XP_004071390.1//hemoglobin subunit beta [Oryzias latipes]
112143795	77.66	2.44	-4.99222	0	Down	0	LOC112143795	NA	NA	NA	K08606//meprin B [EC:3.4.24.63]	XP_020565941.1//meprin A subunit beta-like isoform X3 [Oryzias latipes]
112153498	2.44	0.08	-4.93074	3.27115e-22	Down	1.65439e-23	LOC112153498	NA	NA	NA	K17724//aconitate decarboxylase [EC:4.1.1.6]	XP_011478593.1//cis-aconitate decarboxylase-like [Oryzias latipes]
112142350	1.37	0.05	-4.7761	8.8778e-05	Down	1.40012e-05	LOC112142350	NA	NA	NA	K14012//UBX domain-containing protein 1	XP_005477991.1//PREDICTED: NSFL1 cofactor p47 isoform X2 [Oreochromis niloticus]
112146095	14.99	0.57	-4.71689	5.88823e-89	Down	8.9567e-91	LOC112146095	GO:0019898//extrinsic component of membrane;GO:0046930//pore complex	GO:0015267//channel activity	GO:0046931//pore complex assembly;GO:0052331//hemolysis in other organism involved in symbiotic interaction;GO:0006812//cation transport	NA	XP_004071352.1//DELTA-sagatoxin-Srs1a-like [Oryzias latipes]
112136727	2.33	0.09	-4.69426	1.30235e-11	Down	1.06895e-12	LOC112136727	NA	NA	NA	NA	XP_004078563.1//uncharacterized protein LOC101165669 [Oryzias latipes]
112143265	696.69	28.1	-4.63187	0	Down	0	LOC112143265	NA	NA	NA	K17274//calpactin-1 light chain	XP_004078194.1//protein S100-A5-like [Oryzias latipes]
112143793	21.27	0.91	-4.54681	0	Down	0	LOC112143793	NA	NA	NA	K08606//meprin B [EC:3.4.24.63]	XP_011483900.1//meprin A subunit beta-like isoform X2 [Oryzias latipes]
112156318	31.72	1.46	-4.44135	6.00803e-124	Down	6.88898e-126	LOC112156318	NA	NA	NA	K04742//chondroitin 4-sulfotransferase 12 [EC:2.8.2.5]	XP_020555675.1//carbohydrate sulfotransferase 12-like isoform X1 [Oryzias latipes]
112157110	30.62	1.42	-4.43051	2.21481e-115	Down	2.72768e-117	LOC112157110	NA	NA	NA	NA	AEB31301.1//hypothetical protein, partial [Epinephelus bruneus]
112140460	3.64	0.17	-4.42033	1.27181e-09	Down	1.20641e-10	LOC112140460	NA	NA	NA	K10104//ficolin	XP_004086854.1//microfibril-associated glycoprotein 4-like [Oryzias latipes]
112141399	0.42	0.02	-4.39232	0.000632382	Down	0.000113722	LOC112141399	NA	NA	NA	K08022//arachidonate 15-lipoxygenase (second type) / 8-lipoxygenase (S-type) [EC:1.13.11.33 1.13.11.-]	XP_011491866.1//hydroperoxide isomerase ALOXE3-like [Oryzias latipes]
112138238	87.21	4.3	-4.34209	0	Down	0	LOC112138238	NA	NA	NA	K08606//meprin B [EC:3.4.24.63]	XP_020555204.1//meprin A subunit beta-like [Oryzias latipes]
112154995	0.4	0.02	-4.32193	2.27276e-08	Down	2.37876e-09	rnf17	NA	NA	NA	K18405//tudor domain-containing protein 1/4/6/7	XP_020568539.1//RING finger protein 17 [Oryzias latipes]
112157166	2.16	0.11	-4.29546	3.96481e-27	Down	1.71591e-28	LOC112157166	NA	NA	NA	K18684//hydroperoxy icosatetraenoate dehydratase/isomerase [EC:4.2.1.152 5.4.4.7];K08022//arachidonate 15-lipoxygenase (second type) / 8-lipoxygenase (S-type) [EC:1.13.11.33 1.13.11.-]	XP_020556157.1//arachidonate 15-lipoxygenase B-like [Oryzias latipes]
112148494	0.19	0.01	-4.24793	4.6118e-05	Down	6.96524e-06	LOC112148494	NA	NA	NA	K11422//histone-lysine N-methyltransferase SETD1 [EC:2.1.1.43]	XP_020561741.1//histone-lysine N-methyltransferase SETD1B-A-like isoform X2 [Oryzias latipes]
112161093	0.56	0.03	-4.22239	9.76751e-10	Down	9.19734e-11	slc12a1	NA	NA	NA	K14425//solute carrier family 12 (sodium/potassium/chloride transporter), member 1	XP_004066948.1//solute carrier family 12 member 1 [Oryzias latipes]
112161851	30.67	1.65	-4.21629	4.80905e-131	Down	5.3471e-133	LOC112161851	NA	GO:0004067//asparaginase activity	NA	K13051//beta-aspartyl-peptidase (threonine type) [EC:3.4.19.5]	XP_020557155.1//isoaspartyl peptidase/L-asparaginase [Oryzias latipes]
112158793	25.74	1.41	-4.19024	0	Down	0	ahcyl1	NA	NA	NA	K01251//adenosylhomocysteinase [EC:3.3.1.1]	XP_011475325.1//adenosylhomocysteinase 2 isoform X2 [Oryzias latipes];XP_004070724.1//adenosylhomocysteinase 2 isoform X1 [Oryzias latipes]
112152558	5.82	0.32	-4.18488	4.48676e-74	Down	8.10672e-76	LOC112152558	NA	NA	NA	K08458//adhesion G-protein coupled receptor F5	XP_021357132.1//mucin-19-like, partial [Mizuhopecten yessoensis]
112143799	4.35	0.24	-4.17991	1.4578e-31	Down	5.61126e-33	LOC112143799	NA	NA	NA	K08606//meprin B [EC:3.4.24.63]	XP_017271120.1//PREDICTED: meprin A subunit beta-like [Kryptolebias marmoratus]
112141849	5.79	0.32	-4.17742	9.73186e-25	Down	4.45602e-26	LOC112141849	NA	NA	NA	K10104//ficolin	XP_004086854.1//microfibril-associated glycoprotein 4-like [Oryzias latipes]
112139281	4.23	0.24	-4.13955	2.75332e-10	Down	2.48524e-11	LOC112139281	GO:0016020//membrane;GO:0005622//intracellular	GO:0005525//GTP binding;GO:0003924//GTPase activity	GO:0007264//small GTPase mediated signal transduction	K04393//cell division control protein 42	XP_004074100.2//cell division control protein 42 homolog [Oryzias latipes]
112136318	75.67	4.51	-4.06852	0	Down	0	st3gal1	GO:0005794//Golgi apparatus;GO:0016021//integral component of membrane	GO:0003836//beta-galactoside (CMP) alpha-2,3-sialyltransferase activity	GO:0006486//protein glycosylation	K00780//beta-galactoside alpha-2,3-sialyltransferase (sialyltransferase 4A) [EC:2.4.99.4]	NP_001098239.1//CMP-N-acetylneuraminate-beta-galactosamide-alpha-2,3-sialyltransferase 1 [Oryzias latipes]
112152821	7.84	0.47	-4.06012	1.11578e-28	Down	4.60922e-30	LOC112152821	NA	NA	NA	K21125//mucin-5AC	XP_017259781.1//PREDICTED: integumentary mucin C.1-like [Kryptolebias marmoratus]
112140998	44.61	2.68	-4.05706	4.68483e-218	Down	3.38222e-220	LOC112140998	NA	NA	NA	K05689//cadherin 1, type 1, E-cadherin	XP_011471098.1//cadherin-1-like [Oryzias latipes]
112156279	514.65	31.36	-4.03659	0	Down	0	LOC112156279	GO:0016021//integral component of membrane	GO:0004842//ubiquitin-protein transferase activity;GO:0016874//ligase activity	NA	K10955//mucin-2	XP_009301087.1//mucin-5AC-like isoform X3 [Danio rerio]
112152722	0.62	0.04	-3.9542	1.86776e-05	Down	2.66514e-06	LOC112152722	NA	NA	NA	K19470//complement C1q tumor necrosis factor-related protein 6;K18744//caprin-2	XP_004070130.1//complement C1q tumor necrosis factor-related protein 4-like [Oryzias latipes]
112159460	3.36	0.22	-3.93289	1.86675e-05	Down	2.66514e-06	LOC112159460	NA	NA	NA	NA	NA
112156251	201.48	13.94	-3.85333	0	Down	0	LOC112156251	NA	NA	NA	K04742//chondroitin 4-sulfotransferase 12 [EC:2.8.2.5]	XP_011485733.1//carbohydrate sulfotransferase 12-like [Oryzias latipes]
112156355	0.84	0.06	-3.80735	1.86726e-05	Down	2.66514e-06	LOC112156355	NA	NA	NA	K03334//L-amino-acid oxidase [EC:1.4.3.2]	XP_004084108.2//L-amino-acid oxidase-like [Oryzias latipes]
112156371	21.32	1.53	-3.8006	0	Down	0	gal3st3	GO:0005794//Golgi apparatus;GO:0016021//integral component of membrane	GO:0001733//galactosylceramide sulfotransferase activity	GO:0009247//glycolipid biosynthetic process	K09676//galactose-3-O-sulfotransferase 3 [EC:2.8.2.-]	XP_004079979.2//galactose-3-O-sulfotransferase 3 [Oryzias latipes]
112155692	10.44	0.76	-3.77998	1.43431e-67	Down	2.82964e-69	serpine1	GO:0005615//extracellular space	NA	NA	K03982//plasminogen activator inhibitor 1	XP_020567066.1//plasminogen activator inhibitor 1 isoform X1 [Oryzias latipes]
112156408	9.85	0.77	-3.67719	2.33589e-21	Down	1.21746e-22	LOC112156408	NA	NA	NA	K05416//C-X-C motif chemokine 9;K10030//interleukin 8;K05506//C-X-C motif chemokine 5/6	XP_012713628.1//C-X-C motif chemokine 11-1 [Fundulus heteroclitus];XP_015802021.1//PREDICTED: alveolar macrophage chemotactic factor-like [Nothobranchius furzeri]
112151797	10.92	0.88	-3.63333	3.3832e-35	Down	1.18468e-36	LOC112151797	GO:0016021//integral component of membrane	NA	NA	K08458//adhesion G-protein coupled receptor F5	XP_020561606.1//uncharacterized protein LOC110015619 [Oryzias latipes]
112152509	17.07	1.39	-3.61831	0	Down	0	LOC112152509	NA	NA	NA	K09671//carbohydrate 6-sulfotransferase 6 [EC:2.8.2.-]	XP_020559888.1//carbohydrate sulfotransferase 6-like [Oryzias latipes]
112153897	4.98	0.42	-3.56768	2.54226e-37	Down	8.35248e-39	LOC112153897	NA	GO:0035091//phosphatidylinositol binding	NA	K17934//NADPH oxidase organizer 1	XP_011486172.1//NADPH oxidase organizer 1-like [Oryzias latipes]
112141851	2.6	0.22	-3.56294	3.82413e-09	Down	3.77216e-10	LOC112141851	NA	NA	NA	K10104//ficolin	XP_004086854.1//microfibril-associated glycoprotein 4-like [Oryzias latipes]
112144420	45.29	3.87	-3.54879	0	Down	0	LOC112144420	NA	GO:0003676//nucleic acid binding	NA	K09228//KRAB domain-containing zinc finger protein	XP_010285781.1//PREDICTED: B-cell lymphoma 6 protein [Phaethon lepturus]
112136702	19.77	1.7	-3.53971	7.72246e-70	Down	1.47282e-71	LOC112136702	NA	NA	NA	K12799//apoptosis-associated speck-like protein containing a CARD	XP_004078462.1//apoptosis-associated speck-like protein containing a CARD [Oryzias latipes]
112141820	2.65	0.23	-3.52629	2.62997e-07	Down	3.05114e-08	LOC112141820	NA	NA	NA	K10104//ficolin	XP_004086854.1//microfibril-associated glycoprotein 4-like [Oryzias latipes]
112150724	25.47	2.22	-3.52017	1.03486e-71	Down	1.91775e-73	LOC112150724	GO:0016021//integral component of membrane	NA	NA	K22188//chloride channel CLIC-like protein 1	XP_004067910.1//chloride channel CLIC-like protein 1 [Oryzias latipes]
112141025	3.74	0.35	-3.41761	0.00019498	Down	3.23988e-05	LOC112141025	NA	NA	NA	K05416//C-X-C motif chemokine 9;K10030//interleukin 8	XP_015802021.1//PREDICTED: alveolar macrophage chemotactic factor-like [Nothobranchius furzeri]
112162807	1.06	0.1	-3.40599	0.000732911	Down	0.000133612	LOC112162807	NA	NA	NA	K06062//histone acetyltransferase [EC:2.3.1.48];K09547//heat shock protein beta-9;K09542//crystallin, alpha B	XP_004085934.1//heat shock protein 30-like [Oryzias latipes]
112137964	5.31	0.51	-3.38014	6.61184e-09	Down	6.6777e-10	wdr3	NA	NA	NA	K14556//U3 small nucleolar RNA-associated protein 12	XP_004081424.1//WD repeat-containing protein 3 [Oryzias latipes]
112149955	234.74	23.61	-3.31359	0	Down	0	LOC112149955	GO:0016021//integral component of membrane	GO:0005242//inward rectifier potassium channel activity	NA	K04995//potassium inwardly-rectifying channel subfamily J member 1	XP_010755416.1//PREDICTED: ATP-sensitive inward rectifier potassium channel 1 [Larimichthys crocea]
112149448	1.46	0.15	-3.28293	5.72081e-06	Down	7.60434e-07	LOC112149448	NA	NA	NA	K03494//beta-galactoside alpha-2,3-sialyltransferase (sialyltransferase 4C) [EC:2.4.99.4]	XP_011481278.2//CMP-N-acetylneuraminate-beta-galactosamide-alpha-2,3-sialyltransferase 4 [Oryzias latipes]
112163400	3.61	0.38	-3.24793	4.69871e-15	Down	3.1927e-16	LOC112163400	NA	NA	NA	K22990//torsin-1	XP_004074572.1//torsin-1A-like isoform X1 [Oryzias latipes]
112141134	41.32	4.57	-3.17657	2.04604e-235	Down	1.35076e-237	LOC112141134	GO:0031012//extracellular matrix;GO:0005581//collagen trimer	GO:0004222//metalloendopeptidase activity;GO:0008270//zinc ion binding	NA	K07994//matrix metalloproteinase-13 (collagenase 3) [EC:3.4.24.-]	NP_001098185.1//collagenase precursor [Oryzias latipes]
112145184	28.75	3.29	-3.1274	8.83889e-187	Down	7.33674e-189	LOC112145184	GO:0005615//extracellular space	GO:0001530//lipopolysaccharide binding	GO:0050829//defense response to Gram-negative bacterium;GO:0006955//immune response	K05399//lipopolysaccharide-binding protein	XP_020559048.1//bactericidal permeability-increasing protein-like [Oryzias latipes]
112151839	29.56	3.4	-3.12004	1.43402e-63	Down	3.0173e-65	LOC112151839	GO:0031012//extracellular matrix	GO:0005201//extracellular matrix structural constituent;GO:0008061//chitin binding	GO:0006030//chitin metabolic process	K10955//mucin-2	XP_628559.1//cryptopsoridial mucin, large thr stretch, signal peptide sequence [Cryptosporidium parvum Iowa II]
112144806	183.37	22.11	-3.05199	0	Down	0	LOC112144806	NA	NA	NA	K09571//FK506-binding protein 4/5 [EC:5.2.1.8]	XP_004086177.1//peptidyl-prolyl cis-trans isomerase FKBP5-like isoform X1 [Oryzias latipes]
112151842	3.9	0.48	-3.02237	4.04571e-20	Down	2.17108e-21	LOC112151842	NA	NA	NA	K10955//mucin-2	XP_020559378.1//LOW QUALITY PROTEIN: mucin-2-like [Oryzias latipes]
112154369	204.15	25.52	-2.99993	0	Down	0	ddit4	GO:0005737//cytoplasm	NA	GO:0009953//dorsal/ventral pattern formation;GO:0009968//negative regulation of signal transduction	K08270//DNA-damage-inducible transcript 4	XP_004080471.1//DNA damage-inducible transcript 4 protein [Oryzias latipes]
112146096	1.9	0.24	-2.98489	1.58374e-05	Down	2.23846e-06	LOC112146096	GO:0046930//pore complex	GO:0015267//channel activity	GO:0046931//pore complex assembly;GO:0052331//hemolysis in other organism involved in symbiotic interaction;GO:0006812//cation transport	K16342//cytosolic phospholipase A2 [EC:3.1.1.4]	XP_020560617.1//bryoporin-like [Oryzias latipes]
112151798	1.78	0.23	-2.95217	6.92852e-06	Down	9.35144e-07	LOC112151798	GO:0016021//integral component of membrane	NA	NA	K08458//adhesion G-protein coupled receptor F5	PAA69018.1//hypothetical protein BOX15_Mlig017310g1 [Macrostomum lignano]
112138953	5.45	0.72	-2.92019	1.24311e-11	Down	1.01793e-12	LOC112138953	GO:0031012//extracellular matrix	GO:0005201//extracellular matrix structural constituent;GO:0008061//chitin binding	GO:0006030//chitin metabolic process	K16669//protocadherin Fat 4	XP_017150895.1//PREDICTED: integumentary mucin C.1-like, partial [Drosophila miranda]
112151841	9.73	1.29	-2.91507	5.7446e-70	Down	1.08673e-71	LOC112151841	NA	NA	NA	K10955//mucin-2	XP_014269953.1//PREDICTED: mucin-2-like [Maylandia zebra]
112136510	9.78	1.32	-2.8893	5.09307e-33	Down	1.88763e-34	LOC112136510	NA	NA	NA	K01074//palmitoyl-protein thioesterase [EC:3.1.2.22]	XP_004078532.2//lysosomal thioesterase PPT2-like isoform X1 [Oryzias latipes]
112152287	27.07	3.96	-2.77312	3.27744e-149	Down	3.25188e-151	LOC112152287	NA	NA	NA	K10955//mucin-2	XP_011474343.1//intestinal mucin-like protein [Oryzias latipes]
112147445	8.79	1.29	-2.76849	2.30091e-115	Down	2.8426e-117	LOC112147445	NA	NA	NA	K17551//neurabin	XP_020566373.1//neurabin-1-like [Oryzias latipes]
112153067	1.53	0.23	-2.73383	2.70864e-12	Down	2.12596e-13	LOC112153067	NA	NA	NA	NA	XP_020562311.1//LOW QUALITY PROTEIN: uncharacterized protein LOC101163339 [Oryzias latipes]
112139447	6.17	0.93	-2.72997	8.0078e-43	Down	2.33414e-44	LOC112139447	NA	GO:0005524//ATP binding	NA	K03283//heat shock 70kDa protein 1/2/6/8	XP_004071143.1//heat shock 70 kDa protein 1 [Oryzias latipes]
112158236	18.02	2.81	-2.68096	6.6902e-115	Down	8.29108e-117	LOC112158236	GO:0005667//transcription factor complex	GO:0003700//DNA binding transcription factor activity;GO:0003690//double-stranded DNA binding	GO:0006357//regulation of transcription from RNA polymerase II promoter;GO:0033555//multicellular organismal response to stress	K04379//proto-oncogene protein c-fos	XP_011490015.1//c-fos protein isoform X1 [Oryzias latipes]
112149151	6.17	0.97	-2.66921	6.62803e-46	Down	1.81937e-47	LOC112149151	NA	NA	NA	K05222//transient receptor potential cation channel subfamily V member 1	XP_011480561.1//transient receptor potential cation channel subfamily V member 1-like [Oryzias latipes]
112147669	1.52	0.24	-2.66297	1.27113e-16	Down	8.02862e-18	LOC112147669	NA	NA	NA	K00889//1-phosphatidylinositol-4-phosphate 5-kinase [EC:2.7.1.68]	XP_004079345.2//phosphatidylinositol 4-phosphate 5-kinase type-1 gamma-like isoform X2 [Oryzias latipes];XP_011484976.1//phosphatidylinositol 4-phosphate 5-kinase type-1 gamma-like isoform X1 [Oryzias latipes]
112160567	1.37	0.22	-2.6386	1.25105e-09	Down	1.18575e-10	LOC112160567	NA	NA	NA	K14723//solute carrier family 9 (sodium/hydrogen exchanger), member 5	XP_011492840.1//sodium/hydrogen exchanger 5 [Oryzias latipes]
112143158	3.29	0.53	-2.63402	1.30845e-19	Down	7.20352e-21	LOC112143158	NA	NA	NA	K03985//plasminogen activator, urokinase receptor	XP_016325594.1//PREDICTED: urokinase plasminogen activator surface receptor-like [Sinocyclocheilus anshuiensis]
112151985	19.52	3.17	-2.6224	3.25255e-209	Down	2.44864e-211	LOC112151985	NA	NA	NA	K14480//apolipoprotein L	XP_020566331.1//uncharacterized protein LOC101166986 isoform X1 [Oryzias latipes]
112157242	9.51	1.55	-2.61718	6.7154e-44	Down	1.91076e-45	LOC112157242	NA	NA	NA	NA	XP_011481247.2//uncharacterized protein LOC105355506 [Oryzias latipes]
112162520	5.88	0.96	-2.61471	5.29973e-09	Down	5.30546e-10	LOC112162520	NA	GO:0005509//calcium ion binding;GO:0046914//transition metal ion binding	NA	K17274//calpactin-1 light chain	XP_004073748.1//ictacalcin-like isoform X1 [Oryzias latipes]
112162088	177.76	29.24	-2.60392	0	Down	0	LOC112162088	NA	GO:0005524//ATP binding;GO:0004020//adenylylsulfate kinase activity;GO:0004781//sulfate adenylyltransferase (ATP) activity	GO:0000103//sulfate assimilation	K13811//3'-phosphoadenosine 5'-phosphosulfate synthase [EC:2.7.7.4 2.7.1.25]	XP_008277769.1//PREDICTED: bifunctional 3'-phosphoadenosine 5'-phosphosulfate synthase 2-like [Stegastes partitus]
112139327	1.69	0.28	-2.59352	2.2698e-08	Down	2.3739e-09	LOC112139327	NA	GO:0046983//protein dimerization activity	NA	K09106//upstream stimulatory factor	XP_011479396.1//upstream stimulatory factor 2-like isoform X1 [Oryzias latipes]
112151297	2.23	0.37	-2.59145	9.09133e-09	Down	9.2591e-10	LOC112151297	NA	NA	NA	NA	XP_004081211.1//TNFAIP3-interacting protein 1-like [Oryzias latipes]
112136644	6.83	1.15	-2.57025	2.63481e-19	Down	1.47192e-20	LOC112136644	NA	NA	NA	K17515//C-type lectin domain family 9 member A;K17513//C-type lectin superfamily 17 member A	XP_011484077.2//C-type lectin domain family 12 member B-like isoform X1 [Oryzias latipes]
112140905	2.61	0.44	-2.56847	4.83618e-07	Down	5.74322e-08	LOC112140905	NA	NA	NA	K06560//mannose receptor, C type;K17513//C-type lectin superfamily 17 member A	XP_020566130.1//macrophage mannose receptor 1-like [Oryzias latipes]
112152250	37.37	6.31	-2.56617	0	Down	0	slc45a3	GO:0016021//integral component of membrane	NA	GO:0055085//transmembrane transport	K15379//solute carrier family 45, member 3	XP_011474780.1//solute carrier family 45 member 3 [Oryzias latipes]
112152058	25.81	4.51	-2.51673	1.65194e-238	Down	1.07782e-240	LOC112152058	NA	NA	NA	K14480//apolipoprotein L	XP_004078640.2//microtubule-associated protein 1B-like [Oryzias latipes]
112140999	14.5	2.54	-2.51315	1.48105e-12	Down	1.14587e-13	LOC112140999	NA	NA	NA	K05689//cadherin 1, type 1, E-cadherin	XP_004086222.1//cadherin-1-like [Oryzias latipes]
112158121	1.47	0.26	-2.49923	0.000107015	Down	1.70673e-05	LOC112158121	NA	NA	NA	K06561//CD207 antigen;K06563//C-type lectin domain family 4 member M	XP_020561640.1//C-type lectin domain family 4 member M-like isoform X2 [Oryzias latipes]
112163162	90.34	15.99	-2.49819	1.34175e-231	Down	9.11698e-234	LOC112163162	NA	NA	NA	NA	KKF33571.1//Low-density lipoprotein receptor-related protein 2 [Larimichthys crocea]
112140994	716.84	127.11	-2.49557	0	Down	0	LOC112140994	NA	NA	NA	NA	XP_016519348.1//PREDICTED: dicentracin-like [Poecilia formosa]
112156073	15.05	2.68	-2.48946	1.0117e-41	Down	3.01534e-43	tifa	NA	NA	NA	K13187//RNA-binding protein 4	XP_004080107.1//TRAF-interacting protein with FHA domain-containing protein A [Oryzias latipes]
112152810	25.67	4.63	-2.471	3.25907e-55	Down	7.70038e-57	LOC112152810	NA	NA	NA	K12964//C-C motif chemokine 4	XP_020496683.1//C-C motif chemokine 4-like [Labrus bergylta]
112139778	10.71	1.94	-2.46483	6.71208e-42	Down	1.99533e-43	LOC112139778	NA	NA	NA	K03985//plasminogen activator, urokinase receptor	XP_018542906.1//PREDICTED: urokinase plasminogen activator surface receptor-like isoform X1 [Lates calcarifer]
112137489	0.65	0.12	-2.43741	0.000122135	Down	1.96673e-05	LOC112137489	NA	NA	NA	K19882//O-palmitoleoyl-L-serine hydrolase [EC:3.1.1.98]	XP_004066299.1//carboxylesterase notum2-like isoform X1 [Oryzias latipes]
112162925	0.54	0.1	-2.43296	0.000309969	Down	5.31214e-05	LOC112162925	GO:0033180//proton-transporting V-type ATPase, V1 domain	GO:0005524//ATP binding	GO:0046034//ATP metabolic process;GO:0015991//ATP hydrolysis coupled proton transport	K02147//V-type H+-transporting ATPase subunit B	XP_010749959.2//PREDICTED: V-type proton ATPase subunit B, brain isoform [Larimichthys crocea]
112137511	0.43	0.08	-2.42626	7.27792e-05	Down	1.1301e-05	LOC112137511	GO:0016021//integral component of membrane	NA	GO:0019835//cytolysis	K11064//monocyte to macrophage differentiation protein	XP_004085364.2//monocyte to macrophage differentiation factor 2-like [Oryzias latipes]
112159083	8.7	1.63	-2.41614	1.08733e-22	Down	5.38168e-24	LOC112159083	NA	GO:0030246//carbohydrate binding	NA	K06560//mannose receptor, C type;K04592//adhesion G protein-coupled receptor L1	XP_004070364.1//L-rhamnose-binding lectin SML-like [Oryzias latipes]
112145362	14.09	2.64	-2.41606	9.85837e-51	Down	2.4625e-52	LOC112145362	GO:0005622//intracellular	NA	GO:0035556//intracellular signal transduction	K20402//DEP domain-containing mTOR-interacting protein	XP_020559122.1//DEP domain-containing mTOR-interacting protein-like [Oryzias latipes]
112137396	2.88	0.54	-2.41504	2.80309e-12	Down	2.20334e-13	LOC112137396	NA	NA	NA	K06561//CD207 antigen;K10060//C-type lectin domain family 4 member F	XP_020561640.1//C-type lectin domain family 4 member M-like isoform X2 [Oryzias latipes]
112145920	27.28	5.19	-2.39404	3.47053e-130	Down	3.87222e-132	pmm1	GO:0005737//cytoplasm	GO:0004615//phosphomannomutase activity	GO:0009298//GDP-mannose biosynthetic process	K17497//phosphomannomutase [EC:5.4.2.8]	XP_004071986.1//phosphomannomutase 1 [Oryzias latipes]
112144205	2.25	0.43	-2.38752	2.30901e-20	Down	1.23108e-21	LOC112144205	NA	NA	NA	K06246//laminin, gamma 2	XP_011484737.1//laminin subunit gamma-2-like [Oryzias latipes]
112154278	3.65	0.7	-2.38247	7.88264e-19	Down	4.50706e-20	LOC112154278	NA	NA	NA	K08183//MFS transporter, MCP family, solute carrier family 16 (monocarboxylic acid transporters), member 6	XP_020567770.1//monocarboxylate transporter 7 isoform X1 [Oryzias latipes]
112149775	2.95	0.57	-2.37168	2.7166e-09	Down	2.64612e-10	LOC112149775	NA	NA	NA	K06087//claudin	XP_004075283.1//claudin-4-like [Oryzias latipes]
112139445	16.53	3.28	-2.33332	5.45235e-98	Down	7.64112e-100	LOC112139445	NA	GO:0005524//ATP binding	NA	K03283//heat shock 70kDa protein 1/2/6/8	XP_004071143.1//heat shock 70 kDa protein 1 [Oryzias latipes]
112161205	38.12	7.62	-2.32269	6.49631e-34	Down	2.33498e-35	LOC112161205	NA	NA	NA	NA	NA
112156673	1	0.2	-2.32193	0.000879874	Down	0.000162373	LOC112156673	NA	NA	NA	NA	XP_017305499.1//PREDICTED: natterin-like protein [Ictalurus punctatus]
112143337	4.74	0.95	-2.31889	1.14998e-16	Down	7.25008e-18	nipal2	GO:0016021//integral component of membrane	GO:0015095//magnesium ion transmembrane transporter activity	NA	K22733//magnesium transporter	XP_004077670.1//NIPA-like protein 2 [Oryzias latipes]
112150663	15.63	3.14	-2.31548	5.22455e-121	Down	6.13182e-123	bcl6	NA	NA	NA	K09228//KRAB domain-containing zinc finger protein;K15618//B-cell lymphoma 6 protein	XP_011472697.1//B-cell lymphoma 6 protein isoform X2 [Oryzias latipes]
112153459	1.09	0.22	-2.30875	5.4656e-08	Down	5.94206e-09	LOC112153459	GO:0016021//integral component of membrane	GO:0003725//double-stranded RNA binding	NA	NA	XP_011478594.2//uncharacterized protein LOC105354918 [Oryzias latipes]
112148853	2.72	0.55	-2.3061	1.69189e-35	Down	5.87216e-37	egr3	GO:0005634//nucleus	GO:0046872//metal ion binding;GO:0003677//DNA binding	GO:0006355//regulation of transcription, DNA-templated;GO:0006351//transcription, DNA-templated	K09228//KRAB domain-containing zinc finger protein	NP_001139618.1//early growth response protein 3 [Oryzias latipes]
112163402	7.6	1.55	-2.29373	4.86843e-20	Down	2.63138e-21	LOC112163402	GO:0005788//endoplasmic reticulum lumen;GO:0005635//nuclear envelope;GO:0045202//synapse	GO:0005524//ATP binding;GO:0051082//unfolded protein binding;GO:0008092//cytoskeletal protein binding	GO:0007155//cell adhesion;GO:0048489//synaptic vesicle transport;GO:0045104//intermediate filament cytoskeleton organization;GO:0051085//chaperone cofactor-dependent protein refolding;GO:0031175//neuron projection development;GO:0072321//chaperone-mediated protein transport;GO:0006998//nuclear envelope organization	K22990//torsin-1	XP_004074572.1//torsin-1A-like isoform X1 [Oryzias latipes]
112153947	200.69	40.95	-2.29303	0	Down	0	LOC112153947	GO:0016021//integral component of membrane	GO:0008270//zinc ion binding;GO:0004089//carbonate dehydratase activity	GO:0006730//one-carbon metabolic process	K18246//carbonic anhydrase 4 [EC:4.2.1.1]	XP_011486367.1//carbonic anhydrase 4-like [Oryzias latipes]
112146235	0.98	0.2	-2.29278	3.07154e-05	Down	4.54292e-06	LOC112146235	NA	NA	NA	K09640//transmembrane protease serine 9 [EC:3.4.21.-]	XP_020560632.1//transmembrane protease serine 9-like [Oryzias latipes]
112145349	52.12	10.67	-2.28828	6.70323e-123	Down	7.73788e-125	LOC112145349	NA	NA	NA	K22614//NLR family CARD domain-containing protein 3;K12801//caspase recruitment domain-containing protein 8	XP_008420138.1//PREDICTED: NACHT, LRR and PYD domains-containing protein 12-like isoform X2 [Poecilia reticulata]
112140329	7.12	1.46	-2.28591	1.50069e-07	Down	1.70451e-08	LOC112140329	NA	NA	NA	K13442//calpain-14 [EC:3.4.22.-];K01367//calpain-1 [EC:3.4.22.52]	XP_011491392.1//calpain-1 catalytic subunit-like [Oryzias latipes]
112158294	0.73	0.15	-2.28293	0.000340939	Down	5.87976e-05	LOC112158294	NA	NA	NA	K00710//polypeptide N-acetylgalactosaminyltransferase [EC:2.4.1.41]	XP_004083236.1//probable polypeptide N-acetylgalactosaminyltransferase 8 [Oryzias latipes]
112138952	2.61	0.54	-2.27302	0.000131801	Down	2.12952e-05	LOC112138952	GO:0031012//extracellular matrix;GO:0005576//extracellular region	GO:0005201//extracellular matrix structural constituent;GO:0008061//chitin binding	GO:0006030//chitin metabolic process	K10955//mucin-2	XP_628559.1//cryptopsoridial mucin, large thr stretch, signal peptide sequence [Cryptosporidium parvum Iowa II]
112158614	20.37	4.26	-2.25752	3.81571e-82	Down	6.27554e-84	LOC112158614	GO:0016021//integral component of membrane	GO:0005215//transporter activity	GO:0055085//transmembrane transport	K12303//MFS transporter, ACS family, solute carrier family 17 (sodium-dependent inorganic phosphate cotransporter), member 9	XP_011475802.2//solute carrier family 17 member 9-like [Oryzias latipes]
112155701	35.87	7.51	-2.25589	6.25844e-58	Down	1.40864e-59	LOC112155701	NA	NA	NA	K22244//regenerating islet-derived protein 4;K17513//C-type lectin superfamily 17 member A	XP_018535875.1//PREDICTED: type-2 ice-structuring protein-like isoform X2 [Lates calcarifer]
112144156	170.96	36.8	-2.21588	0	Down	0	slc12a2	NA	NA	NA	K10951//solute carrier family 12 (sodium/potassium/chloride transporter), member 2	ADN18710.1//Na-K-Cl cotransporter 1 alpha [Oryzias dancena]
112154799	3.75	0.81	-2.2109	2.26673e-16	Down	1.44745e-17	LOC112154799	NA	NA	NA	K04387//interleukin 1 receptor type II	XP_011487540.1//interleukin-1 receptor type 2-like [Oryzias latipes]
112152102	5.87	1.27	-2.20853	0.000220451	Down	3.69716e-05	LOC112152102	NA	NA	NA	K03985//plasminogen activator, urokinase receptor	XP_011492556.2//mucin-5AC-like, partial [Oryzias latipes]
112137366	80.8	17.67	-2.19305	0	Down	0	gne	NA	GO:0004553//hydrolase activity, hydrolyzing O-glycosyl compounds;GO:0016301//kinase activity;GO:0008761//UDP-N-acetylglucosamine 2-epimerase activity	GO:0006047//UDP-N-acetylglucosamine metabolic process;GO:0040011//locomotion;GO:0048747//muscle fiber development;GO:0043009//chordate embryonic development	K12409//bifunctional UDP-N-acetylglucosamine 2-epimerase / N-acetylmannosamine kinase [EC:3.2.1.183 2.7.1.60]	XP_011492769.1//bifunctional UDP-N-acetylglucosamine 2-epimerase/N-acetylmannosamine kinase isoform X1 [Oryzias latipes];XP_020557011.1//bifunctional UDP-N-acetylglucosamine 2-epimerase/N-acetylmannosamine kinase isoform X2 [Oryzias latipes];XP_011492770.1//bifunctional UDP-N-acetylglucosamine 2-epimerase/N-acetylmannosamine kinase isoform X3 [Oryzias latipes]
112148638	9.95	2.2	-2.17719	2.26616e-20	Down	1.20736e-21	LOC112148638	NA	NA	NA	K08512//vesicle-associated membrane protein 8	XP_008333902.1//PREDICTED: vesicle-associated membrane protein 8-like [Cynoglossus semilaevis]
112155332	31.87	7.05	-2.1765	6.35256e-233	Down	4.29194e-235	LOC112155332	NA	NA	NA	K14722//solute carrier family 9 (sodium/hydrogen exchanger), member 2	XP_011487674.2//sodium/hydrogen exchanger 2-like isoform X2 [Oryzias latipes]
112160663	41.72	9.25	-2.17321	0	Down	0	LOC112160663	NA	NA	NA	K05717//fibronectin 1	XP_020568506.1//fibronectin isoform X1 [Oryzias latipes];XP_011489070.1//fibronectin isoform X2 [Oryzias latipes]
112152255	1.44	0.32	-2.16993	1.42754e-08	Down	1.47042e-09	fgf6	NA	NA	NA	K04358//fibroblast growth factor	XP_004069885.1//fibroblast growth factor 6 [Oryzias latipes]
112153441	20.32	4.52	-2.16851	2.03476e-36	Down	6.85008e-38	LOC112153441	NA	NA	NA	NA	XP_004073398.1//ES1 protein homolog, mitochondrial-like [Oryzias latipes]
112136652	10.12	2.26	-2.16281	1.70722e-26	Down	7.5336e-28	LOC112136652	NA	NA	NA	K01074//palmitoyl-protein thioesterase [EC:3.1.2.22]	XP_004078532.2//lysosomal thioesterase PPT2-like isoform X1 [Oryzias latipes]
112140435	7.25	1.64	-2.14429	4.25511e-19	Down	2.39516e-20	LOC112140435	GO:0016021//integral component of membrane	NA	NA	NA	XP_010749301.1//PREDICTED: transmembrane protein 26 [Larimichthys crocea]
112160152	2.33	0.53	-2.13627	1.5945e-07	Down	1.81353e-08	LOC112160152	GO:0005882//intermediate filament	GO:0005198//structural molecule activity	NA	K07604//type I keratin, acidic	XP_004066452.1//keratin, type I cytoskeletal 20-like [Oryzias latipes]
112141244	9.5	2.17	-2.13023	1.73653e-26	Down	7.66964e-28	LOC112141244	NA	GO:0004415//hyalurononglucosaminidase activity	GO:0005975//carbohydrate metabolic process	K01197//hyaluronoglucosaminidase [EC:3.2.1.35]	XP_004069475.2//hyaluronidase PH-20-like [Oryzias latipes]
112140997	6.45	1.49	-2.11399	6.9282e-38	Down	2.24146e-39	rasgrp3	NA	NA	NA	K12362//RAS guanyl-releasing protein 3	XP_017282805.1//PREDICTED: ras guanyl-releasing protein 3 [Kryptolebias marmoratus]
112155700	15.32	3.62	-2.08135	1.5886e-23	Down	7.60508e-25	LOC112155700	NA	NA	NA	K22244//regenerating islet-derived protein 4;K17513//C-type lectin superfamily 17 member A	ACQ58279.1//Type-2 ice-structuring protein precursor [Anoplopoma fimbria]
112140858	20.52	4.86	-2.078	1.81123e-155	Down	1.72019e-157	LOC112140858	NA	NA	NA	K08859//serine/threonine kinase 35 [EC:2.7.11.1]	XP_004086386.1//serine/threonine-protein kinase 35-like [Oryzias latipes]
112158741	3.51	0.84	-2.06301	1.46774e-27	Down	6.25582e-29	pacsin1	NA	NA	NA	K20123//protein kinase C and casein kinase substrate in neurons protein	XP_004070968.1//protein kinase C and casein kinase substrate in neurons protein 1 [Oryzias latipes]
112157668	33.99	8.17	-2.0567	1.25769e-132	Down	1.38869e-134	slc35b2	GO:0016021//integral component of membrane	NA	GO:0055085//transmembrane transport	K15276//solute carrier family 35 (adenosine 3'-phospho 5'-phosphosulfate transporter), member B2	XP_004083480.1//adenosine 3'-phospho 5'-phosphosulfate transporter 1 [Oryzias latipes]
112140298	93.95	22.77	-2.04476	6.05065e-136	Down	6.49402e-138	LOC112140298	NA	NA	NA	NA	XP_011490674.1//cytokine-like protein 1 [Oryzias latipes]
112144579	1.77	0.43	-2.04134	2.0142e-17	Down	1.22942e-18	lamb3	NA	NA	NA	K06244//laminin, beta 3	XP_020558993.1//laminin subunit beta-3 isoform X2 [Oryzias latipes]
112156127	23.54	5.73	-2.03851	2.80496e-33	Down	1.02877e-34	LOC112156127	NA	NA	NA	NA	XP_004079932.2//E3 ubiquitin-protein ligase KEG-like [Oryzias latipes]
112141382	86.1	21.09	-2.02945	0	Down	0	LOC112141382	NA	NA	NA	K05768//gelsolin	XP_011478045.2//gelsolin isoform X1 [Oryzias latipes]
112151909	1.38	0.34	-2.02106	8.02618e-05	Down	1.25589e-05	il17c	GO:0005576//extracellular region	GO:0005125//cytokine activity	GO:0006954//inflammatory response	K05491//interleukin 17C	NP_001191723.1//interleukin-17C precursor [Oryzias latipes]
112162639	101.28	25.11	-2.01202	9.47861e-173	Down	8.23368e-175	LOC112162639	NA	NA	NA	NA	XP_004073800.1//zymogen granule membrane protein 16-like [Oryzias latipes]
112156285	377.88	94.02	-2.00689	6.65583e-97	Down	9.4305e-99	LOC112156285	NA	NA	NA	NA	NA
112142886	3.17	0.79	-2.00456	6.20031e-23	Down	3.03768e-24	LOC112142886	GO:0005922//connexin complex;GO:0016021//integral component of membrane	NA	GO:0007416//synapse assembly;GO:0007154//cell communication	K07373//gap junction delta-2 protein	XP_004076540.1//gap junction delta-2 protein-like [Oryzias latipes];XP_022066225.1//gap junction delta-2 protein-like isoform X1 [Acanthochromis polyacanthus]
112157464	55.28	13.78	-2.00418	1.14794e-228	Down	7.97738e-231	LOC112157464	NA	NA	NA	K10779//transcriptional regulator ATRX [EC:3.6.4.12]	XP_004065587.1//ribosome-binding protein 1-like [Oryzias latipes]
112151337	4.61	1.16	-1.99064	1.69493e-14	Down	1.18309e-15	LOC112151337	NA	NA	NA	K14625//C-C motif chemokine 20	XP_020455222.1//C-C motif chemokine 20-like [Monopterus albus]
112155644	0.83	0.21	-1.98272	0.000574012	Down	0.000102605	LOC112155644	NA	GO:0016491//oxidoreductase activity	NA	K03334//L-amino-acid oxidase [EC:1.4.3.2]	XP_004084108.2//L-amino-acid oxidase-like [Oryzias latipes]
112154306	180.89	46.01	-1.97509	1.29525e-198	Down	1.02012e-200	LOC112154306	NA	NA	NA	K03948//NADH dehydrogenase (ubiquinone) 1 alpha subcomplex subunit 4	XP_004080332.1//cytochrome c oxidase subunit NDUFA4-like [Oryzias latipes]
112138638	26.73	6.86	-1.96218	1.86885e-137	Down	1.99136e-139	LOC112138638	NA	NA	NA	K09228//KRAB domain-containing zinc finger protein;K09203//early growth response protein 1	XP_011481422.1//early growth response protein 1-like [Oryzias latipes]
112145619	38.96	10.02	-1.95911	7.31472e-163	Down	6.57992e-165	LOC112145619	NA	NA	NA	K07436//vitamin D3 24-hydroxylase [EC:1.14.15.16]	AGN04317.1//cytochrome P450 [Oryzias melastigma]
112162607	708.9	183.2	-1.95216	0	Down	0	LOC112162607	NA	NA	NA	NA	XP_004073800.1//zymogen granule membrane protein 16-like [Oryzias latipes]
112144712	4.66	1.21	-1.94532	4.24189e-24	Down	1.98649e-25	alpl	NA	NA	NA	K01077//alkaline phosphatase [EC:3.1.3.1]	XP_004069357.1//alkaline phosphatase, tissue-nonspecific isozyme [Oryzias latipes]
112155699	58.24	15.16	-1.94174	1.1278e-93	Down	1.6502e-95	LOC112155699	NA	NA	NA	K22244//regenerating islet-derived protein 4;K17513//C-type lectin superfamily 17 member A	XP_008303508.1//PREDICTED: type-2 ice-structuring protein-like [Stegastes partitus]
112142509	15.69	4.09	-1.93967	2.78984e-23	Down	1.35711e-24	LOC112142509	NA	NA	NA	K00681//gamma-glutamyltranspeptidase / glutathione hydrolase [EC:2.3.2.2 3.4.19.13];K13624//ceruloplasmin [EC:1.16.3.1]	XP_004076564.1//transmembrane 4 L6 family member 1-like [Oryzias latipes]
112150453	38.72	10.1	-1.93872	1.91139e-195	Down	1.54966e-197	LOC112150453	NA	NA	NA	K13442//calpain-14 [EC:3.4.22.-];K01367//calpain-1 [EC:3.4.22.52]	XP_018553333.1//PREDICTED: calpain-1 catalytic subunit-like isoform X1 [Lates calcarifer]
112150625	1.68	0.44	-1.93289	1.1184e-05	Down	1.54663e-06	s1pr4	NA	NA	NA	K04293//sphingosine 1-phosphate receptor 4	XP_004068502.3//sphingosine 1-phosphate receptor 4 [Oryzias latipes]
112160307	35.15	9.21	-1.93225	9.80543e-64	Down	2.05936e-65	LOC112160307	GO:0005922//connexin complex;GO:0016021//integral component of membrane	NA	GO:0007154//cell communication	K07623//gap junction beta-4 protein	XP_004082447.2//gap junction beta-4 protein-like [Oryzias latipes]
112139207	30.9	8.21	-1.91215	1.07547e-281	Down	6.062e-284	cftr	NA	NA	NA	K05031//cystic fibrosis transmembrane conductance regulator [EC:3.6.3.49]	ALU63330.1//cystic fibrosis transmembrane conductance regulator [Oryzias melastigma]
112159528	38.6	10.38	-1.89479	3.02951e-208	Down	2.30412e-210	LOC112159528	NA	GO:0046872//metal ion binding	NA	K01081//5'-nucleotidase [EC:3.1.3.5]	XP_015822787.1//PREDICTED: 5'-nucleotidase domain-containing protein 2 [Nothobranchius furzeri]
112137888	1.18	0.32	-1.88264	1.74993e-05	Down	2.49228e-06	LOC112137888	GO:0005634//nucleus	GO:0043565//sequence-specific DNA binding	GO:0006355//regulation of transcription, DNA-templated	K09317//homeobox protein EMX	XP_004085663.3//homeobox protein EMX1 [Oryzias latipes]
112162038	4.18	1.14	-1.87447	5.48738e-07	Down	6.53986e-08	LOC112162038	NA	NA	NA	NA	XP_003441202.1//PREDICTED: protein DEPP [Oreochromis niloticus]
112146911	16.36	4.5	-1.86218	1.86989e-101	Down	2.56278e-103	LOC112146911	GO:0005576//extracellular region	GO:0008061//chitin binding	GO:0048812//neuron projection morphogenesis;GO:0006030//chitin metabolic process	K10955//mucin-2	XP_020783410.1//mucin-2-like, partial [Boleophthalmus pectinirostris]
112142907	56.39	15.58	-1.85574	4.42196e-172	Down	3.87532e-174	LOC112142907	GO:0016021//integral component of membrane;GO:0005923//bicellular tight junction;GO:0005886//plasma membrane	GO:0005198//structural molecule activity	NA	K06087//claudin	XP_011481572.1//claudin-like protein ZF-A89 [Oryzias latipes]
112156175	117.6	32.53	-1.85405	7.27977e-153	Down	7.02626e-155	LOC112156175	NA	NA	NA	K22244//regenerating islet-derived protein 4;K17513//C-type lectin superfamily 17 member A	XP_019210264.1//PREDICTED: ladderlectin-like isoform X2 [Oreochromis niloticus]
112142759	110.83	30.66	-1.85392	2.35026e-210	Down	1.75122e-212	LOC112142759	NA	NA	NA	K00069//15-hydroxyprostaglandin dehydrogenase (NAD) [EC:1.1.1.141]	XP_020564839.1//peroxisomal hydratase-dehydrogenase-epimerase-like [Oryzias latipes]
112159032	51.87	14.4	-1.84883	1.17562e-250	Down	7.21656e-253	mmp9	GO:0031012//extracellular matrix	GO:0004222//metalloendopeptidase activity;GO:0008270//zinc ion binding	GO:0050900//leukocyte migration;GO:0001503//ossification;GO:0030574//collagen catabolic process	K01403//matrix metalloproteinase-9 (gelatinase B) [EC:3.4.24.35]	NP_001098350.1//matrix metalloproteinase-9 precursor [Oryzias latipes]
112155899	5.8	1.62	-1.84006	2.54533e-29	Down	1.03279e-30	LOC112155899	NA	NA	NA	K10955//mucin-2	XP_004080010.2//cell wall protein AWA1-like [Oryzias latipes]
112145854	1.88	0.53	-1.82667	3.92225e-12	Down	3.11484e-13	LOC112145854	NA	NA	NA	K19926//zona pellucida sperm-binding protein 1	XP_004071858.3//uncharacterized protein LOC101158280 [Oryzias latipes]
112149980	5.93	1.69	-1.81101	1.75482e-55	Down	4.12588e-57	fosb	NA	NA	NA	K09029//protein FosB	XP_011480827.1//protein fosB isoform X3 [Oryzias latipes];XP_011480828.1//protein fosB isoform X4 [Oryzias latipes];XP_011480826.1//protein fosB isoform X1 [Oryzias latipes];XP_004075433.1//protein fosB isoform X2 [Oryzias latipes]
112153174	35.8	10.22	-1.80856	6.66391e-221	Down	4.73384e-223	egr1	GO:0005634//nucleus	GO:0046872//metal ion binding;GO:0003677//DNA binding	GO:0006355//regulation of transcription, DNA-templated;GO:0006351//transcription, DNA-templated	K09203//early growth response protein 1	NP_001139617.1//early growth response protein 1 [Oryzias latipes]
112157195	3.76	1.08	-1.7997	1.54225e-24	Down	7.1331e-26	aldh1l2	NA	NA	NA	K00289//formyltetrahydrofolate dehydrogenase [EC:1.5.1.6]	XP_004083017.2//mitochondrial 10-formyltetrahydrofolate dehydrogenase isoform X2 [Oryzias latipes]
112161408	9.99	2.87	-1.79943	1.98987e-62	Down	4.23294e-64	LOC112161408	NA	NA	NA	K09385//forkhead box protein G	XP_011482468.1//forkhead box protein G1-like [Oryzias latipes]
112141076	10.53	3.03	-1.79712	2.81797e-48	Down	7.35444e-50	LOC112141076	NA	NA	NA	K04296//leukotriene B4 receptor 1	XP_020555366.1//leukotriene B4 receptor 1-like [Oryzias latipes]
112161209	2.49	0.72	-1.79008	3.57144e-11	Down	3.0086e-12	LOC112161209	NA	NA	NA	K22614//NLR family CARD domain-containing protein 3;K14026//SEL1 protein	XP_018543338.1//PREDICTED: LOW QUALITY PROTEIN: neoverrucotoxin subunit alpha-like [Lates calcarifer]
112146671	1.9	0.55	-1.7885	2.44434e-08	Down	2.56306e-09	LOC112146671	NA	NA	NA	K07818//perforin 1	XP_011476115.2//perforin-1-like [Oryzias latipes]
112150752	10.91	3.17	-1.7831	1.1577e-17	Down	6.97248e-19	acer1	NA	NA	NA	K01441//alkaline ceramidase [EC:3.5.1.23]	XP_004068052.2//alkaline ceramidase 1 [Oryzias latipes]
112148436	24.93	7.25	-1.78183	5.12196e-103	Down	6.88148e-105	klf9	NA	GO:0003676//nucleic acid binding	NA	K09228//KRAB domain-containing zinc finger protein	XP_006784121.1//PREDICTED: Krueppel-like factor 9-like [Neolamprologus brichardi]
112140165	131.3	38.26	-1.77896	0	Down	0	LOC112140165	NA	NA	NA	K10788//eosinophil peroxidase [EC:1.11.1.7]	XP_020561560.1//eosinophil peroxidase-like [Oryzias latipes]
112150264	12.93	3.77	-1.77809	4.14557e-13	Down	3.11934e-14	LOC112150264	NA	NA	NA	K07623//gap junction beta-4 protein	XP_004082447.2//gap junction beta-4 protein-like [Oryzias latipes]
112159799	23.65	6.91	-1.77508	8.94641e-21	Down	4.725e-22	LOC112159799	NA	GO:0030246//carbohydrate binding	NA	K06560//mannose receptor, C type;K04593//adhesion G protein-coupled receptor L2;K04592//adhesion G protein-coupled receptor L1	XP_004070364.1//L-rhamnose-binding lectin SML-like [Oryzias latipes]
112148583	34.51	10.12	-1.76981	3.6735e-48	Down	9.60142e-50	LOC112148583	NA	GO:0004252//serine-type endopeptidase activity	NA	K08650//kallikrein 8 [EC:3.4.21.118];K09622//kallikrein 14 [EC:3.4.21.-];K01312//trypsin [EC:3.4.21.4]	XP_004072295.1//kallikrein-8-like [Oryzias latipes]
112151478	19.87	5.83	-1.76902	1.09908e-101	Down	1.5021e-103	LOC112151478	NA	NA	NA	K05092//fms-related tyrosine kinase 3 [EC:2.7.10.1]	XP_008304578.1//PREDICTED: receptor-type tyrosine-protein kinase FLT3 [Stegastes partitus]
112148631	1.26	0.37	-1.76783	0.000682367	Down	0.00012337	LOC112148631	NA	NA	NA	K09782//amphiregulin	XP_011477162.1//proheparin-binding EGF-like growth factor isoform X2 [Oryzias latipes]
112146872	1.61	0.48	-1.74595	1.48345e-14	Down	1.03261e-15	LOC112146872	NA	NA	NA	K13051//beta-aspartyl-peptidase (threonine type) [EC:3.4.19.5]	XP_020561096.1//uncharacterized protein LOC101165397 [Oryzias latipes]
112159125	34.87	10.4	-1.7454	0	Down	0	muc19	GO:0031012//extracellular matrix;GO:0005576//extracellular region	GO:0005201//extracellular matrix structural constituent;GO:0008061//chitin binding	GO:0048812//neuron projection morphogenesis;GO:0006030//chitin metabolic process	K10955//mucin-2	XP_022073354.1//mucin-19-like [Acanthochromis polyacanthus]
112143441	3.61	1.09	-1.72767	1.30815e-11	Down	1.07422e-12	LOC112143441	GO:0005634//nucleus	NA	GO:0006950//response to stress;GO:0051726//regulation of cell cycle	K04402//growth arrest and DNA-damage-inducible protein	XP_004082280.2//growth arrest and DNA damage-inducible protein GADD45 beta-like [Oryzias latipes]
112160292	3.94	1.19	-1.72723	6.50076e-15	Down	4.44728e-16	LOC112160292	NA	NA	NA	K22614//NLR family CARD domain-containing protein 3;K14026//SEL1 protein	XP_019217744.1//PREDICTED: stonustoxin subunit beta-like [Oreochromis niloticus]
112136708	4.38	1.33	-1.7195	1.53545e-13	Down	1.13164e-14	LOC112136708	NA	NA	NA	NA	XP_020566112.1//uncharacterized protein LOC101174776 [Oryzias latipes]
112156214	3.32	1.01	-1.71683	0.000140956	Down	2.29158e-05	LOC112156214	NA	NA	NA	K22244//regenerating islet-derived protein 4	XP_020567221.1//galactose-specific lectin nattectin-like isoform X3 [Oryzias latipes]
112142345	8.49	2.6	-1.70725	1.10416e-14	Down	7.6262e-16	LOC112142345	NA	NA	NA	NA	XP_020557574.1//endonuclease domain-containing 1 protein-like, partial [Oryzias latipes]
112161478	0.81	0.25	-1.69599	7.90792e-10	Down	7.41272e-11	LOC112161478	NA	NA	NA	K04936//potassium large conductance calcium-activated channel subfamily M alpha member 1	XP_018552271.1//PREDICTED: calcium-activated potassium channel subunit alpha-1 isoform X18 [Lates calcarifer];XP_020565174.1//calcium-activated potassium channel subunit alpha-1 isoform X1 [Oryzias latipes];XP_018552257.1//PREDICTED: calcium-activated potassium channel subunit alpha-1 isoform X5 [Lates calcarifer];XP_020565198.1//calcium-activated potassium channel subunit alpha-1 isoform X24 [Or…
112143979	7.65	2.37	-1.69057	5.57581e-17	Down	3.47654e-18	LOC112143979	NA	NA	NA	K21841//TBC1 domain family member 24;K20634//Rho GTPase-activating protein 9;K12587//exosome complex component MTR3	XP_011483367.1//nuclear receptor coactivator 7-like isoform X1 [Oryzias latipes];XP_011483368.1//nuclear receptor coactivator 7-like isoform X2 [Oryzias latipes]
112150772	10.83	3.36	-1.6885	7.96571e-67	Down	1.58072e-68	LOC112150772	GO:0016020//membrane	GO:0005525//GTP binding;GO:0003924//GTPase activity	GO:0061551//trigeminal ganglion development;GO:0007165//signal transduction;GO:0048666//neuron development	K07840//DIRAS family, GTP-binding Ras-like 1	XP_004068185.1//GTP-binding protein Di-Ras1-like [Oryzias latipes]
112140900	2.7	0.84	-1.6845	1.93103e-05	Down	2.76288e-06	LOC112140900	NA	NA	NA	K06727//Fc receptor-like protein	XP_020556946.1//uncharacterized protein LOC110014508 [Oryzias latipes]
112148200	48.34	15.05	-1.68345	0	Down	0	LOC112148200	NA	NA	NA	K07868//Rho-related BTB domain-containing protein 1/2	XP_011477585.1//rho-related BTB domain-containing protein 1-like isoform X1 [Oryzias latipes]
112146246	8.53	2.69	-1.66494	6.69461e-05	Down	1.0341e-05	LOC112146246	NA	NA	NA	NA	XP_018523233.1//PREDICTED: interferon-induced very large GTPase 1-like [Lates calcarifer]
112151108	7.91	2.5	-1.66175	1.58282e-35	Down	5.46918e-37	f13a1	NA	GO:0003810//protein-glutamine gamma-glutamyltransferase activity	GO:0018149//peptide cross-linking;GO:0072378//blood coagulation, fibrin clot formation	K03917//coagulation factor XIII A1 polypeptide [EC:2.3.2.13]	XP_017260385.1//PREDICTED: coagulation factor XIII A chain-like [Kryptolebias marmoratus]
112145870	4.01	1.27	-1.65877	7.38722e-17	Down	4.63448e-18	LOC112145870	NA	NA	NA	K05048//solute carrier family 6 (neurotransmitter transporter, amino acid/orphan) member 15/16/17/18/20	XP_011476611.1//sodium-dependent neutral amino acid transporter B(0)AT2-like [Oryzias latipes]
112159078	1.07	0.34	-1.654	1.73691e-05	Down	2.47172e-06	LOC112159078	NA	NA	NA	K05227//endothelin-3	XP_011475234.1//endothelin-3-like [Oryzias latipes]
112155270	0.53	0.17	-1.64046	1.73644e-05	Down	2.47172e-06	LOC112155270	NA	NA	NA	K01229//lactase-phlorizin hydrolase [EC:3.2.1.108 3.2.1.62]	XP_020556419.1//lactase-phlorizin hydrolase-like isoform X2 [Oryzias latipes]
112146694	22.54	7.23	-1.64042	4.80293e-62	Down	1.02541e-63	LOC112146694	GO:0005634//nucleus;GO:0005576//extracellular region;GO:0005581//collagen trimer	GO:0003677//DNA binding;GO:0008061//chitin binding	GO:0006030//chitin metabolic process	K04650//nuclear receptor co-repressor 1	XP_020561194.1//soluble scavenger receptor cysteine-rich domain-containing protein SSC5D-like [Oryzias latipes];XP_009858065.1//PREDICTED: proline-rich protein 2-like [Ciona intestinalis]
112155808	37.99	12.23	-1.6352	2.65531e-70	Down	4.99242e-72	LOC112155808	NA	NA	NA	K22829//calcium uniporter regulatory subunit MCUb, mitochondrial	XP_011485466.1//calcium uniporter protein, mitochondrial-like [Oryzias latipes]
112162843	25.38	8.19	-1.63176	4.70768e-49	Down	1.21772e-50	LOC112162843	NA	NA	NA	K07189//protein phosphatase 1 regulatory subunit 3A/B/C/D/E	XP_020557463.1//protein phosphatase 1 regulatory subunit 3B-like [Oryzias latipes]
112159085	25.5	8.24	-1.62978	1.00325e-06	Down	1.22511e-07	LOC112159085	NA	NA	NA	K17495//CUB and sushi domain-containing protein;K06560//mannose receptor, C type;K04592//adhesion G protein-coupled receptor L1	XP_006785807.1//PREDICTED: L-rhamnose-binding lectin CSL2-like [Neolamprologus brichardi]
112138153	22.25	7.25	-1.61775	1.8354e-89	Down	2.7706e-91	LOC112138153	NA	NA	NA	K10955//mucin-2	XP_018551133.1//PREDICTED: mucin-5AC-like, partial [Lates calcarifer]
112147312	43.73	14.25	-1.61766	2.27867e-148	Down	2.2697e-150	LOC112147312	NA	GO:0003676//nucleic acid binding	NA	K09228//KRAB domain-containing zinc finger protein	XP_010733627.2//PREDICTED: Krueppel-like factor 4 [Larimichthys crocea]
112136641	3.83	1.25	-1.61542	1.07802e-11	Down	8.79414e-13	LOC112136641	NA	NA	NA	K17517//C-type lectin domain family 12 member B;K10061//C-type lectin superfamily 4 member G;K17513//C-type lectin superfamily 17 member A	XP_011484078.1//C-type lectin domain family 12 member B-like isoform X1 [Oryzias latipes]
112143573	16.13	5.27	-1.61387	5.83731e-34	Down	2.09586e-35	nr0b2	GO:0005634//nucleus	GO:0003707//steroid hormone receptor activity;GO:0003677//DNA binding	GO:0006355//regulation of transcription, DNA-templated;GO:0006351//transcription, DNA-templated	K08563//nuclear receptor subfamily 0 group B member 2	XP_004077711.1//nuclear receptor subfamily 0 group B member 2 [Oryzias latipes]
112147826	24.81	8.12	-1.61137	2.2797e-74	Down	4.10138e-76	klf2	NA	GO:0003676//nucleic acid binding	GO:0042665//regulation of ectodermal cell fate specification;GO:0042662//negative regulation of mesodermal cell fate specification	K17845//krueppel-like factor 2	XP_004079514.1//Krueppel-like factor 2 [Oryzias latipes]
112144096	16.95	5.58	-1.60295	7.23151e-32	Down	2.75558e-33	LOC112144096	NA	NA	NA	NA	CAG03370.1//unnamed protein product [Tetraodon nigroviridis]
112155101	13.88	4.58	-1.59959	2.66875e-162	Down	2.41096e-164	inpp4a	NA	NA	NA	K01109//inositol polyphosphate-4-phosphatase [EC:3.1.3.66]	XP_011487673.1//type I inositol 3,4-bisphosphate 4-phosphatase [Oryzias latipes]
112139621	36.29	12.03	-1.59294	1.93358e-111	Down	2.45598e-113	LOC112139621	NA	NA	NA	K05689//cadherin 1, type 1, E-cadherin	XP_004086222.1//cadherin-1-like [Oryzias latipes]
112136719	8.08	2.68	-1.59212	2.95245e-13	Down	2.2022e-14	LOC112136719	NA	NA	NA	NA	XP_011484119.1//uncharacterized protein LOC105356045 [Oryzias latipes]
112143701	2.45	0.82	-1.57909	0.00072639	Down	0.000132283	LOC112143701	NA	NA	NA	K17341//hemicentin;K06499//carcinoembryonic antigen-related cell adhesion molecule	XP_011483806.1//carcinoembryonic antigen-related cell adhesion molecule 20-like [Oryzias latipes]
112146710	5.97	2	-1.57773	9.58882e-06	Down	1.31679e-06	LOC112146710	NA	GO:0004252//serine-type endopeptidase activity	NA	K09628//serine protease 27 [EC:3.4.21.-];K09630//polyserase 2 [EC:3.4.21.-];K09640//transmembrane protease serine 9 [EC:3.4.21.-]	XP_017283996.1//PREDICTED: tryptase-like [Kryptolebias marmoratus]
112152811	3.49	1.17	-1.57672	0.000487212	Down	8.59608e-05	LOC112152811	NA	NA	NA	K12964//C-C motif chemokine 4	XP_016529990.1//PREDICTED: uncharacterized protein LOC103142517 [Poecilia formosa]
112161373	61.12	20.51	-1.57532	4.38448e-117	Down	5.28128e-119	LOC112161373	GO:0016021//integral component of membrane;GO:0005789//endoplasmic reticulum membrane	GO:0009922//fatty acid elongase activity;GO:0102336//3-oxo-arachidoyl-CoA synthase activity;GO:0102756//very-long-chain 3-ketoacyl-CoA synthase activity;GO:0102337//3-oxo-cerotoyl-CoA synthase activity;GO:0102338//3-oxo-lignoceronyl-CoA synthase activity	GO:0019367//fatty acid elongation, saturated fatty acid;GO:0006636//unsaturated fatty acid biosynthetic process;GO:0035338//long-chain fatty-acyl-CoA biosynthetic process;GO:0042761//very long-chain fatty acid biosynthetic process;GO:0034625//fatty acid elongation, monounsaturated fatty acid	K10203//elongation of very long chain fatty acids protein 6 [EC:2.3.1.199]	XP_004077061.1//elongation of very long chain fatty acids protein 6 isoform X1 [Oryzias latipes]
112151706	79.28	26.63	-1.5739	1.4507e-93	Down	2.12828e-95	LOC112151706	NA	NA	NA	K13172//serine/arginine repetitive matrix protein 2	XP_011491449.1//pleckstrin homology-like domain family A member 2 [Oryzias latipes]
112144275	5.5	1.85	-1.57191	1.45257e-19	Down	8.00812e-21	LOC112144275	NA	NA	NA	K10652//tripartite motif-containing protein 25 [EC:2.3.2.27]	XP_011484496.1//tripartite motif-containing protein 16-like [Oryzias latipes]
112156250	5.32	1.79	-1.57147	9.13208e-19	Down	5.23908e-20	LOC112156250	NA	NA	NA	K04742//chondroitin 4-sulfotransferase 12 [EC:2.8.2.5]	XP_011485733.1//carbohydrate sulfotransferase 12-like [Oryzias latipes]
112142507	2.09	0.71	-1.55761	4.9674e-15	Down	3.38102e-16	LOC112142507	GO:0005576//extracellular region	GO:0008061//chitin binding	GO:0006030//chitin metabolic process	K10955//mucin-2;K17582//antigen KI-67	XP_020564608.1//nascent polypeptide-associated complex subunit alpha, muscle-specific form-like isoform X1 [Oryzias latipes]
112158243	27.15	9.23	-1.55655	1.31359e-74	Down	2.35312e-76	slc35a1	GO:0016021//integral component of membrane;GO:0000139//Golgi membrane	GO:0005351//sugar:proton symporter activity	NA	K15272//solute carrier family 35 (UDP-sugar transporter), member A1/2/3	NP_001098312.1//CMP-sialic acid transporter [Oryzias latipes]
112150258	9.34	3.18	-1.5544	5.53632e-17	Down	3.44978e-18	LOC112150258	GO:0005922//connexin complex;GO:0016021//integral component of membrane	NA	GO:0007154//cell communication	K07623//gap junction beta-4 protein	XP_004082447.2//gap junction beta-4 protein-like [Oryzias latipes]
112142622	21.11	7.27	-1.5379	6.83415e-11	Down	5.87058e-12	LOC112142622	NA	NA	NA	NA	NA
112160745	247.34	85.39	-1.53436	0	Down	0	LOC112160745	NA	NA	NA	K06256//CD44 antigen	XP_020567553.1//mucin-4-like isoform X1 [Oryzias latipes]
112143285	3.43	1.19	-1.52725	1.95014e-10	Down	1.73993e-11	zbtb32	GO:0005634//nucleus	GO:0046872//metal ion binding;GO:0003677//DNA binding;GO:0003700//DNA binding transcription factor activity	GO:0006355//regulation of transcription, DNA-templated;GO:0006351//transcription, DNA-templated	K09228//KRAB domain-containing zinc finger protein;K10055//zinc finger and BTB domain-containing protein 16	XP_011483412.1//zinc finger and BTB domain-containing protein 32 [Oryzias latipes]
112153785	2.59	0.9	-1.52496	2.22643e-10	Down	1.99848e-11	slc7a11	GO:0016021//integral component of membrane	GO:0015171//amino acid transmembrane transporter activity	NA	K13869//solute carrier family 7 (L-type amino acid transporter), member 11	XP_008290185.1//PREDICTED: cystine/glutamate transporter [Stegastes partitus]
112146914	2.38	0.83	-1.51978	1.99558e-06	Down	2.50622e-07	LOC112146914	NA	NA	NA	K09630//polyserase 2 [EC:3.4.21.-];K09640//transmembrane protease serine 9 [EC:3.4.21.-]	XP_011476067.1//polyserase-2-like isoform X1 [Oryzias latipes]
112159678	3.11	1.09	-1.51259	9.46768e-12	Down	7.67956e-13	LOC112159678	NA	NA	NA	K22658//cadherin 26	XP_011475615.1//cadherin-like protein 26 [Oryzias latipes]
112151952	41.09	14.45	-1.50772	1.31087e-69	Down	2.5102e-71	cunh11orf96	NA	NA	NA	NA	XP_018541218.1//PREDICTED: uncharacterized protein C11orf96 homolog [Lates calcarifer]
112137589	102.76	36.19	-1.50562	7.47798e-220	Down	5.341e-222	nans	NA	NA	NA	K05304//sialic acid synthase [EC:2.5.1.56 2.5.1.57 2.5.1.132]	XP_004086050.2//sialic acid synthase [Oryzias latipes]
112144656	1.53	0.54	-1.5025	6.00198e-07	Down	7.18328e-08	LOC112144656	NA	NA	NA	K19006//phosphatidylinositol phospholipase C, eta [EC:3.1.4.11]	XP_018554913.1//PREDICTED: LOW QUALITY PROTEIN: 1-phosphatidylinositol 4,5-bisphosphate phosphodiesterase eta-2-like [Lates calcarifer]
112141906	3.37	1.19	-1.50179	1.83434e-05	Down	2.61604e-06	LOC112141906	NA	NA	NA	K16819//angiomotin;K03129//transcription initiation factor TFIID subunit 4;K14000//ribosome-binding protein 1;K17498//transcription factor SPN1	XP_004084448.1//ankyrin repeat domain-containing protein 9 [Oryzias latipes]
112147127	7.3	2.61	-1.48385	3.69643e-10	Down	3.3722e-11	LOC112147127	NA	NA	NA	NA	NA
112147191	15.39	5.52	-1.47925	2.5242e-75	Down	4.4633e-77	LOC112147191	NA	NA	NA	K05619//transglutaminase 1 [EC:2.3.2.13]	XP_018533067.1//PREDICTED: protein-glutamine gamma-glutamyltransferase K-like [Lates calcarifer]
112156098	6.88	2.47	-1.4779	7.14821e-06	Down	9.659e-07	LOC112156098	NA	NA	NA	K06560//mannose receptor, C type	XP_020556039.1//C-type mannose receptor 2-like [Oryzias latipes]
112153026	1.42	0.51	-1.47732	5.724e-05	Down	8.76434e-06	LOC112153026	NA	NA	NA	K04167//angiotensin II receptor type 2	XP_004073591.1//type-2 angiotensin II receptor-like [Oryzias latipes]
112139540	3.2	1.15	-1.47644	1.79477e-09	Down	1.71911e-10	LOC112139540	NA	NA	NA	K06727//Fc receptor-like protein	XP_020566542.1//killer cell immunoglobulin-like receptor 2DL3 [Oryzias latipes]
112144808	15.44	5.58	-1.46834	1.91741e-128	Down	2.15414e-130	LOC112144808	NA	NA	NA	K17199//Ras and EF-hand domain-containing protein;K18626//trichohyalin	XP_020557095.1//uncharacterized protein LOC101167349 isoform X1 [Oryzias latipes]
112159385	14.86	5.38	-1.46576	7.31832e-34	Down	2.63326e-35	il17rb	NA	NA	NA	K05165//interleukin 17 receptor B	XP_011475153.1//interleukin-17 receptor B [Oryzias latipes]
112161090	13.53	4.91	-1.46237	1.47739e-22	Down	7.36356e-24	LOC112161090	NA	NA	NA	K16367//endothelin-2	XP_004074153.1//endothelin-2-like [Oryzias latipes]
112152924	2.09	0.76	-1.45943	1.62414e-13	Down	1.19763e-14	rag1	NA	NA	NA	K10628//V(D)J recombination-activating protein 1 [EC:2.3.2.27]	XP_004070148.1//V(D)J recombination-activating protein 1 [Oryzias latipes]
112146029	69.98	25.48	-1.45758	2.36581e-146	Down	2.4113e-148	LOC112146029	GO:0005576//extracellular region	GO:0008191//metalloendopeptidase inhibitor activity	NA	K22583//metalloproteinase inhibitor 2	NP_001188455.1//tissue inhibitor of metalloproteinase-2b precursor [Oryzias latipes]
112136399	87.76	31.97	-1.45684	8.26174e-156	Down	7.81456e-158	LOC112136399	NA	GO:0004252//serine-type endopeptidase activity	NA	K01319//cathepsin G [EC:3.4.21.20];K23011//serine protease 57 [EC:3.4.21.-]	XP_004067737.1//kallikrein-7-like isoform X1 [Oryzias latipes]
112143153	4.72	1.72	-1.45638	3.29057e-11	Down	2.76564e-12	LOC112143153	GO:0016021//integral component of membrane	GO:0004950//chemokine receptor activity	GO:0006935//chemotaxis	K04180//C-C chemokine receptor type 5;K04179//C-C chemokine receptor type 4	XP_004078070.1//C-C chemokine receptor type 1-like isoform X1 [Oryzias latipes]
112143350	4.56	1.67	-1.44919	1.32491e-21	Down	6.8491e-23	nr4a3	NA	NA	NA	K08559//nuclear receptor subfamily 4 group A member 3	XP_008288134.1//PREDICTED: nuclear receptor subfamily 4 group A member 3 [Stegastes partitus];XP_019126102.1//PREDICTED: nuclear receptor subfamily 4 group A member 3 isoform X3 [Larimichthys crocea]
112139928	21.18	7.78	-1.44486	1.79996e-76	Down	3.1271e-78	LOC112139928	NA	NA	NA	K17270//myelin-oligodendrocyte glycoprotein	XP_020557582.1//myelin-oligodendrocyte glycoprotein-like [Oryzias latipes]
112142420	40.81	15.09	-1.43533	1.28101e-180	Down	1.08309e-182	b4galt4	NA	NA	NA	K07969//beta-1,4-galactosyltransferase 4 [EC:2.4.1.90 2.4.1.275 2.4.1.-]	XP_020564556.1//beta-1,4-galactosyltransferase 4 [Oryzias latipes]
112139397	72.69	26.97	-1.4304	1.48967e-176	Down	1.27676e-178	LOC112139397	NA	NA	NA	K09640//transmembrane protease serine 9 [EC:3.4.21.-]	XP_020560688.1//polyserase-2-like [Oryzias latipes]
112143580	44.96	16.71	-1.42793	1.62311e-60	Down	3.54676e-62	LOC112143580	NA	NA	NA	K05143//tumor necrosis factor receptor superfamily member 6B	NP_001239168.1//osteoprotegerin b precursor [Oryzias latipes]
112139501	5	1.87	-1.41889	4.63127e-06	Down	6.10244e-07	LOC112139501	NA	NA	NA	K06560//mannose receptor, C type	XP_011486002.1//macrophage mannose receptor 1-like [Oryzias latipes]
112160773	45.09	16.91	-1.41493	7.40057e-305	Down	4e-307	LOC112160773	NA	NA	NA	K19496//anoctamin-1	XP_011485285.1//anoctamin-1 isoform X2 [Oryzias latipes];XP_011485275.1//anoctamin-1 isoform X1 [Oryzias latipes]
112153688	1.73	0.65	-1.41226	1.04868e-06	Down	1.28301e-07	adam19	NA	NA	NA	K08608//disintegrin and metalloproteinase domain-containing protein 19 [EC:3.4.24.-]	XP_011478666.2//disintegrin and metalloproteinase domain-containing protein 19 isoform X2 [Oryzias latipes]
112160595	4.31	1.62	-1.41169	3.44355e-06	Down	4.46164e-07	LOC112160595	NA	NA	NA	K00722//globoside alpha-N-acetylgalactosaminyltransferase [EC:2.4.1.88]	XP_004067287.2//globoside alpha-1,3-N-acetylgalactosaminyltransferase 1-like isoform X2 [Oryzias latipes]
112143662	4.12	1.55	-1.41038	8.72801e-12	Down	7.056e-13	LOC112143662	NA	NA	NA	K17700//RAP1 GTPase activating protein 1	XP_004078243.1//rap1 GTPase-activating protein 2-like isoform X1 [Oryzias latipes]
112159555	14	5.27	-1.40955	1.14886e-29	Down	4.63942e-31	LOC112159555	NA	NA	NA	K04270//P2Y purinoceptor 1	XP_020560561.1//P2Y purinoceptor 1-like [Oryzias latipes]
112151103	2.83	1.07	-1.40319	2.38183e-06	Down	3.02442e-07	agtr1	GO:0016021//integral component of membrane	GO:0004945//angiotensin type II receptor activity	GO:0019229//regulation of vasoconstriction	K04166//angiotensin II receptor type 1	XP_011487272.1//type-1 angiotensin II receptor [Oryzias latipes]
112155392	4.6	1.74	-1.40255	4.926e-15	Down	3.35094e-16	stk39	NA	GO:0004674//protein serine/threonine kinase activity;GO:0005524//ATP binding	NA	K08835//serine/threonine-protein kinase OSR1/STK39 [EC:2.7.11.1]	XP_011488056.1//STE20/SPS1-related proline-alanine-rich protein kinase isoform X3 [Oryzias latipes];XP_004081951.1//STE20/SPS1-related proline-alanine-rich protein kinase isoform X2 [Oryzias latipes]
112140853	2.8	1.06	-1.40136	1.01972e-09	Down	9.62162e-11	slc6a8	GO:0016021//integral component of membrane	GO:0005328//neurotransmitter:sodium symporter activity	NA	K05041//solute carrier family 6 (neurotransmitter transporter, creatine) member 8	XP_011471276.2//sodium- and chloride-dependent creatine transporter 1 [Oryzias latipes]
112146811	62.58	23.7	-1.40081	8.01971e-122	Down	9.28852e-124	junb	NA	NA	NA	K09028//transcription factor jun-B	XP_004071881.1//transcription factor jun-B-like [Oryzias latipes]
112144795	4.03	1.53	-1.39725	0.000139256	Down	2.2618e-05	cda	NA	NA	NA	K01489//cytidine deaminase [EC:3.5.4.5]	XP_004069328.3//cytidine deaminase [Oryzias latipes]
112143260	18.14	6.92	-1.39033	2.44935e-61	Down	5.27656e-63	LOC112143260	NA	NA	NA	K06491//neural cell adhesion molecule	XP_011483381.1//neural cell adhesion molecule 1-like [Oryzias latipes]
112145074	2.96	1.13	-1.38927	3.15093e-30	Down	1.25541e-31	LOC112145074	NA	NA	NA	K08867//WNK lysine deficient protein kinase [EC:2.7.11.1]	XP_020558625.1//serine/threonine-protein kinase WNK2-like [Oryzias latipes];XP_022055869.1//serine/threonine-protein kinase WNK2-like isoform X7 [Acanthochromis polyacanthus];XP_020442365.1//serine/threonine-protein kinase WNK2-like isoform X6 [Monopterus albus]
112156675	10.55	4.05	-1.38125	1.48693e-20	Down	7.88184e-22	LOC112156675	NA	NA	NA	NA	XP_006628335.1//PREDICTED: natterin-like protein [Lepisosteus oculatus]
112148827	216.18	83.05	-1.38018	0	Down	0	elovl7	GO:0016021//integral component of membrane;GO:0005789//endoplasmic reticulum membrane	GO:0009922//fatty acid elongase activity;GO:0102336//3-oxo-arachidoyl-CoA synthase activity;GO:0102756//very-long-chain 3-ketoacyl-CoA synthase activity;GO:0102337//3-oxo-cerotoyl-CoA synthase activity;GO:0102338//3-oxo-lignoceronyl-CoA synthase activity	GO:0019367//fatty acid elongation, saturated fatty acid;GO:0006636//unsaturated fatty acid biosynthetic process;GO:0034626//fatty acid elongation, polyunsaturated fatty acid;GO:0035338//long-chain fatty-acyl-CoA biosynthetic process;GO:0042761//very long-chain fatty acid biosynthetic process;GO:0034625//fatty acid elongation, monounsaturated fatty acid	K10250//elongation of very long chain fatty acids protein 7 [EC:2.3.1.199]	XP_004547271.1//PREDICTED: elongation of very long chain fatty acids protein 7 [Maylandia zebra]
112153186	17.52	6.75	-1.37604	2.99112e-38	Down	9.55006e-40	LOC112153186	NA	GO:0003677//DNA binding;GO:0003700//DNA binding transcription factor activity	GO:0006357//regulation of transcription from RNA polymerase II promoter	K09030//fos-like antigen 2	XP_011478289.1//fos-related antigen 1 isoform X2 [Oryzias latipes];XP_004073185.1//fos-related antigen 1 isoform X1 [Oryzias latipes]
112143263	164.35	63.42	-1.37376	2.25794e-106	Down	2.9813e-108	LOC112143263	NA	NA	NA	K10384//filaggrin	XP_013889953.1//PREDICTED: protein S100-A6-like [Austrofundulus limnaeus]
112138483	4.22	1.63	-1.37237	1.30263e-06	Down	1.6083e-07	LOC112138483	NA	NA	NA	K17349//tetraspanin-8	XP_020570035.1//tetraspanin-8 [Oryzias latipes]
112138157	6.26	2.43	-1.36521	8.19014e-07	Down	9.91594e-08	LOC112138157	NA	NA	NA	K09640//transmembrane protease serine 9 [EC:3.4.21.-]	XP_021167287.1//tryptase [Fundulus heteroclitus]
112152595	33.6	13.07	-1.3622	6.34937e-16	Down	4.128e-17	LOC112152595	GO:0016021//integral component of membrane	GO:0004129//cytochrome-c oxidase activity	NA	K02273//cytochrome c oxidase subunit 8	XP_004086255.1//cytochrome c oxidase subunit 8B, mitochondrial-like [Oryzias latipes]
112143606	2.85	1.11	-1.3604	1.19053e-05	Down	1.65742e-06	LOC112143606	NA	NA	NA	K23116//hepatocyte cell adhesion molecule;K20033//cell adhesion molecule-related/down-regulated by oncogenes	XP_011483448.1//uncharacterized protein LOC105355917 [Oryzias latipes]
112142913	246.41	96.52	-1.35216	4.46456e-281	Down	2.55098e-283	LOC112142913	NA	NA	NA	K06087//claudin	XP_004076224.1//claudin-4-like [Oryzias latipes]
112150785	34.18	13.42	-1.34877	8.83621e-188	Down	7.26628e-190	LOC112150785	NA	NA	NA	K03006//DNA-directed RNA polymerase II subunit RPB1 [EC:2.7.7.6];K10955//mucin-2;K11703//collagen beta-1,O-galactosyltransferase [EC:2.4.1.50]	XP_004068289.1//protein Niban-like [Oryzias latipes]
112144114	6.06	2.38	-1.34836	1.49654e-19	Down	8.25634e-21	LOC112144114	NA	NA	NA	K06771//myelin associated glycoprotein;K06549//sialic acid binding Ig-like lectin 5/14	XP_020565999.1//sialic acid-binding Ig-like lectin 5 isoform X1 [Oryzias latipes]
112138737	1.11	0.44	-1.33498	0.000300755	Down	5.1403e-05	LOC112138737	GO:0016021//integral component of membrane	NA	NA	K04848//voltage-gated sodium channel type IV beta	XP_004076583.1//sodium channel subunit beta-4 [Oryzias latipes]
112157301	618.97	245.75	-1.33268	0	Down	0	LOC112157301	NA	NA	NA	K01185//lysozyme [EC:3.2.1.17]	XP_020562640.1//uncharacterized protein LOC101173999 [Oryzias latipes]
112156439	7.12	2.83	-1.33108	2.14325e-14	Down	1.50347e-15	lpcat4	GO:0016021//integral component of membrane	GO:0016746//transferase activity, transferring acyl groups	GO:0008152//metabolic process	K13512//lysophospholipid acyltransferase [EC:2.3.1.23 2.3.1.-]	XP_004079999.1//lysophospholipid acyltransferase LPCAT4 [Oryzias latipes]
112146542	4.33	1.73	-1.32359	9.64509e-12	Down	7.84208e-13	LOC112146542	NA	NA	NA	K04738//cytokine receptor common subunit beta	XP_011476760.1//cytokine receptor common subunit beta isoform X2 [Oryzias latipes]
112158662	21.83	8.77	-1.31566	1.56856e-80	Down	2.62214e-82	LOC112158662	NA	NA	NA	K22544//deoxynucleoside triphosphate triphosphohydrolase SAMHD1 [EC:3.1.5.-]	XP_022045884.1//deoxynucleoside triphosphate triphosphohydrolase SAMHD1 [Acanthochromis polyacanthus]
112146916	72.04	28.97	-1.31424	5.83524e-209	Down	4.41552e-211	LOC112146916	NA	NA	NA	K09630//polyserase 2 [EC:3.4.21.-];K09640//transmembrane protease serine 9 [EC:3.4.21.-]	XP_011476071.2//transmembrane protease serine 9-like [Oryzias latipes]
112146637	8.89	3.6	-1.30419	6.21089e-33	Down	2.31152e-34	mboat2	NA	NA	NA	K13517//lysophospholipid acyltransferase 1/2 [EC:2.3.1.51 2.3.1.-]	XP_004082306.1//lysophospholipid acyltransferase 2 isoform X1 [Oryzias latipes]
112148584	3.91	1.59	-1.29814	0.000153659	Down	2.51412e-05	LOC112148584	NA	GO:0004252//serine-type endopeptidase activity	NA	K08650//kallikrein 8 [EC:3.4.21.118];K01312//trypsin [EC:3.4.21.4];K09622//kallikrein 14 [EC:3.4.21.-]	XP_011477333.1//kallikrein-15-like [Oryzias latipes]
112152035	6.26	2.57	-1.28439	6.07978e-16	Down	3.95038e-17	LOC112152035	NA	NA	NA	K12012//tripartite motif-containing protein 35;K12015//tripartite motif-containing protein 39 [EC:2.3.2.27]	XP_004070033.1//zinc-binding protein A33-like isoform X2 [Oryzias latipes]
112149238	7.19	2.96	-1.28039	2.07828e-14	Down	1.45629e-15	LOC112149238	NA	NA	NA	K08388//P2Y purinoceptor 13	XP_020563887.1//P2Y purinoceptor 12-like isoform X1 [Oryzias latipes];XP_004075674.1//P2Y purinoceptor 12-like isoform X2 [Oryzias latipes]
112148126	227.38	94.17	-1.27177	0	Down	0	LOC112148126	NA	NA	NA	K10788//eosinophil peroxidase [EC:1.11.1.7]	XP_020561560.1//eosinophil peroxidase-like [Oryzias latipes]
112139943	13.05	5.42	-1.26769	3.62459e-21	Down	1.89612e-22	LOC112139943	NA	NA	NA	NA	XP_020557574.1//endonuclease domain-containing 1 protein-like, partial [Oryzias latipes]
112140009	11.24	4.67	-1.26715	1.03044e-23	Down	4.90514e-25	LOC112140009	NA	NA	NA	K04377//Myc proto-oncogene protein	XP_004084879.1//transcriptional regulator Myc-1-like isoform X1 [Oryzias latipes]
112152055	3.97	1.65	-1.26667	1.04417e-07	Down	1.16583e-08	LOC112152055	NA	NA	NA	K19721//collagen, type V/XI/XXIV/XXVII, alpha	XP_020559369.1//collagen alpha-1(I) chain-like [Oryzias latipes]
112160151	294.54	122.47	-1.26604	0	Down	0	LOC112160151	NA	NA	NA	K07605//type II keratin, basic	XP_011491091.1//keratin, type II cytoskeletal 8-like isoform X1 [Oryzias latipes]
112157941	0.48	0.2	-1.26303	3.65497e-06	Down	4.75674e-07	LOC112157941	NA	GO:0005319//lipid transporter activity	NA	K14462//apolipoprotein B	XP_011489878.1//apolipoprotein B-100-like [Oryzias latipes]
112142888	15.91	6.63	-1.26285	1.73273e-40	Down	5.3249e-42	LOC112142888	NA	NA	NA	K19607//X-linked retinitis pigmentosa GTPase regulator	XP_017888601.1//PREDICTED: basic proline-rich protein-like, partial [Ceratina calcarata]
112153534	5.3	2.21	-1.26195	4.5536e-08	Down	4.89958e-09	LOC112153534	NA	NA	NA	K11517//(S)-2-hydroxy-acid oxidase [EC:1.1.3.15];K00477//phytanoyl-CoA hydroxylase [EC:1.14.11.18]	XP_004073400.1//uncharacterized protein LOC101169464 [Oryzias latipes]
112155134	0.79	0.33	-1.25939	8.20848e-05	Down	1.28664e-05	stxbp5l	NA	NA	NA	K08518//syntaxin-binding protein 5	XP_020557808.1//syntaxin-binding protein 5-like isoform X1 [Oryzias latipes];XP_020557812.1//syntaxin-binding protein 5-like isoform X5 [Oryzias latipes];XP_020557821.1//syntaxin-binding protein 5-like isoform X14 [Oryzias latipes];XP_011471952.2//syntaxin-binding protein 5-like isoform X3 [Oryzias latipes];XP_020557814.1//syntaxin-binding protein 5-like isoform X7 [Oryzias latipes];XP_020557818.…
112140722	28.92	12.11	-1.25587	5.61388e-44	Down	1.59517e-45	LOC112140722	NA	NA	NA	K03231//elongation factor 1-alpha	XP_014851956.1//PREDICTED: elongation factor 1-alpha [Poecilia mexicana]
112157091	17.47	7.33	-1.25299	1.98988e-73	Down	3.61838e-75	LOC112157091	NA	NA	NA	K22038//volume-regulated anion channel	XP_004065853.1//volume-regulated anion channel subunit LRRC8E-like isoform X1 [Oryzias latipes]
112136556	21.58	9.09	-1.24734	1.51679e-11	Down	1.25257e-12	s100a1	NA	GO:0005509//calcium ion binding	NA	K17274//calpactin-1 light chain	XP_004078521.1//protein S100-A1 [Oryzias latipes]
112145085	42.85	18.05	-1.2473	5.2559e-81	Down	8.76592e-83	LOC112145085	NA	NA	NA	K15261//poly [ADP-ribose] polymerase 10/14/15 [EC:2.4.2.30];K00573//protein-L-isoaspartate(D-aspartate) O-methyltransferase [EC:2.1.1.77];K18626//trichohyalin	XP_020569370.1//GTPase IMAP family member 7-like [Oryzias latipes]
112146848	9	3.81	-1.24013	1.2142e-08	Down	1.24504e-09	LOC112146848	NA	GO:0003676//nucleic acid binding	NA	K09228//KRAB domain-containing zinc finger protein	XP_006611512.1//PREDICTED: zinc finger protein 324A-like [Apis dorsata]
112153700	4.11	1.74	-1.24005	0.000113836	Down	1.82432e-05	LOC112153700	GO:0016021//integral component of membrane	NA	NA	K16826//signal-regulatory protein beta 2	XP_011492285.1//uncharacterized protein LOC101166605 [Oryzias latipes]
112156440	24.51	10.39	-1.23817	3.85288e-109	Down	4.9682e-111	LOC112156440	NA	NA	NA	K14427//solute carrier family 12 (potassium/chloride transporter), member 4/5/6	XP_011485954.1//solute carrier family 12 member 6 isoform X2 [Oryzias latipes]
112138790	6.77	2.87	-1.23811	3.71058e-14	Down	2.62872e-15	LOC112138790	NA	NA	NA	K17585//phosphatase and actin regulator 4	XP_011479380.1//phosphatase and actin regulator 4A-like isoform X1 [Oryzias latipes]
112144503	23.87	10.14	-1.23514	1.81235e-57	Down	4.1352e-59	LOC112144503	NA	NA	NA	K01831//prostacyclin synthase [EC:5.3.99.4]	AGN04329.1//cytochrome P450 [Oryzias melastigma]
112145844	179.11	76.09	-1.23507	3.15021e-258	Down	1.89728e-260	socs3	GO:0005622//intracellular	NA	GO:0007259//JAK-STAT cascade;GO:0016567//protein ubiquitination;GO:0043066//negative regulation of apoptotic process	K04696//suppressor of cytokine signaling 3	NP_001265795.1//suppressor of cytokine signaling 3 [Oryzias latipes]
112147866	25.86	11	-1.23322	5.13688e-50	Down	1.30494e-51	LOC112147866	GO:0016021//integral component of membrane;GO:0005789//endoplasmic reticulum membrane	GO:0009922//fatty acid elongase activity;GO:0102336//3-oxo-arachidoyl-CoA synthase activity;GO:0102756//very-long-chain 3-ketoacyl-CoA synthase activity;GO:0102337//3-oxo-cerotoyl-CoA synthase activity;GO:0102338//3-oxo-lignoceronyl-CoA synthase activity	GO:0019367//fatty acid elongation, saturated fatty acid;GO:0006636//unsaturated fatty acid biosynthetic process;GO:0048794//swim bladder development;GO:0035338//long-chain fatty-acyl-CoA biosynthetic process;GO:0042761//very long-chain fatty acid biosynthetic process;GO:0034625//fatty acid elongation, monounsaturated fatty acid	K10247//elongation of very long chain fatty acids protein 1 [EC:2.3.1.199]	XP_004079301.1//elongation of very long chain fatty acids protein 1-like [Oryzias latipes]
112153699	8.25	3.51	-1.23292	2.88641e-07	Down	3.35868e-08	LOC112153699	GO:0016021//integral component of membrane	NA	NA	K16826//signal-regulatory protein beta 2	XP_004073069.2//uncharacterized protein LOC101165317 [Oryzias latipes]
112155027	27.68	11.8	-1.23006	1.90479e-43	Down	5.48596e-45	LOC112155027	NA	NA	NA	K08386//P2Y purinoceptor 8	XP_004081607.1//P2Y purinoceptor 8 [Oryzias latipes]
112160501	15.29	6.52	-1.22964	1.8695e-10	Down	1.66582e-11	cunh15orf48	NA	NA	NA	NA	XP_004066945.1//normal mucosa of esophagus-specific gene 1 protein [Oryzias latipes]
112150930	4.03	1.72	-1.22837	5.44932e-08	Down	5.92016e-09	LOC112150930	NA	NA	NA	K10138//insulin-like growth factor-binding protein 3	XP_004068267.2//insulin-like growth factor-binding protein 1 [Oryzias latipes]
112146168	8.36	3.57	-1.22758	1.01703e-28	Down	4.19736e-30	LOC112146168	NA	NA	NA	NA	XP_020561107.1//interferon-induced very large GTPase 1-like isoform X2 [Oryzias latipes]
112158694	6.6	2.83	-1.22166	2.57215e-05	Down	3.75664e-06	LOC112158694	NA	NA	NA	NA	XP_020560505.1//pancreatic progenitor cell differentiation and proliferation factor A-like isoform X1 [Oryzias latipes]
112140196	3.87	1.66	-1.22115	2.99595e-06	Down	3.8528e-07	LOC112140196	NA	NA	NA	K23116//hepatocyte cell adhesion molecule	XP_019222102.1//PREDICTED: uncharacterized protein LOC102077525 isoform X1 [Oreochromis niloticus]
112143797	8.34	3.58	-1.22009	9.34428e-07	Down	1.13602e-07	LOC112143797	NA	NA	NA	K08606//meprin B [EC:3.4.24.63]	XP_011483829.1//meprin A subunit beta-like isoform X1 [Oryzias latipes]
112137204	60.3	25.91	-1.21865	9.94031e-99	Down	1.38156e-100	LOC112137204	NA	GO:0005524//ATP binding	NA	K05692//actin beta/gamma 1	XP_006796239.1//PREDICTED: LOW QUALITY PROTEIN: actin, cytoplasmic 2-like [Neolamprologus brichardi]
112136480	27.49	11.84	-1.21524	2.20611e-60	Down	4.84626e-62	mpzl2	NA	NA	NA	K04848//voltage-gated sodium channel type IV beta;K06770//myelin protein zero	XP_004076029.2//myelin protein zero-like protein 2 isoform X2 [Oryzias latipes]
112163234	6.65	2.87	-1.2123	6.43378e-08	Down	7.0468e-09	esm1	NA	NA	NA	K08784//HtrA serine peptidase 1 [EC:3.4.21.-];K08786//HtrA serine peptidase 4 [EC:3.4.21.-];K05693//receptor-type tyrosine-protein phosphatase mu [EC:3.1.3.48]	XP_004074766.1//endothelial cell-specific molecule 1-like [Oryzias latipes]
112143761	3.89	1.68	-1.21131	3.92084e-08	Down	4.18392e-09	LOC112143761	NA	NA	NA	K04328//free fatty acid receptor 2	XP_020565986.1//free fatty acid receptor 2-like [Oryzias latipes]
112143868	2.13	0.92	-1.21115	2.53793e-06	Down	3.23536e-07	nfkbid	NA	NA	NA	K14214//NF-kappa-B inhibitor delta	XP_004078120.2//NF-kappa-B inhibitor delta [Oryzias latipes]
112158148	6.25	2.7	-1.2109	9.31475e-12	Down	7.54832e-13	LOC112158148	NA	NA	NA	K17598//synaptotagmin-like protein	XP_011489862.1//synaptotagmin-like protein 3 [Oryzias latipes]
112148910	4.44	1.92	-1.20945	2.14031e-06	Down	2.70204e-07	cdo1	NA	GO:0016702//oxidoreductase activity, acting on single donors with incorporation of molecular oxygen, incorporation of two atoms of oxygen;GO:0005506//iron ion binding	NA	K00456//cysteine dioxygenase [EC:1.13.11.20]	XP_011477236.1//cysteine dioxygenase type 1 [Oryzias latipes]
112145686	12.39	5.36	-1.20887	5.08496e-47	Down	1.36636e-48	LOC112145686	NA	NA	NA	K05622//transglutaminase 5 [EC:2.3.2.13]	XP_011473235.1//protein-glutamine gamma-glutamyltransferase 5-like [Oryzias latipes]
112148518	3.55	1.54	-1.20489	1.41353e-17	Down	8.55144e-19	LOC112148518	GO:0016021//integral component of membrane	NA	GO:0007165//signal transduction	K07521//netrin receptor unc-5	XP_011477349.1//netrin receptor UNC5C-like isoform X1 [Oryzias latipes];XP_004072392.1//netrin receptor UNC5C-like isoform X2 [Oryzias latipes]
112151954	165.54	71.84	-1.20432	1.43192e-182	Down	1.19963e-184	LOC112151954	GO:0016021//integral component of membrane	GO:0016491//oxidoreductase activity	NA	K10251//17beta-estradiol 17-dehydrogenase / very-long-chain 3-oxoacyl-CoA reductase [EC:1.1.1.62 1.1.1.330]	XP_005731540.1//PREDICTED: very-long-chain 3-oxoacyl-CoA reductase-A-like [Pundamilia nyererei];XP_004069451.1//very-long-chain 3-oxoacyl-CoA reductase-A-like [Oryzias latipes]
112142156	4.9	2.13	-1.20193	0.000114399	Down	1.83377e-05	LOC112142156	GO:0005576//extracellular region	GO:0004867//serine-type endopeptidase inhibitor activity	GO:0007596//blood coagulation	K23087	XP_004073873.1//tissue factor pathway inhibitor 2 [Oryzias latipes]
112160148	239.83	104.53	-1.1981	0	Down	0	LOC112160148	GO:0005882//intermediate filament	GO:0005198//structural molecule activity	NA	K07604//type I keratin, acidic	XP_011491090.1//keratin, type I cytoskeletal 18-like isoform X2 [Oryzias latipes];XP_004084572.1//keratin, type I cytoskeletal 18-like isoform X1 [Oryzias latipes]
112137416	24.56	10.76	-1.19063	8.94448e-96	Down	1.28114e-97	fam13a	NA	NA	NA	K20642//Rho GTPase-activating protein 22/24/25	XP_011474783.1//protein FAM13A isoform X2 [Oryzias latipes];XP_011474778.1//protein FAM13A isoform X1 [Oryzias latipes]
112152617	1.66	0.73	-1.18521	0.000184373	Down	3.05438e-05	LOC112152617	NA	NA	NA	K05625//transglutaminase 2 [EC:2.3.2.13]	XP_020559842.1//protein-glutamine gamma-glutamyltransferase 2-like [Oryzias latipes]
112158998	106.58	46.88	-1.18489	7.7212e-139	Down	8.10812e-141	LOC112158998	NA	GO:0003700//DNA binding transcription factor activity	GO:0044030//regulation of DNA methylation;GO:0001878//response to yeast;GO:0009617//response to bacterium	K10048//CCAAT/enhancer binding protein (C/EBP), beta	XP_011475819.1//CCAAT/enhancer-binding protein beta-like [Oryzias latipes]
112150666	16.41	7.23	-1.18251	3.84457e-38	Down	1.23046e-39	LOC112150666	NA	GO:0003810//protein-glutamine gamma-glutamyltransferase activity	GO:0018149//peptide cross-linking	K05619//transglutaminase 1 [EC:2.3.2.13]	XP_004067653.1//protein-glutamine gamma-glutamyltransferase K-like [Oryzias latipes]
112154992	1.77	0.78	-1.1822	5.73568e-06	Down	7.62632e-07	LOC112154992	NA	NA	NA	K11989//indian hedgehog	XP_011487958.1//indian hedgehog B protein [Oryzias latipes]
112136940	1.52	0.67	-1.18184	2.1658e-05	Down	3.11884e-06	LOC112136940	NA	NA	NA	K16449//regulator of G-protein signaling	XP_020569045.1//regulator of G-protein signaling 6-like isoform X2 [Oryzias latipes]
112160160	10.91	4.83	-1.17556	1.36083e-16	Down	8.6109e-18	ptdss1	NA	NA	NA	K08729//phosphatidylserine synthase 1 [EC:2.7.8.-]	XP_011479572.1//phosphatidylserine synthase 1 [Oryzias latipes]
112160326	31.04	13.75	-1.1747	6.58487e-20	Down	3.58962e-21	LOC112160326	NA	NA	NA	NA	XP_018548388.1//PREDICTED: protein C19orf12 homolog [Lates calcarifer]
112144598	4.24	1.88	-1.17333	5.68504e-11	Down	4.86154e-12	LOC112144598	GO:0016021//integral component of membrane	GO:0004888//transmembrane signaling receptor activity	GO:0006955//immune response;GO:0006915//apoptotic process	K05142//tumor necrosis factor receptor superfamily member 4	XP_011490928.1//tumor necrosis factor receptor superfamily member 4 [Oryzias latipes]
112150110	82.32	36.51	-1.17295	1.10085e-65	Down	2.23554e-67	LOC112150110	NA	NA	NA	NA	XP_011472422.1//cornifelin homolog B-like [Oryzias latipes]
112159501	80.72	35.86	-1.17055	3.35553e-73	Down	6.12758e-75	LOC112159501	NA	NA	NA	K04608//metabotropic glutamate receptor 6/7/8;K08770//ubiquitin C;K02927//large subunit ribosomal protein L40e	XP_011471220.1//uncharacterized protein LOC105353646 [Oryzias latipes]
112159483	13.43	5.97	-1.16966	6.36663e-45	Down	1.77711e-46	slc17a9	NA	NA	NA	K12303//MFS transporter, ACS family, solute carrier family 17 (sodium-dependent inorganic phosphate cotransporter), member 9	XP_008276052.1//PREDICTED: solute carrier family 17 member 9 [Stegastes partitus]
112154952	160.58	71.46	-1.16808	0	Down	0	LOC112154952	NA	NA	NA	K05185//gamma-aminobutyric acid receptor subunit epsilon	XP_020568905.1//proteoglycan 4-like [Oryzias latipes]
112149932	31.18	13.9	-1.16554	1.43481e-15	Down	9.48342e-17	LOC112149932	GO:0016021//integral component of membrane	NA	NA	K06451//T-cell surface glycoprotein CD3 epsilon chain	BAD93376.1//CD3 epsilon [Takifugu rubripes]
112148815	3.13	1.4	-1.16074	5.30636e-08	Down	5.7546e-09	bmpr1b	NA	NA	NA	K13578//bone morphogenetic protein receptor type-1B [EC:2.7.11.30]	XP_020561516.1//bone morphogenetic protein receptor type-1B [Oryzias latipes]
112151554	20.69	9.29	-1.15518	6.28621e-19	Down	3.56272e-20	f3	NA	NA	NA	K03901//coagulation factor III (tissue factor)	XP_004080923.1//tissue factor [Oryzias latipes]
112136401	3.42	1.54	-1.15107	0.00050219	Down	8.88168e-05	LOC112136401	NA	GO:0004252//serine-type endopeptidase activity	NA	K01319//cathepsin G [EC:3.4.21.20];K23011//serine protease 57 [EC:3.4.21.-]	XP_004067737.1//kallikrein-7-like isoform X1 [Oryzias latipes]
112140147	19.06	8.59	-1.14982	0.000218437	Down	3.66002e-05	LOC112140147	NA	NA	NA	K22544//deoxynucleoside triphosphate triphosphohydrolase SAMHD1 [EC:3.1.5.-]	XP_008298260.1//PREDICTED: deoxynucleoside triphosphate triphosphohydrolase SAMHD1-like [Stegastes partitus]
112160641	0.53	0.24	-1.14296	2.13187e-05	Down	3.06752e-06	shank2	NA	NA	NA	K15009//SH3 and multiple ankyrin repeat domains protein	XP_020566854.1//SH3 and multiple ankyrin repeat domains protein 2 isoform X3 [Oryzias latipes]
112152538	15.1	6.84	-1.14248	1.5157e-23	Down	7.24436e-25	LOC112152538	NA	NA	NA	K08273//SH2 domain protein 2A	XP_004069680.2//SH2 domain-containing protein 7 [Oryzias latipes]
112141361	3.97	1.8	-1.14114	1.71118e-05	Down	2.43114e-06	LOC112141361	NA	NA	NA	K06820//plexin A	KFO58835.1//Enterin neuropeptides, partial [Corvus brachyrhynchos]
112148302	5.55	2.52	-1.13906	1.34667e-07	Down	1.5197e-08	LOC112148302	NA	NA	NA	K04519//interleukin 1 beta	AGE44249.1//interleukin 1 beta, partial [Oryzias melastigma]
112163270	16.84	7.65	-1.13836	1.79532e-62	Down	3.81216e-64	LOC112163270	NA	NA	NA	K04447//Janus kinase 2 [EC:2.7.10.2]	XP_020563395.1//tyrosine-protein kinase JAK2 isoform X3 [Oryzias latipes]
112142096	19.2	8.73	-1.13705	5.17703e-24	Down	2.43042e-25	LOC112142096	NA	NA	NA	NA	XP_004085010.2//heme-binding protein 2-like [Oryzias latipes]
112136347	1.67	0.76	-1.13578	2.5338e-09	Down	2.45926e-10	adamts8	NA	NA	NA	K08623//a disintegrin and metalloproteinase with thrombospondin motifs 8 [EC:3.4.24.-]	XP_022071844.1//A disintegrin and metalloproteinase with thrombospondin motifs 8 [Acanthochromis polyacanthus]
112154724	6.15	2.8	-1.13516	1.4426e-13	Down	1.05875e-14	xk	GO:0016021//integral component of membrane	NA	NA	K19522//membrane transport protein XK	XP_004081561.1//membrane transport protein XK [Oryzias latipes]
112143796	103.44	47.11	-1.13469	2.40179e-273	Down	1.39089e-275	LOC112143796	NA	NA	NA	K08606//meprin B [EC:3.4.24.63]	XP_011483829.1//meprin A subunit beta-like isoform X1 [Oryzias latipes]
112161082	2.43	1.11	-1.1304	0.000689924	Down	0.000124789	dpep1	NA	NA	NA	K01273//membrane dipeptidase [EC:3.4.13.19]	XP_004067177.1//dipeptidase 1 [Oryzias latipes]
112159706	10.35	4.74	-1.12667	0.000412491	Down	7.20132e-05	LOC112159706	NA	NA	NA	K22544//deoxynucleoside triphosphate triphosphohydrolase SAMHD1 [EC:3.1.5.-]	XP_011475493.1//deoxynucleoside triphosphate triphosphohydrolase SAMHD1-like isoform X1 [Oryzias latipes]
112150147	7.5	3.44	-1.12448	1.33235e-11	Down	1.09563e-12	LOC112150147	NA	GO:0005525//GTP binding;GO:0003924//GTPase activity	NA	K07908//Ras-related protein Rab-15	XP_004082390.1//ras-related protein Rab-15-like [Oryzias latipes]
112151262	5.46	2.51	-1.12121	4.46155e-10	Down	4.09604e-11	LOC112151262	NA	NA	NA	K13912//deleted in malignant brain tumors 1 protein	XP_011487049.2//uncharacterized protein LOC101168750 [Oryzias latipes]
112160837	48.01	22.08	-1.12059	1.22906e-96	Down	1.74618e-98	LOC112160837	NA	NA	NA	K22017//mucin-4;K22020//mucin-19	XP_004067182.1//fibrous sheath CABYR-binding protein-like [Oryzias latipes]
112146230	3.75	1.73	-1.11612	3.5499e-07	Down	4.16498e-08	LOC112146230	NA	NA	NA	K07818//perforin 1	XP_011476115.2//perforin-1-like [Oryzias latipes]
112148514	8.65	4	-1.1127	8.87675e-22	Down	4.55798e-23	LOC112148514	GO:0005576//extracellular region	GO:0005509//calcium ion binding	GO:0007155//cell adhesion	K04659//thrombospondin 2/3/4/5	XP_004072673.2//thrombospondin-4-B [Oryzias latipes]
112138154	243.32	113.14	-1.10475	0	Down	0	LOC112138154	NA	NA	NA	K10955//mucin-2	XP_011490558.1//mucin-5AC-like, partial [Oryzias latipes]
112158287	1.29	0.6	-1.10434	0.000104749	Down	1.66938e-05	tnfrsf21	NA	NA	NA	K05157//tumor necrosis factor receptor superfamily member 21	XP_020555913.1//tumor necrosis factor receptor superfamily member 21-like [Oryzias latipes]
112137226	48.44	22.54	-1.10371	1.13154e-57	Down	2.55996e-59	LOC112137226	NA	NA	NA	K07623//gap junction beta-4 protein	XP_022062090.1//gap junction beta-4 protein-like [Acanthochromis polyacanthus]
112158667	1.01	0.47	-1.10362	9.60716e-11	Down	8.33422e-12	LOC112158667	NA	NA	NA	K08867//WNK lysine deficient protein kinase [EC:2.7.11.1]	XP_011475363.1//serine/threonine-protein kinase WNK3 isoform X2 [Oryzias latipes];XP_011475362.1//serine/threonine-protein kinase WNK3 isoform X1 [Oryzias latipes]
112159979	11.72	5.46	-1.102	3.56927e-17	Down	2.20616e-18	LOC112159979	GO:0016021//integral component of membrane;GO:0005923//bicellular tight junction;GO:0005886//plasma membrane	GO:0005198//structural molecule activity	NA	K06087//claudin	XP_004066718.2//claudin-10-like [Oryzias latipes]
112150593	13.46	6.28	-1.09984	1.93973e-20	Down	1.0297e-21	LOC112150593	NA	NA	NA	K21922//BTB/POZ domain-containing protein KCTD21	XP_004068036.1//interferon-induced protein 44-like [Oryzias latipes]
112141747	4.89	2.29	-1.09449	0.000474386	Down	8.35698e-05	LOC112141747	NA	NA	NA	NA	KXJ08415.1//hypothetical protein AC249_AIPGENE11242 [Exaiptasia pallida]
112161210	8.01	3.76	-1.09107	1.32601e-16	Down	8.38038e-18	LOC112161210	NA	NA	NA	K22614//NLR family CARD domain-containing protein 3;K14026//SEL1 protein	XP_018543338.1//PREDICTED: LOW QUALITY PROTEIN: neoverrucotoxin subunit alpha-like [Lates calcarifer]
112143175	51.08	23.99	-1.09033	1.08682e-46	Down	2.92874e-48	LOC112143175	NA	NA	NA	K17289//cellular retinoic acid-binding protein 2	XP_004077963.1//cellular retinoic acid-binding protein 2-like [Oryzias latipes]
112147181	2.17	1.02	-1.08913	1.78199e-07	Down	2.03572e-08	LOC112147181	NA	NA	NA	K19502//anoctamin-8	XP_020566516.1//anoctamin-8-like isoform X3 [Oryzias latipes];XP_004078995.1//anoctamin-8-like isoform X2 [Oryzias latipes]
112154681	10.38	4.88	-1.08885	2.25274e-18	Down	1.31762e-19	chst15	GO:0016021//integral component of membrane	GO:0016740//transferase activity	NA	K08106//N-acetylgalactosamine 4-sulfate 6-O-sulfotransferase [EC:2.8.2.33]	XP_008288663.1//PREDICTED: carbohydrate sulfotransferase 15 [Stegastes partitus]
112139155	3.59	1.69	-1.08696	2.65897e-05	Down	3.89268e-06	LOC112139155	NA	NA	NA	K05106//Eph receptor A5 [EC:2.7.10.1];K04257//olfactory receptor;K04613//vomeronasal 2 receptor;K19895//GDNF family receptor alpha 1;K06065//nuclear receptor co-repressor 2	XP_016323325.1//PREDICTED: uncharacterized protein LOC107673957 [Sinocyclocheilus anshuiensis]
112143780	5.79	2.74	-1.07939	0.000542341	Down	9.64622e-05	LOC112143780	NA	NA	NA	K06771//myelin associated glycoprotein;K06467//CD22 antigen	XP_020565990.1//sialoadhesin-like [Oryzias latipes]
112152639	44.4	21.03	-1.07811	2.31305e-78	Down	3.94706e-80	LOC112152639	NA	NA	NA	K21599//circadian-associated transcriptional repressor	XP_004070046.1//circadian-associated transcriptional repressor-like [Oryzias latipes]
112137522	17.38	8.24	-1.07671	1.44008e-13	Down	1.05635e-14	LOC112137522	NA	GO:0003956//NAD(P)+-protein-arginine ADP-ribosyltransferase activity	GO:0006471//protein ADP-ribosylation	K19977//ADP-ribosyltransferase 5 [EC:2.4.2.31]	XP_011478298.1//ecto-ADP-ribosyltransferase 5-like [Oryzias latipes]
112145129	1.94	0.92	-1.07635	0.000519537	Down	9.20652e-05	galnt16	GO:0016021//integral component of membrane;GO:0000139//Golgi membrane	GO:0030246//carbohydrate binding;GO:0016757//transferase activity, transferring glycosyl groups	GO:0006486//protein glycosylation	K00710//polypeptide N-acetylgalactosaminyltransferase [EC:2.4.1.41]	XP_020569094.1//polypeptide N-acetylgalactosaminyltransferase 16 isoform X1 [Oryzias latipes]
112151283	163.68	77.63	-1.07619	6.28179e-226	Down	4.38964e-228	LOC112151283	GO:0005615//extracellular space	GO:0004867//serine-type endopeptidase inhibitor activity	NA	K13963//serpin B	CBN81773.1//Leukocyte elastase inhibitor [Dicentrarchus labrax];XP_020501031.1//leukocyte elastase inhibitor-like isoform X3 [Labrus bergylta]
112156013	5.14	2.44	-1.07489	5.43246e-11	Down	4.63716e-12	LOC112156013	NA	NA	NA	K04197//endothelin receptor type A	XP_011485540.2//endothelin-1 receptor-like [Oryzias latipes]
112145615	1.98	0.94	-1.07477	0.00013673	Down	2.2139e-05	kif17	NA	NA	NA	K20198//kinesin family member 17	XP_012773564.1//PREDICTED: kinesin-like protein KIF17 isoform X1 [Maylandia zebra]
112150646	42.45	20.17	-1.07355	1.2125e-32	Down	4.55004e-34	nmrk2	NA	NA	NA	K10524//nicotinamide/nicotinate riboside kinase [EC:2.7.1.22 2.7.1.173]	XP_004085894.1//nicotinamide riboside kinase 2 isoform X1 [Oryzias latipes]
112149176	1.45	0.69	-1.07138	0.000200491	Down	3.33688e-05	LOC112149176	NA	NA	NA	K14026//SEL1 protein	XP_011481005.1//protein sel-1 homolog 3-like isoform X2 [Oryzias latipes]
112144853	16.68	7.94	-1.07091	1.80159e-28	Down	7.49792e-30	LOC112144853	NA	NA	NA	K08890//B lymphoid tyrosine kinase [EC:2.7.10.2]	XP_004069133.1//src-like-adapter 2 [Oryzias latipes]
112163324	12.1	5.76	-1.07087	3.33801e-15	Down	2.24106e-16	LOC112163324	NA	NA	NA	K01019//galactosylceramide sulfotransferase [EC:2.8.2.11]	XP_020563330.1//galactosylceramide sulfotransferase-like [Oryzias latipes]
112157077	143.7	68.41	-1.07078	0	Down	0	LOC112157077	GO:0005576//extracellular region	NA	GO:0002244//hematopoietic progenitor cell differentiation;GO:0060689//cell differentiation involved in salivary gland development;GO:0050728//negative regulation of inflammatory response	K10955//mucin-2;K22020//mucin-19	XP_021428523.1//mucin-19-like [Oncorhynchus mykiss]
112159803	9.64	4.59	-1.07054	1.16314e-13	Down	8.46464e-15	srm	NA	GO:0016740//transferase activity	GO:0006596//polyamine biosynthetic process	K00797//spermidine synthase [EC:2.5.1.16]	XP_004070426.1//spermidine synthase [Oryzias latipes]
112157560	11.17	5.32	-1.07013	1.97089e-10	Down	1.75997e-11	LOC112157560	GO:0005576//extracellular region	GO:0005509//calcium ion binding	NA	K13912//deleted in malignant brain tumors 1 protein	NP_001188439.1//osteocalcin precursor [Oryzias latipes]
112138639	12.13	5.78	-1.06944	2.31125e-19	Down	1.28849e-20	LOC112138639	NA	NA	NA	NA	XP_004076087.1//hepatitis A virus cellular receptor 1 homolog [Oryzias latipes]
112138170	16.32	7.78	-1.0688	8.03642e-09	Down	8.1568e-10	LOC112138170	NA	NA	NA	K23116//hepatocyte cell adhesion molecule	XP_020562266.1//uncharacterized protein LOC105354908 isoform X1 [Oryzias latipes]
112139980	22.25	10.61	-1.06838	2.32433e-31	Down	9.01842e-33	LOC112139980	NA	NA	NA	K09640//transmembrane protease serine 9 [EC:3.4.21.-]	XP_004071144.1//prostasin-like isoform X1 [Oryzias latipes]
112159780	4.21	2.01	-1.06662	2.89892e-05	Down	4.27194e-06	LOC112159780	NA	NA	NA	K20395//CO300B/D/F antigen;K06719//CD300 antigen	XP_011475953.1//uncharacterized protein LOC105354459 isoform X2 [Oryzias latipes];XP_011475952.1//uncharacterized protein LOC105354459 isoform X1 [Oryzias latipes]
112142398	157.63	75.27	-1.0664	5.51343e-240	Down	3.576e-242	LOC112142398	NA	NA	NA	K12006//tripartite motif-containing protein 16	XP_004076674.1//tripartite motif-containing protein 16-like isoform X1 [Oryzias latipes]
112162298	31.84	15.21	-1.06582	3.31033e-33	Down	1.2154e-34	npm3	NA	NA	NA	K11278//nucleophosmin 3	XP_011482784.1//nucleoplasmin-3 [Oryzias latipes]
112141779	504.17	240.87	-1.06566	9.90288e-48	Down	2.6189e-49	LOC112141779	NA	NA	NA	K12735//peptidyl-prolyl cis-trans isomerase-like 4 [EC:5.2.1.8];K09566//peptidyl-prolyl isomerase G (cyclophilin G) [EC:5.2.1.8]	XP_011481229.2//cylicin-2-like [Oryzias latipes]
112143407	14.58	6.97	-1.06476	2.65024e-15	Down	1.77113e-16	LOC112143407	NA	NA	NA	NA	XP_004077679.2//uncharacterized protein LOC101167393 [Oryzias latipes]
112158151	4.33	2.07	-1.06474	0.000436607	Down	7.65268e-05	LOC112158151	NA	NA	NA	K23116//hepatocyte cell adhesion molecule	XP_020570448.1//uncharacterized protein LOC105357175 isoform X8 [Oryzias latipes]
112143700	13.91	6.65	-1.0647	1.79454e-23	Down	8.64638e-25	LOC112143700	NA	NA	NA	K03159//lymphotoxin beta receptor TNFR superfamily member 3;K03160//tumor necrosis factor receptor superfamily member 5	XP_020566283.1//tumor necrosis factor receptor superfamily member 5-like isoform X2 [Oryzias latipes];XP_011483746.1//tumor necrosis factor receptor superfamily member 5-like isoform X1 [Oryzias latipes]
112150715	8.34	3.99	-1.06366	2.59043e-08	Down	2.72324e-09	LOC112150715	NA	NA	NA	K10955//mucin-2	XP_004067966.1//uncharacterized protein LOC101167696 [Oryzias latipes]
112139892	12.85	6.15	-1.06311	9.85051e-24	Down	4.67768e-25	LOC112139892	GO:0016021//integral component of membrane	NA	NA	K00286//pyrroline-5-carboxylate reductase [EC:1.5.1.2]	XP_004084325.1//myeloid-associated differentiation marker homolog [Oryzias latipes]
112136694	3.11	1.49	-1.0616	7.36489e-06	Down	9.96884e-07	il21r	GO:0016021//integral component of membrane	GO:0004896//cytokine receptor activity	NA	K05075//interleukin 21 receptor	XP_004078561.1//interleukin-21 receptor-like [Oryzias latipes]
112143393	32.14	15.47	-1.0549	7.62187e-143	Down	7.82726e-145	LOC112143393	NA	NA	NA	K22614//NLR family CARD domain-containing protein 3	XP_011484033.2//protein NLRC3-like [Oryzias latipes]
112141543	294.94	141.97	-1.05484	5.83568e-68	Down	1.14226e-69	LOC112141543	NA	NA	NA	K19894//sperm acrosome membrane-associated protein 4	XP_010733658.1//PREDICTED: sperm acrosome membrane-associated protein 4-like [Larimichthys crocea]
112159513	22.31	10.74	-1.0547	6.89814e-21	Down	3.63256e-22	LOC112159513	NA	NA	NA	K09405//forkhead box protein L	XP_004070713.1//forkhead box protein L2-like [Oryzias latipes]
112136707	170.49	82.1	-1.05423	7.94021e-235	Down	5.33394e-237	LOC112136707	NA	NA	NA	NA	XP_004078563.1//uncharacterized protein LOC101165669 [Oryzias latipes]
112156351	11.7	5.64	-1.05274	2.33507e-05	Down	3.38514e-06	LOC112156351	NA	NA	NA	K17270//myelin-oligodendrocyte glycoprotein	XP_020567118.1//selection and upkeep of intraepithelial T-cells protein 4-like isoform X2 [Oryzias latipes]
112140034	6.9	3.33	-1.05107	1.96854e-05	Down	2.8211e-06	LOC112140034	NA	NA	NA	K09409//forkhead box protein P	XP_011471300.1//forkhead box protein P3-like [Oryzias latipes]
112145356	2.3	1.11	-1.05107	0.000829034	Down	0.000152447	spdef	NA	NA	NA	K09442//SAM pointed domain-containing ETS transcription factor	XP_004068998.1//SAM pointed domain-containing Ets transcription factor [Oryzias latipes]
112151502	50.86	24.55	-1.05081	2.64109e-54	Down	6.31162e-56	klf6	NA	NA	NA	K09207//krueppel-like factor 6/7	XP_022046079.1//Krueppel-like factor 6 [Acanthochromis polyacanthus]
112157887	1.45	0.7	-1.05063	1.29376e-08	Down	1.32862e-09	cad	NA	NA	NA	K11540//carbamoyl-phosphate synthase / aspartate carbamoyltransferase / dihydroorotase [EC:6.3.5.5 2.1.3.2 3.5.2.3]	XP_011489670.1//CAD protein [Oryzias latipes]
112151852	20.38	9.87	-1.04603	1.65102e-13	Down	1.21936e-14	nrg4	GO:0016021//integral component of membrane	NA	NA	K05458//neuregulin 4	XP_005730036.1//PREDICTED: pro-neuregulin-4, membrane-bound isoform [Pundamilia nyererei]
112162233	8.78	4.27	-1.03998	3.49517e-13	Down	2.6178e-14	ppp1r3c	NA	NA	GO:0005977//glycogen metabolic process	K07189//protein phosphatase 1 regulatory subunit 3A/B/C/D/E	XP_004085031.1//protein phosphatase 1 regulatory subunit 3C-B-like [Oryzias latipes]
112157953	8.7	4.24	-1.03695	1.68778e-35	Down	5.85138e-37	LOC112157953	NA	NA	NA	K05106//Eph receptor A5 [EC:2.7.10.1];K12800//NACHT, LRR and PYD domains-containing protein 3;K06065//nuclear receptor co-repressor 2	XP_019109620.1//PREDICTED: uncharacterized protein LOC109137011 [Larimichthys crocea]
112162009	6.66	3.25	-1.03508	6.55018e-21	Down	3.4468e-22	pprc1	NA	NA	NA	K17963//peroxisome proliferator-activated receptor gamma coactivator-related protein 1	XP_011482781.1//peroxisome proliferator-activated receptor gamma coactivator-related protein 1 [Oryzias latipes]
112154330	222.46	108.68	-1.03346	4.22381e-150	Down	4.17456e-152	LOC112154330	NA	NA	NA	NA	XP_004080770.1//DELTA-stichotoxin-Hcr4a-like [Oryzias latipes]
112158155	1.76	0.86	-1.03317	3.35555e-06	Down	4.33986e-07	LOC112158155	GO:0016021//integral component of membrane	GO:0004930//G-protein coupled receptor activity	GO:0007166//cell surface receptor signaling pathway	K08458//adhesion G-protein coupled receptor F5	XP_014000068.1//PREDICTED: probable G-protein coupled receptor 116 isoform X1 [Salmo salar]
112144549	7.08	3.46	-1.03298	1.35564e-19	Down	7.46852e-21	LOC112144549	NA	NA	NA	K20865//NACHT, LRR and PYD domains-containing protein 12	XP_020569520.1//NACHT, LRR and PYD domains-containing protein 12-like [Oryzias latipes]
112145553	8.32	4.07	-1.03155	7.45345e-23	Down	3.67752e-24	arhgap9	NA	NA	NA	K20634//Rho GTPase-activating protein 9	XP_011473177.1//rho GTPase-activating protein 9 isoform X3 [Oryzias latipes];XP_011473174.1//rho GTPase-activating protein 9 isoform X1 [Oryzias latipes];XP_011473176.1//rho GTPase-activating protein 9 isoform X2 [Oryzias latipes];XP_020558824.1//rho GTPase-activating protein 9 isoform X4 [Oryzias latipes]
112146662	7.86	3.85	-1.02967	3.25246e-34	Down	1.1615e-35	LOC112146662	NA	NA	NA	K13293//cAMP-specific phosphodiesterase 4 [EC:3.1.4.53]	XP_011476344.1//cAMP-specific 3',5'-cyclic phosphodiesterase 4C [Oryzias latipes];XP_008281326.1//PREDICTED: cAMP-specific 3',5'-cyclic phosphodiesterase 4A isoform X1 [Stegastes partitus]
112146592	2.28	1.12	-1.02554	4.1877e-05	Down	6.29076e-06	LOC112146592	NA	NA	NA	K21988//transmembrane channel-like protein	XP_020560947.1//transmembrane channel-like protein 6 isoform X2 [Oryzias latipes]
112138227	5.18	2.55	-1.02245	2.00449e-06	Down	2.51974e-07	LOC112138227	NA	NA	NA	K12012//tripartite motif-containing protein 35	XP_020556415.1//LOW QUALITY PROTEIN: nuclear factor 7, ovary-like [Oryzias latipes]
112147173	66.95	33	-1.02062	4.00186e-41	Down	1.20665e-42	LOC112147173	NA	NA	NA	K10955//mucin-2	XP_020908770.1//mucin-5AC-like [Exaiptasia pallida];XP_013766972.1//PREDICTED: cell wall protein DAN4-like [Pundamilia nyererei]
112158792	1.42	0.7	-1.02046	7.49871e-06	Down	1.01616e-06	kcnc4	NA	NA	NA	K04890//potassium voltage-gated channel Shaw-related subfamily C member 4	XP_011475326.1//potassium voltage-gated channel subfamily C member 4 [Oryzias latipes]
112153974	21.61	10.66	-1.01949	8.58339e-20	Down	4.69896e-21	LOC112153974	NA	GO:0016491//oxidoreductase activity	NA	K00011//aldehyde reductase [EC:1.1.1.21]	XP_004082979.2//aldose reductase-like [Oryzias latipes]
112143980	13.53	6.68	-1.01824	3.63414e-16	Down	2.33044e-17	LOC112143980	NA	NA	NA	K21841//TBC1 domain family member 24;K20634//Rho GTPase-activating protein 9;K12587//exosome complex component MTR3	XP_011483365.1//TLD domain-containing protein 2-like isoform X1 [Oryzias latipes];XP_020565711.1//nuclear receptor coactivator 7-like isoform X2 [Oryzias latipes]
112149034	6.55	3.24	-1.0155	1.96121e-30	Down	7.7685e-32	LOC112149034	NA	NA	NA	K17708//RAP1 GTPase activating protein 2	XP_011481221.2//rap1 GTPase-activating protein 2 [Oryzias latipes];XP_022046413.1//rap1 GTPase-activating protein 2 isoform X2 [Acanthochromis polyacanthus]
112153230	14.72	7.29	-1.01379	2.66854e-56	Down	6.21238e-58	LOC112153230	NA	NA	NA	K04530//amyloid beta A4 precursor protein-binding family B member 2	XP_020562511.1//amyloid beta A4 precursor protein-binding family B member 2-like [Oryzias latipes]
112162017	4.42	2.19	-1.01312	1.33337e-13	Down	9.76016e-15	LOC112162017	NA	NA	NA	K06540//disintegrin and metalloproteinase domain-containing protein 8 [EC:3.4.24.-]	XP_004077455.3//disintegrin and metalloproteinase domain-containing protein 8-like [Oryzias latipes]
112146086	369.57	183.59	-1.00936	0	Down	0	LOC112146086	NA	NA	NA	K19363//lipopolysaccharide-induced tumor necrosis factor-alpha factor	XP_004071801.1//lipopolysaccharide-induced tumor necrosis factor-alpha factor homolog [Oryzias latipes]
112137837	4.76	2.37	-1.00607	3.4817e-19	Down	1.95175e-20	slc26a1	GO:0016021//integral component of membrane	GO:0008271//secondary active sulfate transmembrane transporter activity	GO:0007605//sensory perception of sound;GO:0032474//otolith morphogenesis;GO:0036269//swimming behavior;GO:0048884//neuromast development;GO:0060117//auditory receptor cell development;GO:0001503//ossification	K14701//solute carrier family 26 (sulfate anion transporter), member 2	XP_011478862.1//sulfate transporter [Oryzias latipes]
112146845	10.36	5.16	-1.00558	1.18792e-24	Down	5.47594e-26	LOC112146845	GO:0005794//Golgi apparatus;GO:0016021//integral component of membrane	GO:0008373//sialyltransferase activity	GO:0006486//protein glycosylation	K06615//alpha-N-acetyl-neuraminate alpha-2,8-sialyltransferase (sialyltransferase 8F) [EC:2.4.99.-]	NP_001098375.1//alpha-2,8-sialyltransferase ST8Sia VI [Oryzias latipes]
112137467	4.01	2	-1.0036	1.32925e-05	Down	1.86235e-06	LOC112137467	NA	NA	NA	K22016//mucin-3/17	XP_020556172.1//uncharacterized protein LOC101166773 [Oryzias latipes]
112158072	37.66	18.79	-1.00307	2.6703e-77	Down	4.60824e-79	LOC112158072	NA	NA	NA	K06625//cyclin-dependent kinase inhibitor 1A;K06624//cyclin-dependent kinase inhibitor 1B	XP_004082991.1//uncharacterized protein LOC101160207 [Oryzias latipes]
112149594	6.03	3.01	-1.00239	2.97187e-07	Down	3.46156e-08	barx2	GO:0005634//nucleus	GO:0043565//sequence-specific DNA binding	GO:0006355//regulation of transcription, DNA-templated	K09361//BarH-like homeobox	XP_004075948.1//homeobox protein BarH-like 2 [Oryzias latipes]
112150134	15.83	7.91	-1.00091	4.33006e-51	Down	1.07324e-52	LOC112150134	NA	NA	NA	K05064//interleukin 12 receptor beta-2	XP_011472715.1//interleukin-12 receptor subunit beta-2-like isoform X1 [Oryzias latipes]
