# Supplementary material for: Integrated Omics Approaches Revealed the Osmotic Stress-Responsive Genes and Microbiota in Gill of Marine Medaka
Source: mSystems. 2022 Mar 14;7(2):e00047-22. doi: 10.1128/msystems.00047-22 (PMC9040874; doi:10.1128/msystems.00047-22)
Supplement: TABLE S3 [file msystems.00047-22-st003.xlsx]

## Sheet: GO2G
Supplementary file 3: Gene ontology of DEGs identified in SW/FW group.
Ontology	GO_term	Number_of_Genes	Genes	Up/Down-regulation	Symbol
biological_process	behavior	2	112137837	down	slc26a1
biological_process	behavior	2	112145418	up	LOC112145418
biological_process	biological adhesion	4	112139462	up	LOC112139462
biological_process	biological adhesion	4	112143067	up	LOC112143067
biological_process	biological adhesion	4	112148514	down	LOC112148514
biological_process	biological adhesion	4	112163402	down	LOC112163402
biological_process	biological regulation	59	112137888	down	LOC112137888
biological_process	biological regulation	59	112138554	up	LOC112138554
biological_process	biological regulation	59	112138558	up	LOC112138558
biological_process	biological regulation	59	112138879	up	LOC112138879
biological_process	biological regulation	59	112139281	down	LOC112139281
biological_process	biological regulation	59	112139712	up	LOC112139712
biological_process	biological regulation	59	112139958	up	LOC112139958
biological_process	biological regulation	59	112140024	up	LOC112140024
biological_process	biological regulation	59	112140025	up	nppa
biological_process	biological regulation	59	112141605	up	LOC112141605
biological_process	biological regulation	59	112142016	up	rcan1
biological_process	biological regulation	59	112142124	up	LOC112142124
biological_process	biological regulation	59	112142156	down	LOC112142156
biological_process	biological regulation	59	112143285	down	zbtb32
biological_process	biological regulation	59	112143371	up	LOC112143371
biological_process	biological regulation	59	112143441	down	LOC112143441
biological_process	biological regulation	59	112143516	up	LOC112143516
biological_process	biological regulation	59	112143573	down	nr0b2
biological_process	biological regulation	59	112144588	up	LOC112144588
biological_process	biological regulation	59	112144642	up	cish
biological_process	biological regulation	59	112144860	up	LOC112144860
biological_process	biological regulation	59	112145362	down	LOC112145362
biological_process	biological regulation	59	112145418	up	LOC112145418
biological_process	biological regulation	59	112145844	down	socs3
biological_process	biological regulation	59	112146402	up	LOC112146402
biological_process	biological regulation	59	112146942	up	LOC112146942
biological_process	biological regulation	59	112147826	down	klf2
biological_process	biological regulation	59	112148190	up	ksr2
biological_process	biological regulation	59	112148312	up	nos1
biological_process	biological regulation	59	112148445	up	myl7
biological_process	biological regulation	59	112148518	down	LOC112148518
biological_process	biological regulation	59	112148548	up	LOC112148548
biological_process	biological regulation	59	112148641	up	gldc
biological_process	biological regulation	59	112148853	down	egr3
biological_process	biological regulation	59	112149233	up	p2ry2
biological_process	biological regulation	59	112149558	down	LOC112149558
biological_process	biological regulation	59	112149594	down	barx2
biological_process	biological regulation	59	112149695	up	LOC112149695
biological_process	biological regulation	59	112150772	down	LOC112150772
biological_process	biological regulation	59	112151103	down	agtr1
biological_process	biological regulation	59	112151108	down	f13a1
biological_process	biological regulation	59	112151413	up	LOC112151413
biological_process	biological regulation	59	112152199	up	bhlhe41
biological_process	biological regulation	59	112153174	down	egr1
biological_process	biological regulation	59	112153186	down	LOC112153186
biological_process	biological regulation	59	112153627	up	tmx2
biological_process	biological regulation	59	112154369	down	ddit4
biological_process	biological regulation	59	112157077	down	LOC112157077
biological_process	biological regulation	59	112157089	up	atp6v1f
biological_process	biological regulation	59	112157625	up	LOC112157625
biological_process	biological regulation	59	112158025	up	LOC112158025
biological_process	biological regulation	59	112158155	down	LOC112158155
biological_process	biological regulation	59	112158236	down	LOC112158236
biological_process	biological regulation	59	112158998	down	LOC112158998
biological_process	biological regulation	59	112160125	up	LOC112160125
biological_process	biological regulation	59	112160348	up	LOC112160348
biological_process	biological regulation	59	112162134	up	LOC112162134
biological_process	biological regulation	59	112162491	up	slc30a8
biological_process	biological regulation	59	112163443	up	LOC112163443
biological_process	cell killing	2	112146095	down	LOC112146095
biological_process	cell killing	2	112146096	down	LOC112146096
biological_process	cell proliferation	3	112140025	up	nppa
biological_process	cell proliferation	3	112148445	up	myl7
biological_process	cell proliferation	3	112157089	up	atp6v1f
biological_process	cellular component organization or biogenesis	24	112137797	up	LOC112137797
biological_process	cellular component organization or biogenesis	24	112138879	up	LOC112138879
biological_process	cellular component organization or biogenesis	24	112138910	up	LOC112138910
biological_process	cellular component organization or biogenesis	24	112139462	up	LOC112139462
biological_process	cellular component organization or biogenesis	24	112139958	up	LOC112139958
biological_process	cellular component organization or biogenesis	24	112141393	up	LOC112141393
biological_process	cellular component organization or biogenesis	24	112142124	up	LOC112142124
biological_process	cellular component organization or biogenesis	24	112142886	down	LOC112142886
biological_process	cellular component organization or biogenesis	24	112146095	down	LOC112146095
biological_process	cellular component organization or biogenesis	24	112146096	down	LOC112146096
biological_process	cellular component organization or biogenesis	24	112146402	up	LOC112146402
biological_process	cellular component organization or biogenesis	24	112146911	down	LOC112146911
biological_process	cellular component organization or biogenesis	24	112147111	up	LOC112147111
biological_process	cellular component organization or biogenesis	24	112148312	up	nos1
biological_process	cellular component organization or biogenesis	24	112148445	up	myl7
biological_process	cellular component organization or biogenesis	24	112148627	up	dnaaf2
biological_process	cellular component organization or biogenesis	24	112153901	down	LOC112153901
biological_process	cellular component organization or biogenesis	24	112156042	up	LOC112156042
biological_process	cellular component organization or biogenesis	24	112157089	up	atp6v1f
biological_process	cellular component organization or biogenesis	24	112159125	down	muc19
biological_process	cellular component organization or biogenesis	24	112160348	up	LOC112160348
biological_process	cellular component organization or biogenesis	24	112161815	up	LOC112161815
biological_process	cellular component organization or biogenesis	24	112162134	up	LOC112162134
biological_process	cellular component organization or biogenesis	24	112163402	down	LOC112163402
biological_process	cellular process	125	112136318	down	st3gal1
biological_process	cellular process	125	112136695	up	LOC112136695
biological_process	cellular process	125	112137366	down	gne
biological_process	cellular process	125	112137511	down	LOC112137511
biological_process	cellular process	125	112137522	down	LOC112137522
biological_process	cellular process	125	112137797	up	LOC112137797
biological_process	cellular process	125	112137837	down	slc26a1
biological_process	cellular process	125	112137888	down	LOC112137888
biological_process	cellular process	125	112138554	up	LOC112138554
biological_process	cellular process	125	112138558	up	LOC112138558
biological_process	cellular process	125	112138879	up	LOC112138879
biological_process	cellular process	125	112138910	up	LOC112138910
biological_process	cellular process	125	112138952	down	LOC112138952
biological_process	cellular process	125	112138953	down	LOC112138953
biological_process	cellular process	125	112139281	down	LOC112139281
biological_process	cellular process	125	112139462	up	LOC112139462
biological_process	cellular process	125	112139847	down	LOC112139847
biological_process	cellular process	125	112139958	up	LOC112139958
biological_process	cellular process	125	112140555	up	esrra
biological_process	cellular process	125	112141311	up	LOC112141311
biological_process	cellular process	125	112141393	up	LOC112141393
biological_process	cellular process	125	112141605	up	LOC112141605
biological_process	cellular process	125	112142016	up	rcan1
biological_process	cellular process	125	112142071	up	dnajb13
biological_process	cellular process	125	112142124	up	LOC112142124
biological_process	cellular process	125	112142507	down	LOC112142507
biological_process	cellular process	125	112142886	down	LOC112142886
biological_process	cellular process	125	112143285	down	zbtb32
biological_process	cellular process	125	112143364	up	arg2
biological_process	cellular process	125	112143371	up	LOC112143371
biological_process	cellular process	125	112143441	down	LOC112143441
biological_process	cellular process	125	112143516	up	LOC112143516
biological_process	cellular process	125	112143529	up	map1lc3c
biological_process	cellular process	125	112143573	down	nr0b2
biological_process	cellular process	125	112144006	up	fdps
biological_process	cellular process	125	112144585	up	LOC112144585
biological_process	cellular process	125	112144588	up	LOC112144588
biological_process	cellular process	125	112144598	down	LOC112144598
biological_process	cellular process	125	112144642	up	cish
biological_process	cellular process	125	112144860	up	LOC112144860
biological_process	cellular process	125	112145129	down	galnt16
biological_process	cellular process	125	112145362	down	LOC112145362
biological_process	cellular process	125	112145418	up	LOC112145418
biological_process	cellular process	125	112145844	down	socs3
biological_process	cellular process	125	112145920	down	pmm1
biological_process	cellular process	125	112146095	down	LOC112146095
biological_process	cellular process	125	112146096	down	LOC112146096
biological_process	cellular process	125	112146402	up	LOC112146402
biological_process	cellular process	125	112146694	down	LOC112146694
biological_process	cellular process	125	112146845	down	LOC112146845
biological_process	cellular process	125	112146911	down	LOC112146911
biological_process	cellular process	125	112146942	up	LOC112146942
biological_process	cellular process	125	112147111	up	LOC112147111
biological_process	cellular process	125	112147826	down	klf2
biological_process	cellular process	125	112147866	down	LOC112147866
biological_process	cellular process	125	112148190	up	ksr2
biological_process	cellular process	125	112148312	up	nos1
biological_process	cellular process	125	112148445	up	myl7
biological_process	cellular process	125	112148518	down	LOC112148518
biological_process	cellular process	125	112148548	up	LOC112148548
biological_process	cellular process	125	112148627	up	dnaaf2
biological_process	cellular process	125	112148641	up	gldc
biological_process	cellular process	125	112148827	down	elovl7
biological_process	cellular process	125	112148853	down	egr3
biological_process	cellular process	125	112149233	up	p2ry2
biological_process	cellular process	125	112149558	down	LOC112149558
biological_process	cellular process	125	112149594	down	barx2
biological_process	cellular process	125	112149695	up	LOC112149695
biological_process	cellular process	125	112150126	up	mafa
biological_process	cellular process	125	112150223	down	LOC112150223
biological_process	cellular process	125	112150258	down	LOC112150258
biological_process	cellular process	125	112150666	down	LOC112150666
biological_process	cellular process	125	112150751	up	gclm
biological_process	cellular process	125	112150772	down	LOC112150772
biological_process	cellular process	125	112151108	down	f13a1
biological_process	cellular process	125	112151250	down	LOC112151250
biological_process	cellular process	125	112151413	up	LOC112151413
biological_process	cellular process	125	112151558	up	LOC112151558
biological_process	cellular process	125	112151839	down	LOC112151839
biological_process	cellular process	125	112152199	up	bhlhe41
biological_process	cellular process	125	112153174	down	egr1
biological_process	cellular process	125	112153186	down	LOC112153186
biological_process	cellular process	125	112153627	up	tmx2
biological_process	cellular process	125	112153901	down	LOC112153901
biological_process	cellular process	125	112153947	down	LOC112153947
biological_process	cellular process	125	112154225	up	nfe2l1
biological_process	cellular process	125	112154369	down	ddit4
biological_process	cellular process	125	112154750	up	LOC112154750
biological_process	cellular process	125	112156042	up	LOC112156042
biological_process	cellular process	125	112156371	down	gal3st3
biological_process	cellular process	125	112157077	down	LOC112157077
biological_process	cellular process	125	112157089	up	atp6v1f
biological_process	cellular process	125	112157285	up	mb
biological_process	cellular process	125	112157625	up	LOC112157625
biological_process	cellular process	125	112158025	up	LOC112158025
biological_process	cellular process	125	112158155	down	LOC112158155
biological_process	cellular process	125	112158236	down	LOC112158236
biological_process	cellular process	125	112158394	up	fdft1
biological_process	cellular process	125	112158453	up	LOC112158453
biological_process	cellular process	125	112158998	down	LOC112158998
biological_process	cellular process	125	112159032	down	mmp9
biological_process	cellular process	125	112159125	down	muc19
biological_process	cellular process	125	112159377	up	LOC112159377
biological_process	cellular process	125	112159803	down	srm
biological_process	cellular process	125	112160125	up	LOC112160125
biological_process	cellular process	125	112160277	up	gmpr
biological_process	cellular process	125	112160307	down	LOC112160307
biological_process	cellular process	125	112160348	up	LOC112160348
biological_process	cellular process	125	112160724	up	LOC112160724
biological_process	cellular process	125	112160927	up	eepd1
biological_process	cellular process	125	112160980	up	LOC112160980
biological_process	cellular process	125	112161373	down	LOC112161373
biological_process	cellular process	125	112161405	up	LOC112161405
biological_process	cellular process	125	112161815	up	LOC112161815
biological_process	cellular process	125	112162088	down	LOC112162088
biological_process	cellular process	125	112162134	up	LOC112162134
biological_process	cellular process	125	112162233	down	ppp1r3c
biological_process	cellular process	125	112162491	up	slc30a8
biological_process	cellular process	125	112162661	up	LOC112162661
biological_process	cellular process	125	112162925	down	LOC112162925
biological_process	cellular process	125	112163043	up	LOC112163043
biological_process	cellular process	125	112163236	up	ptges
biological_process	cellular process	125	112163382	up	LOC112163382
biological_process	cellular process	125	112163402	down	LOC112163402
biological_process	cellular process	125	112163443	up	LOC112163443
biological_process	developmental process	36	112137366	down	gne
biological_process	developmental process	36	112137837	down	slc26a1
biological_process	developmental process	36	112138203	up	LOC112138203
biological_process	developmental process	36	112138910	up	LOC112138910
biological_process	developmental process	36	112139462	up	LOC112139462
biological_process	developmental process	36	112139712	up	LOC112139712
biological_process	developmental process	36	112140025	up	nppa
biological_process	developmental process	36	112140883	up	LOC112140883
biological_process	developmental process	36	112141393	up	LOC112141393
biological_process	developmental process	36	112142886	down	LOC112142886
biological_process	developmental process	36	112142908	up	LOC112142908
biological_process	developmental process	36	112143371	up	LOC112143371
biological_process	developmental process	36	112144614	up	LOC112144614
biological_process	developmental process	36	112144898	up	ctsz
biological_process	developmental process	36	112146402	up	LOC112146402
biological_process	developmental process	36	112146911	down	LOC112146911
biological_process	developmental process	36	112147111	up	LOC112147111
biological_process	developmental process	36	112147826	down	klf2
biological_process	developmental process	36	112147866	down	LOC112147866
biological_process	developmental process	36	112148312	up	nos1
biological_process	developmental process	36	112148445	up	myl7
biological_process	developmental process	36	112150772	down	LOC112150772
biological_process	developmental process	36	112154369	down	ddit4
biological_process	developmental process	36	112156042	up	LOC112156042
biological_process	developmental process	36	112157077	down	LOC112157077
biological_process	developmental process	36	112157089	up	atp6v1f
biological_process	developmental process	36	112157285	up	mb
biological_process	developmental process	36	112157710	up	LOC112157710
biological_process	developmental process	36	112158877	up	LOC112158877
biological_process	developmental process	36	112158884	up	cd63
biological_process	developmental process	36	112159125	down	muc19
biological_process	developmental process	36	112160348	up	LOC112160348
biological_process	developmental process	36	112160980	up	LOC112160980
biological_process	developmental process	36	112161815	up	LOC112161815
biological_process	developmental process	36	112163236	up	ptges
biological_process	developmental process	36	112163402	down	LOC112163402
biological_process	growth	4	112138203	up	LOC112138203
biological_process	growth	4	112140025	up	nppa
biological_process	growth	4	112148312	up	nos1
biological_process	growth	4	112148445	up	myl7
biological_process	immune system process	7	112140883	up	LOC112140883
biological_process	immune system process	7	112144598	down	LOC112144598
biological_process	immune system process	7	112145184	down	LOC112145184
biological_process	immune system process	7	112148312	up	nos1
biological_process	immune system process	7	112156130	up	LOC112156130
biological_process	immune system process	7	112157077	down	LOC112157077
biological_process	immune system process	7	112159032	down	mmp9
biological_process	localization	25	112137753	up	LOC112137753
biological_process	localization	25	112138554	up	LOC112138554
biological_process	localization	25	112138558	up	LOC112138558
biological_process	localization	25	112139462	up	LOC112139462
biological_process	localization	25	112143516	up	LOC112143516
biological_process	localization	25	112146095	down	LOC112146095
biological_process	localization	25	112146096	down	LOC112146096
biological_process	localization	25	112148450	up	LOC112148450
biological_process	localization	25	112148627	up	dnaaf2
biological_process	localization	25	112149233	up	p2ry2
biological_process	localization	25	112149864	up	LOC112149864
biological_process	localization	25	112152250	down	slc45a3
biological_process	localization	25	112153287	up	LOC112153287
biological_process	localization	25	112155004	up	LOC112155004
biological_process	localization	25	112157089	up	atp6v1f
biological_process	localization	25	112157668	down	slc35b2
biological_process	localization	25	112158025	up	LOC112158025
biological_process	localization	25	112158614	down	LOC112158614
biological_process	localization	25	112159032	down	mmp9
biological_process	localization	25	112161025	up	LOC112161025
biological_process	localization	25	112162275	up	LOC112162275
biological_process	localization	25	112162925	down	LOC112162925
biological_process	localization	25	112162981	up	LOC112162981
biological_process	localization	25	112163236	up	ptges
biological_process	localization	25	112163402	down	LOC112163402
biological_process	locomotion	5	112137366	down	gne
biological_process	locomotion	5	112143153	down	LOC112143153
biological_process	locomotion	5	112148627	up	dnaaf2
biological_process	locomotion	5	112159032	down	mmp9
biological_process	locomotion	5	112163236	up	ptges
biological_process	metabolic process	83	112136318	down	st3gal1
biological_process	metabolic process	83	112136695	up	LOC112136695
biological_process	metabolic process	83	112136954	up	npl
biological_process	metabolic process	83	112137366	down	gne
biological_process	metabolic process	83	112137522	down	LOC112137522
biological_process	metabolic process	83	112137888	down	LOC112137888
biological_process	metabolic process	83	112138721	up	LOC112138721
biological_process	metabolic process	83	112138952	down	LOC112138952
biological_process	metabolic process	83	112138953	down	LOC112138953
biological_process	metabolic process	83	112139448	up	LOC112139448
biological_process	metabolic process	83	112139712	up	LOC112139712
biological_process	metabolic process	83	112139847	down	LOC112139847
biological_process	metabolic process	83	112139954	up	faxdc2
biological_process	metabolic process	83	112140555	up	esrra
biological_process	metabolic process	83	112141059	up	LOC112141059
biological_process	metabolic process	83	112141244	down	LOC112141244
biological_process	metabolic process	83	112141311	up	LOC112141311
biological_process	metabolic process	83	112142507	down	LOC112142507
biological_process	metabolic process	83	112143285	down	zbtb32
biological_process	metabolic process	83	112143364	up	arg2
biological_process	metabolic process	83	112143371	up	LOC112143371
biological_process	metabolic process	83	112143529	up	map1lc3c
biological_process	metabolic process	83	112143573	down	nr0b2
biological_process	metabolic process	83	112144006	up	fdps
biological_process	metabolic process	83	112144585	up	LOC112144585
biological_process	metabolic process	83	112144642	up	cish
biological_process	metabolic process	83	112144860	up	LOC112144860
biological_process	metabolic process	83	112145129	down	galnt16
biological_process	metabolic process	83	112145418	up	LOC112145418
biological_process	metabolic process	83	112145844	down	socs3
biological_process	metabolic process	83	112145920	down	pmm1
biological_process	metabolic process	83	112146402	up	LOC112146402
biological_process	metabolic process	83	112146694	down	LOC112146694
biological_process	metabolic process	83	112146845	down	LOC112146845
biological_process	metabolic process	83	112146908	up	amdhd2
biological_process	metabolic process	83	112146911	down	LOC112146911
biological_process	metabolic process	83	112146942	up	LOC112146942
biological_process	metabolic process	83	112147866	down	LOC112147866
biological_process	metabolic process	83	112148312	up	nos1
biological_process	metabolic process	83	112148641	up	gldc
biological_process	metabolic process	83	112148827	down	elovl7
biological_process	metabolic process	83	112148853	down	egr3
biological_process	metabolic process	83	112149594	down	barx2
biological_process	metabolic process	83	112150126	up	mafa
biological_process	metabolic process	83	112150666	down	LOC112150666
biological_process	metabolic process	83	112150751	up	gclm
biological_process	metabolic process	83	112151108	down	f13a1
biological_process	metabolic process	83	112151250	down	LOC112151250
biological_process	metabolic process	83	112151413	up	LOC112151413
biological_process	metabolic process	83	112151839	down	LOC112151839
biological_process	metabolic process	83	112152199	up	bhlhe41
biological_process	metabolic process	83	112153174	down	egr1
biological_process	metabolic process	83	112153186	down	LOC112153186
biological_process	metabolic process	83	112153947	down	LOC112153947
biological_process	metabolic process	83	112154141	up	acsl5
biological_process	metabolic process	83	112154225	up	nfe2l1
biological_process	metabolic process	83	112154750	up	LOC112154750
biological_process	metabolic process	83	112156042	up	LOC112156042
biological_process	metabolic process	83	112156371	down	gal3st3
biological_process	metabolic process	83	112156439	down	lpcat4
biological_process	metabolic process	83	112157625	up	LOC112157625
biological_process	metabolic process	83	112158236	down	LOC112158236
biological_process	metabolic process	83	112158394	up	fdft1
biological_process	metabolic process	83	112158453	up	LOC112158453
biological_process	metabolic process	83	112158998	down	LOC112158998
biological_process	metabolic process	83	112159032	down	mmp9
biological_process	metabolic process	83	112159125	down	muc19
biological_process	metabolic process	83	112159377	up	LOC112159377
biological_process	metabolic process	83	112159803	down	srm
biological_process	metabolic process	83	112160277	up	gmpr
biological_process	metabolic process	83	112160348	up	LOC112160348
biological_process	metabolic process	83	112160724	up	LOC112160724
biological_process	metabolic process	83	112160927	up	eepd1
biological_process	metabolic process	83	112160980	up	LOC112160980
biological_process	metabolic process	83	112161025	up	LOC112161025
biological_process	metabolic process	83	112161373	down	LOC112161373
biological_process	metabolic process	83	112162088	down	LOC112162088
biological_process	metabolic process	83	112162233	down	ppp1r3c
biological_process	metabolic process	83	112162661	up	LOC112162661
biological_process	metabolic process	83	112162925	down	LOC112162925
biological_process	metabolic process	83	112163043	up	LOC112163043
biological_process	metabolic process	83	112163382	up	LOC112163382
biological_process	metabolic process	83	112163443	up	LOC112163443
biological_process	multi-organism process	5	112145184	down	LOC112145184
biological_process	multi-organism process	5	112146095	down	LOC112146095
biological_process	multi-organism process	5	112146096	down	LOC112146096
biological_process	multi-organism process	5	112148369	up	LOC112148369
biological_process	multi-organism process	5	112158998	down	LOC112158998
biological_process	multicellular organismal process	44	112137366	down	gne
biological_process	multicellular organismal process	44	112137837	down	slc26a1
biological_process	multicellular organismal process	44	112138910	up	LOC112138910
biological_process	multicellular organismal process	44	112139462	up	LOC112139462
biological_process	multicellular organismal process	44	112139712	up	LOC112139712
biological_process	multicellular organismal process	44	112140024	up	LOC112140024
biological_process	multicellular organismal process	44	112140025	up	nppa
biological_process	multicellular organismal process	44	112140883	up	LOC112140883
biological_process	multicellular organismal process	44	112141393	up	LOC112141393
biological_process	multicellular organismal process	44	112142156	down	LOC112142156
biological_process	multicellular organismal process	44	112142886	down	LOC112142886
biological_process	multicellular organismal process	44	112142908	up	LOC112142908
biological_process	multicellular organismal process	44	112143371	up	LOC112143371
biological_process	multicellular organismal process	44	112144614	up	LOC112144614
biological_process	multicellular organismal process	44	112144898	up	ctsz
biological_process	multicellular organismal process	44	112145418	up	LOC112145418
biological_process	multicellular organismal process	44	112146402	up	LOC112146402
biological_process	multicellular organismal process	44	112146911	down	LOC112146911
biological_process	multicellular organismal process	44	112147111	up	LOC112147111
biological_process	multicellular organismal process	44	112147826	down	klf2
biological_process	multicellular organismal process	44	112147866	down	LOC112147866
biological_process	multicellular organismal process	44	112148312	up	nos1
biological_process	multicellular organismal process	44	112148445	up	myl7
biological_process	multicellular organismal process	44	112149233	up	p2ry2
biological_process	multicellular organismal process	44	112150772	down	LOC112150772
biological_process	multicellular organismal process	44	112151103	down	agtr1
biological_process	multicellular organismal process	44	112151108	down	f13a1
biological_process	multicellular organismal process	44	112152077	up	ush1c
biological_process	multicellular organismal process	44	112154369	down	ddit4
biological_process	multicellular organismal process	44	112156042	up	LOC112156042
biological_process	multicellular organismal process	44	112157077	down	LOC112157077
biological_process	multicellular organismal process	44	112157089	up	atp6v1f
biological_process	multicellular organismal process	44	112157285	up	mb
biological_process	multicellular organismal process	44	112157710	up	LOC112157710
biological_process	multicellular organismal process	44	112158236	down	LOC112158236
biological_process	multicellular organismal process	44	112158877	up	LOC112158877
biological_process	multicellular organismal process	44	112158884	up	cd63
biological_process	multicellular organismal process	44	112159032	down	mmp9
biological_process	multicellular organismal process	44	112159125	down	muc19
biological_process	multicellular organismal process	44	112160348	up	LOC112160348
biological_process	multicellular organismal process	44	112160980	up	LOC112160980
biological_process	multicellular organismal process	44	112161815	up	LOC112161815
biological_process	multicellular organismal process	44	112163236	up	ptges
biological_process	multicellular organismal process	44	112163402	down	LOC112163402
biological_process	negative regulation of biological process	7	112144588	up	LOC112144588
biological_process	negative regulation of biological process	7	112145418	up	LOC112145418
biological_process	negative regulation of biological process	7	112145844	down	socs3
biological_process	negative regulation of biological process	7	112147826	down	klf2
biological_process	negative regulation of biological process	7	112152199	up	bhlhe41
biological_process	negative regulation of biological process	7	112154369	down	ddit4
biological_process	negative regulation of biological process	7	112157077	down	LOC112157077
biological_process	pigmentation	1	112148914	up	LOC112148914
biological_process	positive regulation of biological process	3	112139712	up	LOC112139712
biological_process	positive regulation of biological process	3	112148445	up	myl7
biological_process	positive regulation of biological process	3	112149233	up	p2ry2
biological_process	regulation of biological process	50	112137888	down	LOC112137888
biological_process	regulation of biological process	50	112138879	up	LOC112138879
biological_process	regulation of biological process	50	112139281	down	LOC112139281
biological_process	regulation of biological process	50	112139712	up	LOC112139712
biological_process	regulation of biological process	50	112139958	up	LOC112139958
biological_process	regulation of biological process	50	112141605	up	LOC112141605
biological_process	regulation of biological process	50	112142016	up	rcan1
biological_process	regulation of biological process	50	112142124	up	LOC112142124
biological_process	regulation of biological process	50	112143285	down	zbtb32
biological_process	regulation of biological process	50	112143371	up	LOC112143371
biological_process	regulation of biological process	50	112143441	down	LOC112143441
biological_process	regulation of biological process	50	112143516	up	LOC112143516
biological_process	regulation of biological process	50	112143573	down	nr0b2
biological_process	regulation of biological process	50	112144588	up	LOC112144588
biological_process	regulation of biological process	50	112144642	up	cish
biological_process	regulation of biological process	50	112144860	up	LOC112144860
biological_process	regulation of biological process	50	112145362	down	LOC112145362
biological_process	regulation of biological process	50	112145418	up	LOC112145418
biological_process	regulation of biological process	50	112145844	down	socs3
biological_process	regulation of biological process	50	112146402	up	LOC112146402
biological_process	regulation of biological process	50	112146942	up	LOC112146942
biological_process	regulation of biological process	50	112147826	down	klf2
biological_process	regulation of biological process	50	112148190	up	ksr2
biological_process	regulation of biological process	50	112148312	up	nos1
biological_process	regulation of biological process	50	112148445	up	myl7
biological_process	regulation of biological process	50	112148518	down	LOC112148518
biological_process	regulation of biological process	50	112148548	up	LOC112148548
biological_process	regulation of biological process	50	112148853	down	egr3
biological_process	regulation of biological process	50	112149233	up	p2ry2
biological_process	regulation of biological process	50	112149558	down	LOC112149558
biological_process	regulation of biological process	50	112149594	down	barx2
biological_process	regulation of biological process	50	112149695	up	LOC112149695
biological_process	regulation of biological process	50	112150772	down	LOC112150772
biological_process	regulation of biological process	50	112151103	down	agtr1
biological_process	regulation of biological process	50	112151413	up	LOC112151413
biological_process	regulation of biological process	50	112152199	up	bhlhe41
biological_process	regulation of biological process	50	112153174	down	egr1
biological_process	regulation of biological process	50	112153186	down	LOC112153186
biological_process	regulation of biological process	50	112153627	up	tmx2
biological_process	regulation of biological process	50	112154369	down	ddit4
biological_process	regulation of biological process	50	112157077	down	LOC112157077
biological_process	regulation of biological process	50	112157089	up	atp6v1f
biological_process	regulation of biological process	50	112157625	up	LOC112157625
biological_process	regulation of biological process	50	112158155	down	LOC112158155
biological_process	regulation of biological process	50	112158236	down	LOC112158236
biological_process	regulation of biological process	50	112158998	down	LOC112158998
biological_process	regulation of biological process	50	112160125	up	LOC112160125
biological_process	regulation of biological process	50	112160348	up	LOC112160348
biological_process	regulation of biological process	50	112162134	up	LOC112162134
biological_process	regulation of biological process	50	112163443	up	LOC112163443
biological_process	response to stimulus	46	112136695	up	LOC112136695
biological_process	response to stimulus	46	112138203	up	LOC112138203
biological_process	response to stimulus	46	112139281	down	LOC112139281
biological_process	response to stimulus	46	112139958	up	LOC112139958
biological_process	response to stimulus	46	112141059	up	LOC112141059
biological_process	response to stimulus	46	112142016	up	rcan1
biological_process	response to stimulus	46	112142156	down	LOC112142156
biological_process	response to stimulus	46	112143153	down	LOC112143153
biological_process	response to stimulus	46	112143441	down	LOC112143441
biological_process	response to stimulus	46	112143516	up	LOC112143516
biological_process	response to stimulus	46	112144588	up	LOC112144588
biological_process	response to stimulus	46	112144598	down	LOC112144598
biological_process	response to stimulus	46	112144642	up	cish
biological_process	response to stimulus	46	112144860	up	LOC112144860
biological_process	response to stimulus	46	112145184	down	LOC112145184
biological_process	response to stimulus	46	112145362	down	LOC112145362
biological_process	response to stimulus	46	112145844	down	socs3
biological_process	response to stimulus	46	112146942	up	LOC112146942
biological_process	response to stimulus	46	112148190	up	ksr2
biological_process	response to stimulus	46	112148312	up	nos1
biological_process	response to stimulus	46	112148369	up	LOC112148369
biological_process	response to stimulus	46	112148450	up	LOC112148450
biological_process	response to stimulus	46	112148518	down	LOC112148518
biological_process	response to stimulus	46	112148548	up	LOC112148548
biological_process	response to stimulus	46	112149233	up	p2ry2
biological_process	response to stimulus	46	112149558	down	LOC112149558
biological_process	response to stimulus	46	112149695	up	LOC112149695
biological_process	response to stimulus	46	112150223	down	LOC112150223
biological_process	response to stimulus	46	112150772	down	LOC112150772
biological_process	response to stimulus	46	112151108	down	f13a1
biological_process	response to stimulus	46	112151413	up	LOC112151413
biological_process	response to stimulus	46	112151558	up	LOC112151558
biological_process	response to stimulus	46	112151909	down	il17c
biological_process	response to stimulus	46	112152199	up	bhlhe41
biological_process	response to stimulus	46	112154369	down	ddit4
biological_process	response to stimulus	46	112156130	up	LOC112156130
biological_process	response to stimulus	46	112157077	down	LOC112157077
biological_process	response to stimulus	46	112157285	up	mb
biological_process	response to stimulus	46	112158155	down	LOC112158155
biological_process	response to stimulus	46	112158236	down	LOC112158236
biological_process	response to stimulus	46	112158877	up	LOC112158877
biological_process	response to stimulus	46	112158998	down	LOC112158998
biological_process	response to stimulus	46	112160125	up	LOC112160125
biological_process	response to stimulus	46	112160724	up	LOC112160724
biological_process	response to stimulus	46	112160927	up	eepd1
biological_process	response to stimulus	46	112163443	up	LOC112163443
biological_process	rhythmic process	1	112145418	up	LOC112145418
biological_process	signaling	24	112137797	up	LOC112137797
biological_process	signaling	24	112139281	down	LOC112139281
biological_process	signaling	24	112139958	up	LOC112139958
biological_process	signaling	24	112142016	up	rcan1
biological_process	signaling	24	112143516	up	LOC112143516
biological_process	signaling	24	112144588	up	LOC112144588
biological_process	signaling	24	112144642	up	cish
biological_process	signaling	24	112144860	up	LOC112144860
biological_process	signaling	24	112145362	down	LOC112145362
biological_process	signaling	24	112145844	down	socs3
biological_process	signaling	24	112146942	up	LOC112146942
biological_process	signaling	24	112148190	up	ksr2
biological_process	signaling	24	112148312	up	nos1
biological_process	signaling	24	112148518	down	LOC112148518
biological_process	signaling	24	112148548	up	LOC112148548
biological_process	signaling	24	112149233	up	p2ry2
biological_process	signaling	24	112149558	down	LOC112149558
biological_process	signaling	24	112149695	up	LOC112149695
biological_process	signaling	24	112150772	down	LOC112150772
biological_process	signaling	24	112151413	up	LOC112151413
biological_process	signaling	24	112154369	down	ddit4
biological_process	signaling	24	112158155	down	LOC112158155
biological_process	signaling	24	112160125	up	LOC112160125
biological_process	signaling	24	112163443	up	LOC112163443
cellular_component	cell	93	112136171	up	LOC112136171
cellular_component	cell	93	112136318	down	st3gal1
cellular_component	cell	93	112136695	up	LOC112136695
cellular_component	cell	93	112137329	up	LOC112137329
cellular_component	cell	93	112137330	up	LOC112137330
cellular_component	cell	93	112137797	up	LOC112137797
cellular_component	cell	93	112137888	down	LOC112137888
cellular_component	cell	93	112138203	up	LOC112138203
cellular_component	cell	93	112138554	up	LOC112138554
cellular_component	cell	93	112138558	up	LOC112138558
cellular_component	cell	93	112138721	up	LOC112138721
cellular_component	cell	93	112138879	up	LOC112138879
cellular_component	cell	93	112139281	down	LOC112139281
cellular_component	cell	93	112139462	up	LOC112139462
cellular_component	cell	93	112139847	down	LOC112139847
cellular_component	cell	93	112140211	up	LOC112140211
cellular_component	cell	93	112140555	up	esrra
cellular_component	cell	93	112141311	up	LOC112141311
cellular_component	cell	93	112142016	up	rcan1
cellular_component	cell	93	112142124	up	LOC112142124
cellular_component	cell	93	112142886	down	LOC112142886
cellular_component	cell	93	112142907	down	LOC112142907
cellular_component	cell	93	112142908	up	LOC112142908
cellular_component	cell	93	112142909	up	LOC112142909
cellular_component	cell	93	112143067	up	LOC112143067
cellular_component	cell	93	112143285	down	zbtb32
cellular_component	cell	93	112143371	up	LOC112143371
cellular_component	cell	93	112143441	down	LOC112143441
cellular_component	cell	93	112143516	up	LOC112143516
cellular_component	cell	93	112143573	down	nr0b2
cellular_component	cell	93	112144588	up	LOC112144588
cellular_component	cell	93	112144614	up	LOC112144614
cellular_component	cell	93	112144642	up	cish
cellular_component	cell	93	112144860	up	LOC112144860
cellular_component	cell	93	112145129	down	galnt16
cellular_component	cell	93	112145362	down	LOC112145362
cellular_component	cell	93	112145418	up	LOC112145418
cellular_component	cell	93	112145844	down	socs3
cellular_component	cell	93	112145920	down	pmm1
cellular_component	cell	93	112146402	up	LOC112146402
cellular_component	cell	93	112146446	down	LOC112146446
cellular_component	cell	93	112146468	up	LOC112146468
cellular_component	cell	93	112146584	up	LOC112146584
cellular_component	cell	93	112146694	down	LOC112146694
cellular_component	cell	93	112146845	down	LOC112146845
cellular_component	cell	93	112146942	up	LOC112146942
cellular_component	cell	93	112147010	up	LOC112147010
cellular_component	cell	93	112147111	up	LOC112147111
cellular_component	cell	93	112147866	down	LOC112147866
cellular_component	cell	93	112148190	up	ksr2
cellular_component	cell	93	112148312	up	nos1
cellular_component	cell	93	112148548	up	LOC112148548
cellular_component	cell	93	112148627	up	dnaaf2
cellular_component	cell	93	112148641	up	gldc
cellular_component	cell	93	112148827	down	elovl7
cellular_component	cell	93	112148853	down	egr3
cellular_component	cell	93	112149558	down	LOC112149558
cellular_component	cell	93	112149581	up	LOC112149581
cellular_component	cell	93	112149594	down	barx2
cellular_component	cell	93	112150126	up	mafa
cellular_component	cell	93	112150258	down	LOC112150258
cellular_component	cell	93	112151413	up	LOC112151413
cellular_component	cell	93	112152199	up	bhlhe41
cellular_component	cell	93	112152931	up	LOC112152931
cellular_component	cell	93	112153174	down	egr1
cellular_component	cell	93	112153287	up	LOC112153287
cellular_component	cell	93	112153627	up	tmx2
cellular_component	cell	93	112153901	down	LOC112153901
cellular_component	cell	93	112154172	up	LOC112154172
cellular_component	cell	93	112154225	up	nfe2l1
cellular_component	cell	93	112154369	down	ddit4
cellular_component	cell	93	112155324	up	LOC112155324
cellular_component	cell	93	112156371	down	gal3st3
cellular_component	cell	93	112157089	up	atp6v1f
cellular_component	cell	93	112157625	up	LOC112157625
cellular_component	cell	93	112157710	up	LOC112157710
cellular_component	cell	93	112158025	up	LOC112158025
cellular_component	cell	93	112158236	down	LOC112158236
cellular_component	cell	93	112158243	down	slc35a1
cellular_component	cell	93	112158453	up	LOC112158453
cellular_component	cell	93	112159377	up	LOC112159377
cellular_component	cell	93	112159979	down	LOC112159979
cellular_component	cell	93	112160148	down	LOC112160148
cellular_component	cell	93	112160152	down	LOC112160152
cellular_component	cell	93	112160307	down	LOC112160307
cellular_component	cell	93	112160724	up	LOC112160724
cellular_component	cell	93	112160980	up	LOC112160980
cellular_component	cell	93	112161373	down	LOC112161373
cellular_component	cell	93	112162134	up	LOC112162134
cellular_component	cell	93	112162491	up	slc30a8
cellular_component	cell	93	112162981	up	LOC112162981
cellular_component	cell	93	112163171	up	kcnq4
cellular_component	cell	93	112163402	down	LOC112163402
cellular_component	cell junction	8	112142886	down	LOC112142886
cellular_component	cell junction	8	112142907	down	LOC112142907
cellular_component	cell junction	8	112142908	up	LOC112142908
cellular_component	cell junction	8	112142909	up	LOC112142909
cellular_component	cell junction	8	112150258	down	LOC112150258
cellular_component	cell junction	8	112155324	up	LOC112155324
cellular_component	cell junction	8	112159979	down	LOC112159979
cellular_component	cell junction	8	112160307	down	LOC112160307
cellular_component	cell part	88	112136171	up	LOC112136171
cellular_component	cell part	88	112136318	down	st3gal1
cellular_component	cell part	88	112136695	up	LOC112136695
cellular_component	cell part	88	112137329	up	LOC112137329
cellular_component	cell part	88	112137330	up	LOC112137330
cellular_component	cell part	88	112137797	up	LOC112137797
cellular_component	cell part	88	112137888	down	LOC112137888
cellular_component	cell part	88	112138203	up	LOC112138203
cellular_component	cell part	88	112138721	up	LOC112138721
cellular_component	cell part	88	112138879	up	LOC112138879
cellular_component	cell part	88	112139281	down	LOC112139281
cellular_component	cell part	88	112139462	up	LOC112139462
cellular_component	cell part	88	112139847	down	LOC112139847
cellular_component	cell part	88	112140211	up	LOC112140211
cellular_component	cell part	88	112140555	up	esrra
cellular_component	cell part	88	112141311	up	LOC112141311
cellular_component	cell part	88	112142016	up	rcan1
cellular_component	cell part	88	112142124	up	LOC112142124
cellular_component	cell part	88	112142886	down	LOC112142886
cellular_component	cell part	88	112142907	down	LOC112142907
cellular_component	cell part	88	112142908	up	LOC112142908
cellular_component	cell part	88	112142909	up	LOC112142909
cellular_component	cell part	88	112143067	up	LOC112143067
cellular_component	cell part	88	112143285	down	zbtb32
cellular_component	cell part	88	112143371	up	LOC112143371
cellular_component	cell part	88	112143441	down	LOC112143441
cellular_component	cell part	88	112143516	up	LOC112143516
cellular_component	cell part	88	112143573	down	nr0b2
cellular_component	cell part	88	112144588	up	LOC112144588
cellular_component	cell part	88	112144614	up	LOC112144614
cellular_component	cell part	88	112144642	up	cish
cellular_component	cell part	88	112144860	up	LOC112144860
cellular_component	cell part	88	112145129	down	galnt16
cellular_component	cell part	88	112145362	down	LOC112145362
cellular_component	cell part	88	112145418	up	LOC112145418
cellular_component	cell part	88	112145844	down	socs3
cellular_component	cell part	88	112145920	down	pmm1
cellular_component	cell part	88	112146402	up	LOC112146402
cellular_component	cell part	88	112146446	down	LOC112146446
cellular_component	cell part	88	112146468	up	LOC112146468
cellular_component	cell part	88	112146584	up	LOC112146584
cellular_component	cell part	88	112146694	down	LOC112146694
cellular_component	cell part	88	112146845	down	LOC112146845
cellular_component	cell part	88	112146942	up	LOC112146942
cellular_component	cell part	88	112147010	up	LOC112147010
cellular_component	cell part	88	112147111	up	LOC112147111
cellular_component	cell part	88	112147866	down	LOC112147866
cellular_component	cell part	88	112148190	up	ksr2
cellular_component	cell part	88	112148312	up	nos1
cellular_component	cell part	88	112148548	up	LOC112148548
cellular_component	cell part	88	112148627	up	dnaaf2
cellular_component	cell part	88	112148641	up	gldc
cellular_component	cell part	88	112148827	down	elovl7
cellular_component	cell part	88	112148853	down	egr3
cellular_component	cell part	88	112149558	down	LOC112149558
cellular_component	cell part	88	112149581	up	LOC112149581
cellular_component	cell part	88	112149594	down	barx2
cellular_component	cell part	88	112150126	up	mafa
cellular_component	cell part	88	112150258	down	LOC112150258
cellular_component	cell part	88	112151413	up	LOC112151413
cellular_component	cell part	88	112152199	up	bhlhe41
cellular_component	cell part	88	112152931	up	LOC112152931
cellular_component	cell part	88	112153174	down	egr1
cellular_component	cell part	88	112153287	up	LOC112153287
cellular_component	cell part	88	112153901	down	LOC112153901
cellular_component	cell part	88	112154172	up	LOC112154172
cellular_component	cell part	88	112154225	up	nfe2l1
cellular_component	cell part	88	112154369	down	ddit4
cellular_component	cell part	88	112155324	up	LOC112155324
cellular_component	cell part	88	112156371	down	gal3st3
cellular_component	cell part	88	112157089	up	atp6v1f
cellular_component	cell part	88	112157625	up	LOC112157625
cellular_component	cell part	88	112157710	up	LOC112157710
cellular_component	cell part	88	112158236	down	LOC112158236
cellular_component	cell part	88	112158243	down	slc35a1
cellular_component	cell part	88	112158453	up	LOC112158453
cellular_component	cell part	88	112159377	up	LOC112159377
cellular_component	cell part	88	112159979	down	LOC112159979
cellular_component	cell part	88	112160148	down	LOC112160148
cellular_component	cell part	88	112160152	down	LOC112160152
cellular_component	cell part	88	112160307	down	LOC112160307
cellular_component	cell part	88	112160724	up	LOC112160724
cellular_component	cell part	88	112160980	up	LOC112160980
cellular_component	cell part	88	112161373	down	LOC112161373
cellular_component	cell part	88	112162134	up	LOC112162134
cellular_component	cell part	88	112162981	up	LOC112162981
cellular_component	cell part	88	112163171	up	kcnq4
cellular_component	cell part	88	112163402	down	LOC112163402
cellular_component	extracellular region	33	112138239	up	LOC112138239
cellular_component	extracellular region	33	112138952	down	LOC112138952
cellular_component	extracellular region	33	112138953	down	LOC112138953
cellular_component	extracellular region	33	112139712	up	LOC112139712
cellular_component	extracellular region	33	112140024	up	LOC112140024
cellular_component	extracellular region	33	112140025	up	nppa
cellular_component	extracellular region	33	112141134	down	LOC112141134
cellular_component	extracellular region	33	112142156	down	LOC112142156
cellular_component	extracellular region	33	112142507	down	LOC112142507
cellular_component	extracellular region	33	112145184	down	LOC112145184
cellular_component	extracellular region	33	112146029	down	LOC112146029
cellular_component	extracellular region	33	112146694	down	LOC112146694
cellular_component	extracellular region	33	112146911	down	LOC112146911
cellular_component	extracellular region	33	112148514	down	LOC112148514
cellular_component	extracellular region	33	112149555	up	LOC112149555
cellular_component	extracellular region	33	112150314	up	cga
cellular_component	extracellular region	33	112151283	down	LOC112151283
cellular_component	extracellular region	33	112151839	down	LOC112151839
cellular_component	extracellular region	33	112151909	down	il17c
cellular_component	extracellular region	33	112152829	down	LOC112152829
cellular_component	extracellular region	33	112155692	down	serpine1
cellular_component	extracellular region	33	112156042	up	LOC112156042
cellular_component	extracellular region	33	112156130	up	LOC112156130
cellular_component	extracellular region	33	112156827	up	pomc
cellular_component	extracellular region	33	112157077	down	LOC112157077
cellular_component	extracellular region	33	112157560	down	LOC112157560
cellular_component	extracellular region	33	112158374	up	LOC112158374
cellular_component	extracellular region	33	112159032	down	mmp9
cellular_component	extracellular region	33	112159125	down	muc19
cellular_component	extracellular region	33	112160446	up	LOC112160446
cellular_component	extracellular region	33	112161025	up	LOC112161025
cellular_component	extracellular region	33	112161844	up	LOC112161844
cellular_component	extracellular region	33	112162661	up	LOC112162661
cellular_component	extracellular region part	11	112138952	down	LOC112138952
cellular_component	extracellular region part	11	112138953	down	LOC112138953
cellular_component	extracellular region part	11	112139712	up	LOC112139712
cellular_component	extracellular region part	11	112141134	down	LOC112141134
cellular_component	extracellular region part	11	112145184	down	LOC112145184
cellular_component	extracellular region part	11	112151283	down	LOC112151283
cellular_component	extracellular region part	11	112151839	down	LOC112151839
cellular_component	extracellular region part	11	112155692	down	serpine1
cellular_component	extracellular region part	11	112156042	up	LOC112156042
cellular_component	extracellular region part	11	112159032	down	mmp9
cellular_component	extracellular region part	11	112159125	down	muc19
cellular_component	macromolecular complex	21	112137753	up	LOC112137753
cellular_component	macromolecular complex	21	112141134	down	LOC112141134
cellular_component	macromolecular complex	21	112142886	down	LOC112142886
cellular_component	macromolecular complex	21	112146095	down	LOC112146095
cellular_component	macromolecular complex	21	112146096	down	LOC112146096
cellular_component	macromolecular complex	21	112146446	down	LOC112146446
cellular_component	macromolecular complex	21	112146468	up	LOC112146468
cellular_component	macromolecular complex	21	112146584	up	LOC112146584
cellular_component	macromolecular complex	21	112146694	down	LOC112146694
cellular_component	macromolecular complex	21	112147111	up	LOC112147111
cellular_component	macromolecular complex	21	112149581	up	LOC112149581
cellular_component	macromolecular complex	21	112150258	down	LOC112150258
cellular_component	macromolecular complex	21	112153901	down	LOC112153901
cellular_component	macromolecular complex	21	112157089	up	atp6v1f
cellular_component	macromolecular complex	21	112158236	down	LOC112158236
cellular_component	macromolecular complex	21	112159377	up	LOC112159377
cellular_component	macromolecular complex	21	112160277	up	gmpr
cellular_component	macromolecular complex	21	112160307	down	LOC112160307
cellular_component	macromolecular complex	21	112162925	down	LOC112162925
cellular_component	macromolecular complex	21	112162981	up	LOC112162981
cellular_component	macromolecular complex	21	112163171	up	kcnq4
cellular_component	membrane	119	112136171	up	LOC112136171
cellular_component	membrane	119	112136318	down	st3gal1
cellular_component	membrane	119	112136465	up	bace1
cellular_component	membrane	119	112136694	down	il21r
cellular_component	membrane	119	112137329	up	LOC112137329
cellular_component	membrane	119	112137330	up	LOC112137330
cellular_component	membrane	119	112137511	down	LOC112137511
cellular_component	membrane	119	112137555	up	mpv17l
cellular_component	membrane	119	112137753	up	LOC112137753
cellular_component	membrane	119	112137837	down	slc26a1
cellular_component	membrane	119	112138721	up	LOC112138721
cellular_component	membrane	119	112138737	down	LOC112138737
cellular_component	membrane	119	112139281	down	LOC112139281
cellular_component	membrane	119	112139847	down	LOC112139847
cellular_component	membrane	119	112139892	down	LOC112139892
cellular_component	membrane	119	112139954	up	faxdc2
cellular_component	membrane	119	112139958	up	LOC112139958
cellular_component	membrane	119	112140211	up	LOC112140211
cellular_component	membrane	119	112140435	down	LOC112140435
cellular_component	membrane	119	112140853	down	slc6a8
cellular_component	membrane	119	112140883	up	LOC112140883
cellular_component	membrane	119	112141195	up	LOC112141195
cellular_component	membrane	119	112141480	up	corin
cellular_component	membrane	119	112141526	up	tm7sf2
cellular_component	membrane	119	112141656	down	LOC112141656
cellular_component	membrane	119	112141943	up	LOC112141943
cellular_component	membrane	119	112142037	up	LOC112142037
cellular_component	membrane	119	112142363	up	LOC112142363
cellular_component	membrane	119	112142886	down	LOC112142886
cellular_component	membrane	119	112142907	down	LOC112142907
cellular_component	membrane	119	112142908	up	LOC112142908
cellular_component	membrane	119	112142909	up	LOC112142909
cellular_component	membrane	119	112142984	up	LOC112142984
cellular_component	membrane	119	112143067	up	LOC112143067
cellular_component	membrane	119	112143153	down	LOC112143153
cellular_component	membrane	119	112143337	down	nipal2
cellular_component	membrane	119	112143896	up	LOC112143896
cellular_component	membrane	119	112144081	up	sqle
cellular_component	membrane	119	112144598	down	LOC112144598
cellular_component	membrane	119	112145117	up	LOC112145117
cellular_component	membrane	119	112145129	down	galnt16
cellular_component	membrane	119	112145901	up	LOC112145901
cellular_component	membrane	119	112145937	up	LOC112145937
cellular_component	membrane	119	112146095	down	LOC112146095
cellular_component	membrane	119	112146096	down	LOC112146096
cellular_component	membrane	119	112146251	up	LOC112146251
cellular_component	membrane	119	112146253	up	LOC112146253
cellular_component	membrane	119	112146584	up	LOC112146584
cellular_component	membrane	119	112146845	down	LOC112146845
cellular_component	membrane	119	112147866	down	LOC112147866
cellular_component	membrane	119	112147896	up	aqp3
cellular_component	membrane	119	112148518	down	LOC112148518
cellular_component	membrane	119	112148827	down	elovl7
cellular_component	membrane	119	112148914	up	LOC112148914
cellular_component	membrane	119	112149233	up	p2ry2
cellular_component	membrane	119	112149558	down	LOC112149558
cellular_component	membrane	119	112149864	up	LOC112149864
cellular_component	membrane	119	112149932	down	LOC112149932
cellular_component	membrane	119	112149955	down	LOC112149955
cellular_component	membrane	119	112150222	up	nipal3
cellular_component	membrane	119	112150258	down	LOC112150258
cellular_component	membrane	119	112150722	up	naaladl2
cellular_component	membrane	119	112150724	down	LOC112150724
cellular_component	membrane	119	112150772	down	LOC112150772
cellular_component	membrane	119	112150861	up	LOC112150861
cellular_component	membrane	119	112151103	down	agtr1
cellular_component	membrane	119	112151475	up	xkr9
cellular_component	membrane	119	112151558	up	LOC112151558
cellular_component	membrane	119	112151797	down	LOC112151797
cellular_component	membrane	119	112151798	down	LOC112151798
cellular_component	membrane	119	112151852	down	nrg4
cellular_component	membrane	119	112151954	down	LOC112151954
cellular_component	membrane	119	112152250	down	slc45a3
cellular_component	membrane	119	112152272	up	LOC112152272
cellular_component	membrane	119	112152595	down	LOC112152595
cellular_component	membrane	119	112152785	up	rhcg
cellular_component	membrane	119	112152931	up	LOC112152931
cellular_component	membrane	119	112153287	up	LOC112153287
cellular_component	membrane	119	112153459	down	LOC112153459
cellular_component	membrane	119	112153627	up	tmx2
cellular_component	membrane	119	112153699	down	LOC112153699
cellular_component	membrane	119	112153700	down	LOC112153700
cellular_component	membrane	119	112153756	up	LOC112153756
cellular_component	membrane	119	112153785	down	slc7a11
cellular_component	membrane	119	112153901	down	LOC112153901
cellular_component	membrane	119	112153902	up	LOC112153902
cellular_component	membrane	119	112153947	down	LOC112153947
cellular_component	membrane	119	112154141	up	acsl5
cellular_component	membrane	119	112154172	up	LOC112154172
cellular_component	membrane	119	112154681	down	chst15
cellular_component	membrane	119	112154724	down	xk
cellular_component	membrane	119	112155004	up	LOC112155004
cellular_component	membrane	119	112155324	up	LOC112155324
cellular_component	membrane	119	112155783	up	tmem229a
cellular_component	membrane	119	112156279	down	LOC112156279
cellular_component	membrane	119	112156371	down	gal3st3
cellular_component	membrane	119	112156439	down	lpcat4
cellular_component	membrane	119	112157089	up	atp6v1f
cellular_component	membrane	119	112157334	up	LOC112157334
cellular_component	membrane	119	112157668	down	slc35b2
cellular_component	membrane	119	112158155	down	LOC112158155
cellular_component	membrane	119	112158243	down	slc35a1
cellular_component	membrane	119	112158394	up	fdft1
cellular_component	membrane	119	112158614	down	LOC112158614
cellular_component	membrane	119	112158884	up	cd63
cellular_component	membrane	119	112159979	down	LOC112159979
cellular_component	membrane	119	112160157	up	LOC112160157
cellular_component	membrane	119	112160307	down	LOC112160307
cellular_component	membrane	119	112160724	up	LOC112160724
cellular_component	membrane	119	112161373	down	LOC112161373
cellular_component	membrane	119	112161787	down	LOC112161787
cellular_component	membrane	119	112162275	up	LOC112162275
cellular_component	membrane	119	112162482	up	slc44a4
cellular_component	membrane	119	112162491	up	slc30a8
cellular_component	membrane	119	112162925	down	LOC112162925
cellular_component	membrane	119	112162981	up	LOC112162981
cellular_component	membrane	119	112163171	up	kcnq4
cellular_component	membrane	119	112163236	up	ptges
cellular_component	membrane	119	112163443	up	LOC112163443
cellular_component	membrane part	116	112136171	up	LOC112136171
cellular_component	membrane part	116	112136318	down	st3gal1
cellular_component	membrane part	116	112136465	up	bace1
cellular_component	membrane part	116	112136694	down	il21r
cellular_component	membrane part	116	112137329	up	LOC112137329
cellular_component	membrane part	116	112137330	up	LOC112137330
cellular_component	membrane part	116	112137511	down	LOC112137511
cellular_component	membrane part	116	112137555	up	mpv17l
cellular_component	membrane part	116	112137753	up	LOC112137753
cellular_component	membrane part	116	112137837	down	slc26a1
cellular_component	membrane part	116	112138721	up	LOC112138721
cellular_component	membrane part	116	112138737	down	LOC112138737
cellular_component	membrane part	116	112139847	down	LOC112139847
cellular_component	membrane part	116	112139892	down	LOC112139892
cellular_component	membrane part	116	112139954	up	faxdc2
cellular_component	membrane part	116	112139958	up	LOC112139958
cellular_component	membrane part	116	112140211	up	LOC112140211
cellular_component	membrane part	116	112140435	down	LOC112140435
cellular_component	membrane part	116	112140853	down	slc6a8
cellular_component	membrane part	116	112140883	up	LOC112140883
cellular_component	membrane part	116	112141195	up	LOC112141195
cellular_component	membrane part	116	112141480	up	corin
cellular_component	membrane part	116	112141526	up	tm7sf2
cellular_component	membrane part	116	112141656	down	LOC112141656
cellular_component	membrane part	116	112141943	up	LOC112141943
cellular_component	membrane part	116	112142037	up	LOC112142037
cellular_component	membrane part	116	112142363	up	LOC112142363
cellular_component	membrane part	116	112142886	down	LOC112142886
cellular_component	membrane part	116	112142907	down	LOC112142907
cellular_component	membrane part	116	112142908	up	LOC112142908
cellular_component	membrane part	116	112142909	up	LOC112142909
cellular_component	membrane part	116	112142984	up	LOC112142984
cellular_component	membrane part	116	112143067	up	LOC112143067
cellular_component	membrane part	116	112143153	down	LOC112143153
cellular_component	membrane part	116	112143337	down	nipal2
cellular_component	membrane part	116	112143896	up	LOC112143896
cellular_component	membrane part	116	112144081	up	sqle
cellular_component	membrane part	116	112144598	down	LOC112144598
cellular_component	membrane part	116	112145117	up	LOC112145117
cellular_component	membrane part	116	112145129	down	galnt16
cellular_component	membrane part	116	112145901	up	LOC112145901
cellular_component	membrane part	116	112145937	up	LOC112145937
cellular_component	membrane part	116	112146095	down	LOC112146095
cellular_component	membrane part	116	112146096	down	LOC112146096
cellular_component	membrane part	116	112146251	up	LOC112146251
cellular_component	membrane part	116	112146253	up	LOC112146253
cellular_component	membrane part	116	112146584	up	LOC112146584
cellular_component	membrane part	116	112146845	down	LOC112146845
cellular_component	membrane part	116	112147866	down	LOC112147866
cellular_component	membrane part	116	112147896	up	aqp3
cellular_component	membrane part	116	112148518	down	LOC112148518
cellular_component	membrane part	116	112148827	down	elovl7
cellular_component	membrane part	116	112148914	up	LOC112148914
cellular_component	membrane part	116	112149233	up	p2ry2
cellular_component	membrane part	116	112149558	down	LOC112149558
cellular_component	membrane part	116	112149864	up	LOC112149864
cellular_component	membrane part	116	112149932	down	LOC112149932
cellular_component	membrane part	116	112149955	down	LOC112149955
cellular_component	membrane part	116	112150222	up	nipal3
cellular_component	membrane part	116	112150258	down	LOC112150258
cellular_component	membrane part	116	112150722	up	naaladl2
cellular_component	membrane part	116	112150724	down	LOC112150724
cellular_component	membrane part	116	112150861	up	LOC112150861
cellular_component	membrane part	116	112151103	down	agtr1
cellular_component	membrane part	116	112151475	up	xkr9
cellular_component	membrane part	116	112151558	up	LOC112151558
cellular_component	membrane part	116	112151797	down	LOC112151797
cellular_component	membrane part	116	112151798	down	LOC112151798
cellular_component	membrane part	116	112151852	down	nrg4
cellular_component	membrane part	116	112151954	down	LOC112151954
cellular_component	membrane part	116	112152250	down	slc45a3
cellular_component	membrane part	116	112152272	up	LOC112152272
cellular_component	membrane part	116	112152595	down	LOC112152595
cellular_component	membrane part	116	112152785	up	rhcg
cellular_component	membrane part	116	112152931	up	LOC112152931
cellular_component	membrane part	116	112153287	up	LOC112153287
cellular_component	membrane part	116	112153459	down	LOC112153459
cellular_component	membrane part	116	112153627	up	tmx2
cellular_component	membrane part	116	112153699	down	LOC112153699
cellular_component	membrane part	116	112153700	down	LOC112153700
cellular_component	membrane part	116	112153756	up	LOC112153756
cellular_component	membrane part	116	112153785	down	slc7a11
cellular_component	membrane part	116	112153901	down	LOC112153901
cellular_component	membrane part	116	112153902	up	LOC112153902
cellular_component	membrane part	116	112153947	down	LOC112153947
cellular_component	membrane part	116	112154141	up	acsl5
cellular_component	membrane part	116	112154681	down	chst15
cellular_component	membrane part	116	112154724	down	xk
cellular_component	membrane part	116	112155004	up	LOC112155004
cellular_component	membrane part	116	112155324	up	LOC112155324
cellular_component	membrane part	116	112155783	up	tmem229a
cellular_component	membrane part	116	112156279	down	LOC112156279
cellular_component	membrane part	116	112156371	down	gal3st3
cellular_component	membrane part	116	112156439	down	lpcat4
cellular_component	membrane part	116	112157089	up	atp6v1f
cellular_component	membrane part	116	112157334	up	LOC112157334
cellular_component	membrane part	116	112157668	down	slc35b2
cellular_component	membrane part	116	112158155	down	LOC112158155
cellular_component	membrane part	116	112158243	down	slc35a1
cellular_component	membrane part	116	112158394	up	fdft1
cellular_component	membrane part	116	112158614	down	LOC112158614
cellular_component	membrane part	116	112158884	up	cd63
cellular_component	membrane part	116	112159979	down	LOC112159979
cellular_component	membrane part	116	112160157	up	LOC112160157
cellular_component	membrane part	116	112160307	down	LOC112160307
cellular_component	membrane part	116	112160724	up	LOC112160724
cellular_component	membrane part	116	112161373	down	LOC112161373
cellular_component	membrane part	116	112161787	down	LOC112161787
cellular_component	membrane part	116	112162275	up	LOC112162275
cellular_component	membrane part	116	112162482	up	slc44a4
cellular_component	membrane part	116	112162491	up	slc30a8
cellular_component	membrane part	116	112162925	down	LOC112162925
cellular_component	membrane part	116	112162981	up	LOC112162981
cellular_component	membrane part	116	112163171	up	kcnq4
cellular_component	membrane part	116	112163236	up	ptges
cellular_component	membrane part	116	112163443	up	LOC112163443
cellular_component	membrane-enclosed lumen	2	112139462	up	LOC112139462
cellular_component	membrane-enclosed lumen	2	112163402	down	LOC112163402
cellular_component	organelle	50	112136318	down	st3gal1
cellular_component	organelle	50	112136695	up	LOC112136695
cellular_component	organelle	50	112137329	up	LOC112137329
cellular_component	organelle	50	112137330	up	LOC112137330
cellular_component	organelle	50	112137797	up	LOC112137797
cellular_component	organelle	50	112137888	down	LOC112137888
cellular_component	organelle	50	112138203	up	LOC112138203
cellular_component	organelle	50	112138721	up	LOC112138721
cellular_component	organelle	50	112139462	up	LOC112139462
cellular_component	organelle	50	112139847	down	LOC112139847
cellular_component	organelle	50	112140211	up	LOC112140211
cellular_component	organelle	50	112140555	up	esrra
cellular_component	organelle	50	112141311	up	LOC112141311
cellular_component	organelle	50	112143285	down	zbtb32
cellular_component	organelle	50	112143371	up	LOC112143371
cellular_component	organelle	50	112143441	down	LOC112143441
cellular_component	organelle	50	112143573	down	nr0b2
cellular_component	organelle	50	112144588	up	LOC112144588
cellular_component	organelle	50	112144614	up	LOC112144614
cellular_component	organelle	50	112145129	down	galnt16
cellular_component	organelle	50	112145418	up	LOC112145418
cellular_component	organelle	50	112146402	up	LOC112146402
cellular_component	organelle	50	112146584	up	LOC112146584
cellular_component	organelle	50	112146694	down	LOC112146694
cellular_component	organelle	50	112146845	down	LOC112146845
cellular_component	organelle	50	112146942	up	LOC112146942
cellular_component	organelle	50	112147111	up	LOC112147111
cellular_component	organelle	50	112147866	down	LOC112147866
cellular_component	organelle	50	112148641	up	gldc
cellular_component	organelle	50	112148827	down	elovl7
cellular_component	organelle	50	112148853	down	egr3
cellular_component	organelle	50	112149581	up	LOC112149581
cellular_component	organelle	50	112149594	down	barx2
cellular_component	organelle	50	112150126	up	mafa
cellular_component	organelle	50	112152199	up	bhlhe41
cellular_component	organelle	50	112153174	down	egr1
cellular_component	organelle	50	112153287	up	LOC112153287
cellular_component	organelle	50	112154172	up	LOC112154172
cellular_component	organelle	50	112154225	up	nfe2l1
cellular_component	organelle	50	112156371	down	gal3st3
cellular_component	organelle	50	112157710	up	LOC112157710
cellular_component	organelle	50	112158243	down	slc35a1
cellular_component	organelle	50	112158453	up	LOC112158453
cellular_component	organelle	50	112160148	down	LOC112160148
cellular_component	organelle	50	112160152	down	LOC112160152
cellular_component	organelle	50	112160724	up	LOC112160724
cellular_component	organelle	50	112160980	up	LOC112160980
cellular_component	organelle	50	112161373	down	LOC112161373
cellular_component	organelle	50	112162981	up	LOC112162981
cellular_component	organelle	50	112163402	down	LOC112163402
cellular_component	organelle part	21	112137329	up	LOC112137329
cellular_component	organelle part	21	112137330	up	LOC112137330
cellular_component	organelle part	21	112138203	up	LOC112138203
cellular_component	organelle part	21	112139462	up	LOC112139462
cellular_component	organelle part	21	112139847	down	LOC112139847
cellular_component	organelle part	21	112140211	up	LOC112140211
cellular_component	organelle part	21	112145129	down	galnt16
cellular_component	organelle part	21	112146584	up	LOC112146584
cellular_component	organelle part	21	112147111	up	LOC112147111
cellular_component	organelle part	21	112147866	down	LOC112147866
cellular_component	organelle part	21	112148827	down	elovl7
cellular_component	organelle part	21	112149581	up	LOC112149581
cellular_component	organelle part	21	112153287	up	LOC112153287
cellular_component	organelle part	21	112154172	up	LOC112154172
cellular_component	organelle part	21	112158243	down	slc35a1
cellular_component	organelle part	21	112160148	down	LOC112160148
cellular_component	organelle part	21	112160152	down	LOC112160152
cellular_component	organelle part	21	112160724	up	LOC112160724
cellular_component	organelle part	21	112161373	down	LOC112161373
cellular_component	organelle part	21	112162981	up	LOC112162981
cellular_component	organelle part	21	112163402	down	LOC112163402
cellular_component	supramolecular complex	3	112138203	up	LOC112138203
cellular_component	supramolecular complex	3	112160148	down	LOC112160148
cellular_component	supramolecular complex	3	112160152	down	LOC112160152
cellular_component	synapse	3	112137797	up	LOC112137797
cellular_component	synapse	3	112139462	up	LOC112139462
cellular_component	synapse	3	112163402	down	LOC112163402
cellular_component	synapse part	1	112137797	up	LOC112137797
molecular_function	binding	150	112136556	down	s100a1
molecular_function	binding	150	112136695	up	LOC112136695
molecular_function	binding	150	112137204	down	LOC112137204
molecular_function	binding	150	112137329	up	LOC112137329
molecular_function	binding	150	112137330	up	LOC112137330
molecular_function	binding	150	112137360	up	npb
molecular_function	binding	150	112137797	up	LOC112137797
molecular_function	binding	150	112137806	up	LOC112137806
molecular_function	binding	150	112137888	down	LOC112137888
molecular_function	binding	150	112138239	up	LOC112138239
molecular_function	binding	150	112138554	up	LOC112138554
molecular_function	binding	150	112138558	up	LOC112138558
molecular_function	binding	150	112138721	up	LOC112138721
molecular_function	binding	150	112138795	up	LOC112138795
molecular_function	binding	150	112138910	up	LOC112138910
molecular_function	binding	150	112138952	down	LOC112138952
molecular_function	binding	150	112138953	down	LOC112138953
molecular_function	binding	150	112139281	down	LOC112139281
molecular_function	binding	150	112139327	down	LOC112139327
molecular_function	binding	150	112139445	down	LOC112139445
molecular_function	binding	150	112139447	down	LOC112139447
molecular_function	binding	150	112139448	up	LOC112139448
molecular_function	binding	150	112139462	up	LOC112139462
molecular_function	binding	150	112139712	up	LOC112139712
molecular_function	binding	150	112139847	down	LOC112139847
molecular_function	binding	150	112139954	up	faxdc2
molecular_function	binding	150	112139958	up	LOC112139958
molecular_function	binding	150	112140024	up	LOC112140024
molecular_function	binding	150	112140025	up	nppa
molecular_function	binding	150	112140211	up	LOC112140211
molecular_function	binding	150	112140555	up	esrra
molecular_function	binding	150	112140957	up	LOC112140957
molecular_function	binding	150	112141134	down	LOC112141134
molecular_function	binding	150	112141311	up	LOC112141311
molecular_function	binding	150	112141393	up	LOC112141393
molecular_function	binding	150	112141656	down	LOC112141656
molecular_function	binding	150	112142016	up	rcan1
molecular_function	binding	150	112142071	up	dnajb13
molecular_function	binding	150	112142507	down	LOC112142507
molecular_function	binding	150	112143067	up	LOC112143067
molecular_function	binding	150	112143285	down	zbtb32
molecular_function	binding	150	112143364	up	arg2
molecular_function	binding	150	112143371	up	LOC112143371
molecular_function	binding	150	112143516	up	LOC112143516
molecular_function	binding	150	112143573	down	nr0b2
molecular_function	binding	150	112143947	up	pdp1
molecular_function	binding	150	112144081	up	sqle
molecular_function	binding	150	112144420	down	LOC112144420
molecular_function	binding	150	112144614	up	LOC112144614
molecular_function	binding	150	112145129	down	galnt16
molecular_function	binding	150	112145184	down	LOC112145184
molecular_function	binding	150	112145418	up	LOC112145418
molecular_function	binding	150	112146251	up	LOC112146251
molecular_function	binding	150	112146253	up	LOC112146253
molecular_function	binding	150	112146389	up	LOC112146389
molecular_function	binding	150	112146402	up	LOC112146402
molecular_function	binding	150	112146446	down	LOC112146446
molecular_function	binding	150	112146468	up	LOC112146468
molecular_function	binding	150	112146694	down	LOC112146694
molecular_function	binding	150	112146763	up	LOC112146763
molecular_function	binding	150	112146848	down	LOC112146848
molecular_function	binding	150	112146911	down	LOC112146911
molecular_function	binding	150	112146942	up	LOC112146942
molecular_function	binding	150	112147010	up	LOC112147010
molecular_function	binding	150	112147061	up	clmn
molecular_function	binding	150	112147111	up	LOC112147111
molecular_function	binding	150	112147312	down	LOC112147312
molecular_function	binding	150	112147826	down	klf2
molecular_function	binding	150	112148190	up	ksr2
molecular_function	binding	150	112148312	up	nos1
molecular_function	binding	150	112148369	up	LOC112148369
molecular_function	binding	150	112148436	down	klf9
molecular_function	binding	150	112148445	up	myl7
molecular_function	binding	150	112148450	up	LOC112148450
molecular_function	binding	150	112148514	down	LOC112148514
molecular_function	binding	150	112148548	up	LOC112148548
molecular_function	binding	150	112148853	down	egr3
molecular_function	binding	150	112148910	down	cdo1
molecular_function	binding	150	112149555	up	LOC112149555
molecular_function	binding	150	112149558	down	LOC112149558
molecular_function	binding	150	112149581	up	LOC112149581
molecular_function	binding	150	112149594	down	barx2
molecular_function	binding	150	112149695	up	LOC112149695
molecular_function	binding	150	112149741	up	LOC112149741
molecular_function	binding	150	112150126	up	mafa
molecular_function	binding	150	112150147	down	LOC112150147
molecular_function	binding	150	112150314	up	cga
molecular_function	binding	150	112150751	up	gclm
molecular_function	binding	150	112150772	down	LOC112150772
molecular_function	binding	150	112150794	up	LOC112150794
molecular_function	binding	150	112151250	down	LOC112151250
molecular_function	binding	150	112151317	up	LOC112151317
molecular_function	binding	150	112151413	up	LOC112151413
molecular_function	binding	150	112151546	up	LOC112151546
molecular_function	binding	150	112151558	up	LOC112151558
molecular_function	binding	150	112151839	down	LOC112151839
molecular_function	binding	150	112151909	down	il17c
molecular_function	binding	150	112152077	up	ush1c
molecular_function	binding	150	112152095	up	LOC112152095
molecular_function	binding	150	112152199	up	bhlhe41
molecular_function	binding	150	112153174	down	egr1
molecular_function	binding	150	112153186	down	LOC112153186
molecular_function	binding	150	112153459	down	LOC112153459
molecular_function	binding	150	112153897	down	LOC112153897
molecular_function	binding	150	112153947	down	LOC112153947
molecular_function	binding	150	112154225	up	nfe2l1
molecular_function	binding	150	112154564	down	dclre1a
molecular_function	binding	150	112154591	up	LOC112154591
molecular_function	binding	150	112155004	up	LOC112155004
molecular_function	binding	150	112155392	down	stk39
molecular_function	binding	150	112156042	up	LOC112156042
molecular_function	binding	150	112156130	up	LOC112156130
molecular_function	binding	150	112156484	up	LOC112156484
molecular_function	binding	150	112156827	up	pomc
molecular_function	binding	150	112157285	up	mb
molecular_function	binding	150	112157560	down	LOC112157560
molecular_function	binding	150	112157710	up	LOC112157710
molecular_function	binding	150	112158025	up	LOC112158025
molecular_function	binding	150	112158236	down	LOC112158236
molecular_function	binding	150	112158330	up	LOC112158330
molecular_function	binding	150	112158453	up	LOC112158453
molecular_function	binding	150	112158511	up	LOC112158511
molecular_function	binding	150	112158877	up	LOC112158877
molecular_function	binding	150	112159032	down	mmp9
molecular_function	binding	150	112159083	down	LOC112159083
molecular_function	binding	150	112159125	down	muc19
molecular_function	binding	150	112159377	up	LOC112159377
molecular_function	binding	150	112159528	down	LOC112159528
molecular_function	binding	150	112159799	down	LOC112159799
molecular_function	binding	150	112160277	up	gmpr
molecular_function	binding	150	112160348	up	LOC112160348
molecular_function	binding	150	112160446	up	LOC112160446
molecular_function	binding	150	112160724	up	LOC112160724
molecular_function	binding	150	112160927	up	eepd1
molecular_function	binding	150	112160980	up	LOC112160980
molecular_function	binding	150	112161025	up	LOC112161025
molecular_function	binding	150	112161512	up	LOC112161512
molecular_function	binding	150	112161815	up	LOC112161815
molecular_function	binding	150	112161844	up	LOC112161844
molecular_function	binding	150	112162088	down	LOC112162088
molecular_function	binding	150	112162134	up	LOC112162134
molecular_function	binding	150	112162275	up	LOC112162275
molecular_function	binding	150	112162520	down	LOC112162520
molecular_function	binding	150	112162653	up	LOC112162653
molecular_function	binding	150	112162661	up	LOC112162661
molecular_function	binding	150	112162786	up	s100z
molecular_function	binding	150	112162925	down	LOC112162925
molecular_function	binding	150	112163382	up	LOC112163382
molecular_function	binding	150	112163402	down	LOC112163402
molecular_function	binding	150	112163443	up	LOC112163443
molecular_function	catalytic activity	106	112136318	down	st3gal1
molecular_function	catalytic activity	106	112136399	down	LOC112136399
molecular_function	catalytic activity	106	112136401	down	LOC112136401
molecular_function	catalytic activity	106	112136465	up	bace1
molecular_function	catalytic activity	106	112136954	up	npl
molecular_function	catalytic activity	106	112137329	up	LOC112137329
molecular_function	catalytic activity	106	112137330	up	LOC112137330
molecular_function	catalytic activity	106	112137366	down	gne
molecular_function	catalytic activity	106	112137522	down	LOC112137522
molecular_function	catalytic activity	106	112138721	up	LOC112138721
molecular_function	catalytic activity	106	112138795	up	LOC112138795
molecular_function	catalytic activity	106	112138879	up	LOC112138879
molecular_function	catalytic activity	106	112139281	down	LOC112139281
molecular_function	catalytic activity	106	112139448	up	LOC112139448
molecular_function	catalytic activity	106	112139847	down	LOC112139847
molecular_function	catalytic activity	106	112139954	up	faxdc2
molecular_function	catalytic activity	106	112140211	up	LOC112140211
molecular_function	catalytic activity	106	112140731	up	LOC112140731
molecular_function	catalytic activity	106	112140957	up	LOC112140957
molecular_function	catalytic activity	106	112141059	up	LOC112141059
molecular_function	catalytic activity	106	112141134	down	LOC112141134
molecular_function	catalytic activity	106	112141244	down	LOC112141244
molecular_function	catalytic activity	106	112141480	up	corin
molecular_function	catalytic activity	106	112141526	up	tm7sf2
molecular_function	catalytic activity	106	112142124	up	LOC112142124
molecular_function	catalytic activity	106	112142363	up	LOC112142363
molecular_function	catalytic activity	106	112143364	up	arg2
molecular_function	catalytic activity	106	112143947	up	pdp1
molecular_function	catalytic activity	106	112144006	up	fdps
molecular_function	catalytic activity	106	112144081	up	sqle
molecular_function	catalytic activity	106	112144585	up	LOC112144585
molecular_function	catalytic activity	106	112144588	up	LOC112144588
molecular_function	catalytic activity	106	112144898	up	ctsz
molecular_function	catalytic activity	106	112145129	down	galnt16
molecular_function	catalytic activity	106	112145217	up	LOC112145217
molecular_function	catalytic activity	106	112145920	down	pmm1
molecular_function	catalytic activity	106	112146251	up	LOC112146251
molecular_function	catalytic activity	106	112146253	up	LOC112146253
molecular_function	catalytic activity	106	112146389	up	LOC112146389
molecular_function	catalytic activity	106	112146402	up	LOC112146402
molecular_function	catalytic activity	106	112146584	up	LOC112146584
molecular_function	catalytic activity	106	112146710	down	LOC112146710
molecular_function	catalytic activity	106	112146763	up	LOC112146763
molecular_function	catalytic activity	106	112146845	down	LOC112146845
molecular_function	catalytic activity	106	112146908	up	amdhd2
molecular_function	catalytic activity	106	112147111	up	LOC112147111
molecular_function	catalytic activity	106	112147866	down	LOC112147866
molecular_function	catalytic activity	106	112148180	up	ctsl
molecular_function	catalytic activity	106	112148190	up	ksr2
molecular_function	catalytic activity	106	112148312	up	nos1
molecular_function	catalytic activity	106	112148369	up	LOC112148369
molecular_function	catalytic activity	106	112148583	down	LOC112148583
molecular_function	catalytic activity	106	112148584	down	LOC112148584
molecular_function	catalytic activity	106	112148641	up	gldc
molecular_function	catalytic activity	106	112148827	down	elovl7
molecular_function	catalytic activity	106	112148910	down	cdo1
molecular_function	catalytic activity	106	112149558	down	LOC112149558
molecular_function	catalytic activity	106	112149741	up	LOC112149741
molecular_function	catalytic activity	106	112150147	down	LOC112150147
molecular_function	catalytic activity	106	112150666	down	LOC112150666
molecular_function	catalytic activity	106	112150772	down	LOC112150772
molecular_function	catalytic activity	106	112150794	up	LOC112150794
molecular_function	catalytic activity	106	112151108	down	f13a1
molecular_function	catalytic activity	106	112151250	down	LOC112151250
molecular_function	catalytic activity	106	112151384	up	oplah
molecular_function	catalytic activity	106	112151413	up	LOC112151413
molecular_function	catalytic activity	106	112151644	up	LOC112151644
molecular_function	catalytic activity	106	112151954	down	LOC112151954
molecular_function	catalytic activity	106	112152095	up	LOC112152095
molecular_function	catalytic activity	106	112152272	up	LOC112152272
molecular_function	catalytic activity	106	112152595	down	LOC112152595
molecular_function	catalytic activity	106	112153947	down	LOC112153947
molecular_function	catalytic activity	106	112153974	down	LOC112153974
molecular_function	catalytic activity	106	112154141	up	acsl5
molecular_function	catalytic activity	106	112154681	down	chst15
molecular_function	catalytic activity	106	112154750	up	LOC112154750
molecular_function	catalytic activity	106	112155140	up	LOC112155140
molecular_function	catalytic activity	106	112155171	up	LOC112155171
molecular_function	catalytic activity	106	112155392	down	stk39
molecular_function	catalytic activity	106	112155644	down	LOC112155644
molecular_function	catalytic activity	106	112155964	up	LOC112155964
molecular_function	catalytic activity	106	112156279	down	LOC112156279
molecular_function	catalytic activity	106	112156371	down	gal3st3
molecular_function	catalytic activity	106	112156424	up	LOC112156424
molecular_function	catalytic activity	106	112156439	down	lpcat4
molecular_function	catalytic activity	106	112156484	up	LOC112156484
molecular_function	catalytic activity	106	112156489	up	LOC112156489
molecular_function	catalytic activity	106	112157089	up	atp6v1f
molecular_function	catalytic activity	106	112157123	up	LOC112157123
molecular_function	catalytic activity	106	112158330	up	LOC112158330
molecular_function	catalytic activity	106	112158394	up	fdft1
molecular_function	catalytic activity	106	112159032	down	mmp9
molecular_function	catalytic activity	106	112159377	up	LOC112159377
molecular_function	catalytic activity	106	112159803	down	srm
molecular_function	catalytic activity	106	112160277	up	gmpr
molecular_function	catalytic activity	106	112160724	up	LOC112160724
molecular_function	catalytic activity	106	112160927	up	eepd1
molecular_function	catalytic activity	106	112161373	down	LOC112161373
molecular_function	catalytic activity	106	112161405	up	LOC112161405
molecular_function	catalytic activity	106	112161851	down	LOC112161851
molecular_function	catalytic activity	106	112162088	down	LOC112162088
molecular_function	catalytic activity	106	112162134	up	LOC112162134
molecular_function	catalytic activity	106	112162275	up	LOC112162275
molecular_function	catalytic activity	106	112163043	up	LOC112163043
molecular_function	catalytic activity	106	112163236	up	ptges
molecular_function	catalytic activity	106	112163382	up	LOC112163382
molecular_function	molecular carrier activity	4	112146446	down	LOC112146446
molecular_function	molecular carrier activity	4	112146468	up	LOC112146468
molecular_function	molecular carrier activity	4	112147010	up	LOC112147010
molecular_function	molecular carrier activity	4	112157285	up	mb
molecular_function	molecular function regulator	19	112137806	up	LOC112137806
molecular_function	molecular function regulator	19	112139712	up	LOC112139712
molecular_function	molecular function regulator	19	112140024	up	LOC112140024
molecular_function	molecular function regulator	19	112140025	up	nppa
molecular_function	molecular function regulator	19	112142156	down	LOC112142156
molecular_function	molecular function regulator	19	112144588	up	LOC112144588
molecular_function	molecular function regulator	19	112146029	down	LOC112146029
molecular_function	molecular function regulator	19	112148548	up	LOC112148548
molecular_function	molecular function regulator	19	112149555	up	LOC112149555
molecular_function	molecular function regulator	19	112149695	up	LOC112149695
molecular_function	molecular function regulator	19	112150314	up	cga
molecular_function	molecular function regulator	19	112151283	down	LOC112151283
molecular_function	molecular function regulator	19	112151909	down	il17c
molecular_function	molecular function regulator	19	112156130	up	LOC112156130
molecular_function	molecular function regulator	19	112156827	up	pomc
molecular_function	molecular function regulator	19	112160125	up	LOC112160125
molecular_function	molecular function regulator	19	112160446	up	LOC112160446
molecular_function	molecular function regulator	19	112161512	up	LOC112161512
molecular_function	molecular function regulator	19	112161844	up	LOC112161844
molecular_function	molecular transducer activity	18	112136171	up	LOC112136171
molecular_function	molecular transducer activity	18	112136694	down	il21r
molecular_function	molecular transducer activity	18	112136695	up	LOC112136695
molecular_function	molecular transducer activity	18	112140555	up	esrra
molecular_function	molecular transducer activity	18	112141311	up	LOC112141311
molecular_function	molecular transducer activity	18	112141943	up	LOC112141943
molecular_function	molecular transducer activity	18	112143153	down	LOC112143153
molecular_function	molecular transducer activity	18	112143573	down	nr0b2
molecular_function	molecular transducer activity	18	112144598	down	LOC112144598
molecular_function	molecular transducer activity	18	112145901	up	LOC112145901
molecular_function	molecular transducer activity	18	112149233	up	p2ry2
molecular_function	molecular transducer activity	18	112150861	up	LOC112150861
molecular_function	molecular transducer activity	18	112151103	down	agtr1
molecular_function	molecular transducer activity	18	112152931	up	LOC112152931
molecular_function	molecular transducer activity	18	112158155	down	LOC112158155
molecular_function	molecular transducer activity	18	112158453	up	LOC112158453
molecular_function	molecular transducer activity	18	112160980	up	LOC112160980
molecular_function	molecular transducer activity	18	112163443	up	LOC112163443
molecular_function	signal transducer activity	20	112136171	up	LOC112136171
molecular_function	signal transducer activity	20	112136694	down	il21r
molecular_function	signal transducer activity	20	112136695	up	LOC112136695
molecular_function	signal transducer activity	20	112140555	up	esrra
molecular_function	signal transducer activity	20	112141311	up	LOC112141311
molecular_function	signal transducer activity	20	112141943	up	LOC112141943
molecular_function	signal transducer activity	20	112143153	down	LOC112143153
molecular_function	signal transducer activity	20	112143573	down	nr0b2
molecular_function	signal transducer activity	20	112144598	down	LOC112144598
molecular_function	signal transducer activity	20	112145901	up	LOC112145901
molecular_function	signal transducer activity	20	112146942	up	LOC112146942
molecular_function	signal transducer activity	20	112149233	up	p2ry2
molecular_function	signal transducer activity	20	112150861	up	LOC112150861
molecular_function	signal transducer activity	20	112151103	down	agtr1
molecular_function	signal transducer activity	20	112151413	up	LOC112151413
molecular_function	signal transducer activity	20	112152931	up	LOC112152931
molecular_function	signal transducer activity	20	112158155	down	LOC112158155
molecular_function	signal transducer activity	20	112158453	up	LOC112158453
molecular_function	signal transducer activity	20	112160980	up	LOC112160980
molecular_function	signal transducer activity	20	112163443	up	LOC112163443
molecular_function	structural molecule activity	13	112138203	up	LOC112138203
molecular_function	structural molecule activity	13	112138952	down	LOC112138952
molecular_function	structural molecule activity	13	112138953	down	LOC112138953
molecular_function	structural molecule activity	13	112142907	down	LOC112142907
molecular_function	structural molecule activity	13	112142908	up	LOC112142908
molecular_function	structural molecule activity	13	112142909	up	LOC112142909
molecular_function	structural molecule activity	13	112151839	down	LOC112151839
molecular_function	structural molecule activity	13	112155324	up	LOC112155324
molecular_function	structural molecule activity	13	112156042	up	LOC112156042
molecular_function	structural molecule activity	13	112159125	down	muc19
molecular_function	structural molecule activity	13	112159979	down	LOC112159979
molecular_function	structural molecule activity	13	112160148	down	LOC112160148
molecular_function	structural molecule activity	13	112160152	down	LOC112160152
molecular_function	transcription regulator activity	12	112136695	up	LOC112136695
molecular_function	transcription regulator activity	12	112140555	up	esrra
molecular_function	transcription regulator activity	12	112141311	up	LOC112141311
molecular_function	transcription regulator activity	12	112143285	down	zbtb32
molecular_function	transcription regulator activity	12	112146942	up	LOC112146942
molecular_function	transcription regulator activity	12	112150126	up	mafa
molecular_function	transcription regulator activity	12	112153186	down	LOC112153186
molecular_function	transcription regulator activity	12	112154225	up	nfe2l1
molecular_function	transcription regulator activity	12	112158236	down	LOC112158236
molecular_function	transcription regulator activity	12	112158453	up	LOC112158453
molecular_function	transcription regulator activity	12	112158998	down	LOC112158998
molecular_function	transcription regulator activity	12	112160980	up	LOC112160980
molecular_function	transporter activity	27	112137753	up	LOC112137753
molecular_function	transporter activity	27	112137837	down	slc26a1
molecular_function	transporter activity	27	112140853	down	slc6a8
molecular_function	transporter activity	27	112141195	up	LOC112141195
molecular_function	transporter activity	27	112142363	up	LOC112142363
molecular_function	transporter activity	27	112143337	down	nipal2
molecular_function	transporter activity	27	112146095	down	LOC112146095
molecular_function	transporter activity	27	112146096	down	LOC112146096
molecular_function	transporter activity	27	112146584	up	LOC112146584
molecular_function	transporter activity	27	112147896	up	aqp3
molecular_function	transporter activity	27	112149955	down	LOC112149955
molecular_function	transporter activity	27	112150222	up	nipal3
molecular_function	transporter activity	27	112150223	down	LOC112150223
molecular_function	transporter activity	27	112151317	up	LOC112151317
molecular_function	transporter activity	27	112151546	up	LOC112151546
molecular_function	transporter activity	27	112152595	down	LOC112152595
molecular_function	transporter activity	27	112152785	up	rhcg
molecular_function	transporter activity	27	112153287	up	LOC112153287
molecular_function	transporter activity	27	112153785	down	slc7a11
molecular_function	transporter activity	27	112153901	down	LOC112153901
molecular_function	transporter activity	27	112154172	up	LOC112154172
molecular_function	transporter activity	27	112157089	up	atp6v1f
molecular_function	transporter activity	27	112157941	down	LOC112157941
molecular_function	transporter activity	27	112158243	down	slc35a1
molecular_function	transporter activity	27	112158614	down	LOC112158614
molecular_function	transporter activity	27	112162491	up	slc30a8
molecular_function	transporter activity	27	112163171	up	kcnq4

## Sheet: CC
Gene Ontology	term	Cluster frequency	Genome frequency of use	Corrected P-value	gene
GO:0005576	extracellular region	33 of 209 in the list	369 of 4779 in the genome	0.00433	112152829(LOC112152829),112151839(LOC112151839),112155692(serpine1),112161025(LOC112161025),112142507(LOC112142507),112156130(LOC112156130),112159125(muc19),112138239(LOC112138239),112156827(pomc),112157560(LOC112157560),112145184(LOC112145184),112161844(LOC112161844),112148514(LOC112148514),112141134(LOC112141134),112151909(il17c),112142156(LOC112142156),112138953(LOC112138953),112156042(LOC1121…
GO:0033176	proton-transporting V-type ATPase complex	4 of 209 in the list	16 of 4779 in the genome	0.39722	112162925(LOC112162925),112162981(LOC112162981),112157089(atp6v1f),112137753(LOC112137753)
GO:0033180	proton-transporting V-type ATPase, V1 domain	3 of 209 in the list	9 of 4779 in the genome	0.52962	112137753(LOC112137753),112157089(atp6v1f),112162925(LOC112162925)
GO:0005911	cell-cell junction	8 of 209 in the list	65 of 4779 in the genome	0.64088	112159979(LOC112159979),112160307(LOC112160307),112150258(LOC112150258),112142909(LOC112142909),112142907(LOC112142907),112155324(LOC112155324),112142886(LOC112142886),112142908(LOC112142908)
GO:0044432	endoplasmic reticulum part	9 of 209 in the list	80 of 4779 in the genome	0.71459	112147866(LOC112147866),112160724(LOC112160724),112137330(LOC112137330),112137329(LOC112137329),112139462(LOC112139462),112148827(elovl7),112163402(LOC112163402),112140211(LOC112140211),112161373(LOC112161373)
GO:0033178	proton-transporting two-sector ATPase complex, catalytic domain	3 of 209 in the list	13 of 4779 in the genome	1	112137753(LOC112137753),112157089(atp6v1f),112162925(LOC112162925)
GO:0005923	bicellular tight junction	5 of 209 in the list	36 of 4779 in the genome	1	112155324(LOC112155324),112142908(LOC112142908),112142909(LOC112142909),112159979(LOC112159979),112142907(LOC112142907)
GO:0043296	apical junction complex	5 of 209 in the list	37 of 4779 in the genome	1	112159979(LOC112159979),112142907(LOC112142907),112142909(LOC112142909),112142908(LOC112142908),112155324(LOC112155324)
GO:0070160	occluding junction	5 of 209 in the list	37 of 4779 in the genome	1	112155324(LOC112155324),112142908(LOC112142908),112142909(LOC112142909),112142907(LOC112142907),112159979(LOC112159979)
GO:0016469	proton-transporting two-sector ATPase complex	4 of 209 in the list	25 of 4779 in the genome	1	112162981(LOC112162981),112162925(LOC112162925),112157089(atp6v1f),112137753(LOC112137753)
GO:0005788	endoplasmic reticulum lumen	2 of 209 in the list	6 of 4779 in the genome	1	112139462(LOC112139462),112163402(LOC112163402)
GO:0046930	pore complex	2 of 209 in the list	6 of 4779 in the genome	1	112146095(LOC112146095),112146096(LOC112146096)
GO:0031012	extracellular matrix	7 of 209 in the list	70 of 4779 in the genome	1	112151839(LOC112151839),112156042(LOC112156042),112159032(mmp9),112138952(LOC112138952),112138953(LOC112138953),112159125(muc19),112141134(LOC112141134)
GO:0005789	endoplasmic reticulum membrane	7 of 209 in the list	73 of 4779 in the genome	1	112140211(LOC112140211),112161373(LOC112161373),112137330(LOC112137330),112137329(LOC112137329),112147866(LOC112147866),112148827(elovl7),112160724(LOC112160724)
GO:0098827	endoplasmic reticulum subcompartment	7 of 209 in the list	73 of 4779 in the genome	1	112147866(LOC112147866),112148827(elovl7),112160724(LOC112160724),112140211(LOC112140211),112137330(LOC112137330),112137329(LOC112137329),112161373(LOC112161373)
GO:0005922	connexin complex	3 of 209 in the list	18 of 4779 in the genome	1	112142886(LOC112142886),112150258(LOC112150258),112160307(LOC112160307)
GO:0042175	nuclear outer membrane-endoplasmic reticulum membrane network	7 of 209 in the list	74 of 4779 in the genome	1	112147866(LOC112147866),112160724(LOC112160724),112148827(elovl7),112140211(LOC112140211),112161373(LOC112161373),112137329(LOC112137329),112137330(LOC112137330)
GO:0005783	endoplasmic reticulum	9 of 209 in the list	109 of 4779 in the genome	1	112163402(LOC112163402),112140211(LOC112140211),112161373(LOC112161373),112139462(LOC112139462),112148827(elovl7),112137329(LOC112137329),112137330(LOC112137330),112147866(LOC112147866),112160724(LOC112160724)
GO:0005921	gap junction	3 of 209 in the list	20 of 4779 in the genome	1	112160307(LOC112160307),112150258(LOC112150258),112142886(LOC112142886)
GO:0044425	membrane part	116 of 209 in the list	2397 of 4779 in the genome	1	112146584(LOC112146584),112160307(LOC112160307),112157089(atp6v1f),112150258(LOC112150258),112145129(galnt16),112142907(LOC112142907),112139892(LOC112139892),112140211(LOC112140211),112141526(tm7sf2),112151954(LOC112151954),112158884(cd63),112147866(LOC112147866),112136694(il21r),112148827(elovl7),112157668(slc35b2),112150222(nipal3),112158243(slc35a1),112153902(LOC112153902),112139958(LOC1121399…
GO:0016021	integral component of membrane	111 of 209 in the list	2296 of 4779 in the genome	1	112158155(LOC112158155),112142037(LOC112142037),112146845(LOC112146845),112151797(LOC112151797),112146096(LOC112146096),112148518(LOC112148518),112150724(LOC112150724),112152595(LOC112152595),112153700(LOC112153700),112147896(aqp3),112145901(LOC112145901),112153947(LOC112153947),112146251(LOC112146251),112160157(LOC112160157),112162491(slc30a8),112140435(LOC112140435),112156371(gal3st3),112152272…
GO:0031224	intrinsic component of membrane	111 of 209 in the list	2299 of 4779 in the genome	1	112162491(slc30a8),112140435(LOC112140435),112160157(LOC112160157),112156371(gal3st3),112152595(LOC112152595),112147896(aqp3),112153700(LOC112153700),112145901(LOC112145901),112146251(LOC112146251),112153947(LOC112153947),112146096(LOC112146096),112151797(LOC112151797),112148518(LOC112148518),112150724(LOC112150724),112158155(LOC112158155),112142037(LOC112142037),112146845(LOC112146845),112152931…
GO:0005833	hemoglobin complex	2 of 209 in the list	11 of 4779 in the genome	1	112146468(LOC112146468),112146446(LOC112146446)
GO:0044421	extracellular region part	11 of 209 in the list	159 of 4779 in the genome	1	112151283(LOC112151283),112159125(muc19),112141134(LOC112141134),112138953(LOC112138953),112156042(LOC112156042),112139712(LOC112139712),112155692(serpine1),112151839(LOC112151839),112145184(LOC112145184),112138952(LOC112138952),112159032(mmp9)
GO:0005635	nuclear envelope	2 of 209 in the list	12 of 4779 in the genome	1	112139462(LOC112139462),112163402(LOC112163402)
GO:0098796	membrane protein complex	10 of 209 in the list	143 of 4779 in the genome	1	112146095(LOC112146095),112150258(LOC112150258),112137753(LOC112137753),112142886(LOC112142886),112146096(LOC112146096),112162981(LOC112162981),112162925(LOC112162925),112160307(LOC112160307),112146584(LOC112146584),112157089(atp6v1f)
GO:0031984	organelle subcompartment	10 of 209 in the list	147 of 4779 in the genome	1	112147866(LOC112147866),112160724(LOC112160724),112137330(LOC112137330),112137329(LOC112137329),112148827(elovl7),112140211(LOC112140211),112145129(galnt16),112139847(LOC112139847),112161373(LOC112161373),112158243(slc35a1)
GO:0005882	intermediate filament	3 of 209 in the list	27 of 4779 in the genome	1	112160148(LOC112160148),112138203(LOC112138203),112160152(LOC112160152)
GO:0045111	intermediate filament cytoskeleton	3 of 209 in the list	27 of 4779 in the genome	1	112138203(LOC112138203),112160148(LOC112160148),112160152(LOC112160152)
GO:0030054	cell junction	8 of 209 in the list	112 of 4779 in the genome	1	112159979(LOC112159979),112155324(LOC112155324),112142886(LOC112142886),112142908(LOC112142908),112150258(LOC112150258),112142909(LOC112142909),112142907(LOC112142907),112160307(LOC112160307)
GO:0012505	endomembrane system	16 of 209 in the list	274 of 4779 in the genome	1	112161373(LOC112161373),112158243(slc35a1),112139462(LOC112139462),112148827(elovl7),112137329(LOC112137329),112160724(LOC112160724),112140211(LOC112140211),112163402(LOC112163402),112145129(galnt16),112139847(LOC112139847),112137797(LOC112137797),112136318(st3gal1),112146845(LOC112146845),112156371(gal3st3),112137330(LOC112137330),112147866(LOC112147866)
GO:0016020	membrane	119 of 209 in the list	2570 of 4779 in the genome	1	112153287(LOC112153287),112151475(xkr9),112136465(bace1),112137330(LOC112137330),112143067(LOC112143067),112144598(LOC112144598),112153785(slc7a11),112143337(nipal2),112148914(LOC112148914),112139847(LOC112139847),112154681(chst15),112154141(acsl5),112142908(LOC112142908),112141656(LOC112141656),112162275(LOC112162275),112162925(LOC112162925),112136318(st3gal1),112142984(LOC112142984),112163236(p…
GO:0070469	respiratory chain	2 of 209 in the list	19 of 4779 in the genome	1	112146584(LOC112146584),112138721(LOC112138721)
GO:0008076	voltage-gated potassium channel complex	2 of 209 in the list	20 of 4779 in the genome	1	112153901(LOC112153901),112163171(kcnq4)
GO:0034705	potassium channel complex	2 of 209 in the list	20 of 4779 in the genome	1	112153901(LOC112153901),112163171(kcnq4)
GO:0005581	collagen trimer	2 of 209 in the list	21 of 4779 in the genome	1	112146694(LOC112146694),112141134(LOC112141134)
GO:0031090	organelle membrane	10 of 209 in the list	202 of 4779 in the genome	1	112146584(LOC112146584),112162981(LOC112162981),112145129(galnt16),112139847(LOC112139847),112158243(slc35a1),112140211(LOC112140211),112137330(LOC112137330),112154172(LOC112154172),112137329(LOC112137329),112153287(LOC112153287)
GO:0044445	cytosolic part	2 of 209 in the list	31 of 4779 in the genome	1	112146446(LOC112146446),112146468(LOC112146468)
GO:0034703	cation channel complex	2 of 209 in the list	32 of 4779 in the genome	1	112163171(kcnq4),112153901(LOC112153901)
GO:0005794	Golgi apparatus	6 of 209 in the list	119 of 4779 in the genome	1	112146845(LOC112146845),112136318(st3gal1),112156371(gal3st3),112158243(slc35a1),112145129(galnt16),112139847(LOC112139847)
GO:0005829	cytosol	3 of 209 in the list	54 of 4779 in the genome	1	112146402(LOC112146402),112146468(LOC112146468),112146446(LOC112146446)
GO:0098797	plasma membrane protein complex	3 of 209 in the list	54 of 4779 in the genome	1	112150258(LOC112150258),112142886(LOC112142886),112160307(LOC112160307)
GO:0031967	organelle envelope	5 of 209 in the list	106 of 4779 in the genome	1	112146584(LOC112146584),112139462(LOC112139462),112154172(LOC112154172),112153287(LOC112153287),112163402(LOC112163402)
GO:0031975	envelope	5 of 209 in the list	106 of 4779 in the genome	1	112146584(LOC112146584),112139462(LOC112139462),112154172(LOC112154172),112153287(LOC112153287),112163402(LOC112163402)
GO:0099513	polymeric cytoskeletal fiber	3 of 209 in the list	62 of 4779 in the genome	1	112160148(LOC112160148),112138203(LOC112138203),112160152(LOC112160152)
GO:0034702	ion channel complex	2 of 209 in the list	39 of 4779 in the genome	1	112163171(kcnq4),112153901(LOC112153901)
GO:0000139	Golgi membrane	3 of 209 in the list	67 of 4779 in the genome	1	112145129(galnt16),112139847(LOC112139847),112158243(slc35a1)
GO:1902495	transmembrane transporter complex	2 of 209 in the list	43 of 4779 in the genome	1	112163171(kcnq4),112153901(LOC112153901)
GO:1990351	transporter complex	2 of 209 in the list	44 of 4779 in the genome	1	112153901(LOC112153901),112163171(kcnq4)
GO:0045202	synapse	3 of 209 in the list	70 of 4779 in the genome	1	112139462(LOC112139462),112137797(LOC112137797),112163402(LOC112163402)
GO:0005615	extracellular space	4 of 209 in the list	98 of 4779 in the genome	1	112145184(LOC112145184),112155692(serpine1),112151283(LOC112151283),112139712(LOC112139712)
GO:0098588	bounding membrane of organelle	5 of 209 in the list	123 of 4779 in the genome	1	112162981(LOC112162981),112158243(slc35a1),112154172(LOC112154172),112139847(LOC112139847),112145129(galnt16)
GO:0099080	supramolecular complex	3 of 209 in the list	75 of 4779 in the genome	1	112160148(LOC112160148),112138203(LOC112138203),112160152(LOC112160152)
GO:0099081	supramolecular polymer	3 of 209 in the list	75 of 4779 in the genome	1	112160148(LOC112160148),112138203(LOC112138203),112160152(LOC112160152)
GO:0099512	supramolecular fiber	3 of 209 in the list	75 of 4779 in the genome	1	112160148(LOC112160148),112138203(LOC112138203),112160152(LOC112160152)
GO:0098791	Golgi subcompartment	3 of 209 in the list	77 of 4779 in the genome	1	112139847(LOC112139847),112145129(galnt16),112158243(slc35a1)
GO:0044431	Golgi apparatus part	3 of 209 in the list	84 of 4779 in the genome	1	112158243(slc35a1),112145129(galnt16),112139847(LOC112139847)
GO:0005856	cytoskeleton	6 of 209 in the list	163 of 4779 in the genome	1	112157710(LOC112157710),112147111(LOC112147111),112160152(LOC112160152),112144614(LOC112144614),112160148(LOC112160148),112138203(LOC112138203)
GO:0005743	mitochondrial inner membrane	2 of 209 in the list	59 of 4779 in the genome	1	112146584(LOC112146584),112153287(LOC112153287)
GO:0019866	organelle inner membrane	2 of 209 in the list	60 of 4779 in the genome	1	112146584(LOC112146584),112153287(LOC112153287)
GO:0031966	mitochondrial membrane	3 of 209 in the list	88 of 4779 in the genome	1	112146584(LOC112146584),112153287(LOC112153287),112154172(LOC112154172)
GO:0043234	protein complex	16 of 209 in the list	421 of 4779 in the genome	1	112146468(LOC112146468),112137753(LOC112137753),112142886(LOC112142886),112141134(LOC112141134),112146694(LOC112146694),112147111(LOC112147111),112146095(LOC112146095),112150258(LOC112150258),112146096(LOC112146096),112157089(atp6v1f),112162925(LOC112162925),112160307(LOC112160307),112162981(LOC112162981),112146584(LOC112146584),112158236(LOC112158236),112146446(LOC112146446)
GO:0005740	mitochondrial envelope	3 of 209 in the list	94 of 4779 in the genome	1	112154172(LOC112154172),112153287(LOC112153287),112146584(LOC112146584)
GO:0098805	whole membrane	2 of 209 in the list	67 of 4779 in the genome	1	112162981(LOC112162981),112154172(LOC112154172)
GO:0044430	cytoskeletal part	4 of 209 in the list	124 of 4779 in the genome	1	112160152(LOC112160152),112160148(LOC112160148),112138203(LOC112138203),112147111(LOC112147111)
GO:0005886	plasma membrane	14 of 209 in the list	386 of 4779 in the genome	1	112142907(LOC112142907),112150258(LOC112150258),112142909(LOC112142909),112142886(LOC112142886),112142908(LOC112142908),112155324(LOC112155324),112157089(atp6v1f),112160307(LOC112160307),112153901(LOC112153901),112159979(LOC112159979),112143067(LOC112143067),112136171(LOC112136171),112163171(kcnq4),112152931(LOC112152931)
GO:0071944	cell periphery	14 of 209 in the list	394 of 4779 in the genome	1	112163171(kcnq4),112136171(LOC112136171),112152931(LOC112152931),112159979(LOC112159979),112143067(LOC112143067),112153901(LOC112153901),112160307(LOC112160307),112157089(atp6v1f),112142909(LOC112142909),112150258(LOC112150258),112142907(LOC112142907),112142908(LOC112142908),112142886(LOC112142886),112155324(LOC112155324)
GO:0044444	cytoplasmic part	26 of 209 in the list	694 of 4779 in the genome	1	112136318(st3gal1),112162981(LOC112162981),112146845(LOC112146845),112146584(LOC112146584),112139847(LOC112139847),112145129(galnt16),112137797(LOC112137797),112163402(LOC112163402),112140211(LOC112140211),112147866(LOC112147866),112153287(LOC112153287),112156371(gal3st3),112137330(LOC112137330),112154172(LOC112154172),112146446(LOC112146446),112148827(elovl7),112148641(gldc),112139462(LOC1121394…
GO:0044429	mitochondrial part	3 of 209 in the list	117 of 4779 in the genome	1	112146584(LOC112146584),112153287(LOC112153287),112154172(LOC112154172)
GO:0005739	mitochondrion	5 of 209 in the list	178 of 4779 in the genome	1	112146584(LOC112146584),112148641(gldc),112138721(LOC112138721),112154172(LOC112154172),112153287(LOC112153287)
GO:0044459	plasma membrane part	5 of 209 in the list	182 of 4779 in the genome	1	112163171(kcnq4),112160307(LOC112160307),112153901(LOC112153901),112142886(LOC112142886),112150258(LOC112150258)
GO:0005887	integral component of plasma membrane	2 of 209 in the list	93 of 4779 in the genome	1	112163171(kcnq4),112153901(LOC112153901)
GO:0031226	intrinsic component of plasma membrane	2 of 209 in the list	93 of 4779 in the genome	1	112153901(LOC112153901),112163171(kcnq4)
GO:0005737	cytoplasm	34 of 209 in the list	993 of 4779 in the genome	1	112140211(LOC112140211),112154369(ddit4),112145129(galnt16),112162981(LOC112162981),112146845(LOC112146845),112146584(LOC112146584),112154172(LOC112154172),112156371(gal3st3),112157710(LOC112157710),112147866(LOC112147866),112158243(slc35a1),112146402(LOC112146402),112147010(LOC112147010),112139462(LOC112139462),112148827(elovl7),112137329(LOC112137329),112163402(LOC112163402),112137797(LOC112137…
GO:0044446	intracellular organelle part	21 of 209 in the list	666 of 4779 in the genome	1	112160152(LOC112160152),112149581(LOC112149581),112137329(LOC112137329),112147111(LOC112147111),112160724(LOC112160724),112161373(LOC112161373),112160148(LOC112160148),112158243(slc35a1),112139462(LOC112139462),112148827(elovl7),112153287(LOC112153287),112137330(LOC112137330),112138203(LOC112138203),112154172(LOC112154172),112147866(LOC112147866),112163402(LOC112163402),112140211(LOC112140211),11…
GO:0044422	organelle part	21 of 209 in the list	672 of 4779 in the genome	1	112147866(LOC112147866),112153287(LOC112153287),112138203(LOC112138203),112154172(LOC112154172),112137330(LOC112137330),112162981(LOC112162981),112146584(LOC112146584),112145129(galnt16),112139847(LOC112139847),112163402(LOC112163402),112140211(LOC112140211),112160724(LOC112160724),112147111(LOC112147111),112149581(LOC112149581),112160152(LOC112160152),112137329(LOC112137329),112148827(elovl7),11…
GO:0031974	membrane-enclosed lumen	2 of 209 in the list	145 of 4779 in the genome	1	112139462(LOC112139462),112163402(LOC112163402)
GO:0043233	organelle lumen	2 of 209 in the list	145 of 4779 in the genome	1	112163402(LOC112163402),112139462(LOC112139462)
GO:0070013	intracellular organelle lumen	2 of 209 in the list	145 of 4779 in the genome	1	112163402(LOC112163402),112139462(LOC112139462)
GO:0043231	intracellular membrane-bounded organelle	43 of 209 in the list	1307 of 4779 in the genome	1	112140555(esrra),112143371(LOC112143371),112136318(st3gal1),112136695(LOC112136695),112163402(LOC112163402),112139847(LOC112139847),112150126(mafa),112158453(LOC112158453),112137330(LOC112137330),112153287(LOC112153287),112153174(egr1),112148641(gldc),112148853(egr3),112161373(LOC112161373),112138721(LOC112138721),112160724(LOC112160724),112146694(LOC112146694),112146942(LOC112146942),112149581(L…
GO:1902494	catalytic complex	2 of 209 in the list	162 of 4779 in the genome	1	112159377(LOC112159377),112160277(gmpr)
GO:0032991	macromolecular complex	21 of 209 in the list	756 of 4779 in the genome	1	112146584(LOC112146584),112162981(LOC112162981),112162925(LOC112162925),112160307(LOC112160307),112160277(gmpr),112157089(atp6v1f),112146096(LOC112146096),112150258(LOC112150258),112158236(LOC112158236),112146446(LOC112146446),112153901(LOC112153901),112141134(LOC112141134),112142886(LOC112142886),112159377(LOC112159377),112137753(LOC112137753),112146468(LOC112146468),112146095(LOC112146095),1121…
GO:0043227	membrane-bounded organelle	44 of 209 in the list	1360 of 4779 in the genome	1	112153287(LOC112153287),112137330(LOC112137330),112158453(LOC112158453),112163402(LOC112163402),112137797(LOC112137797),112150126(mafa),112139847(LOC112139847),112140555(esrra),112136318(st3gal1),112143371(LOC112143371),112136695(LOC112136695),112146694(LOC112146694),112146942(LOC112146942),112149581(LOC112149581),112138721(LOC112138721),112160724(LOC112160724),112148853(egr3),112161373(LOC112161…
GO:0044428	nuclear part	2 of 209 in the list	172 of 4779 in the genome	1	112139462(LOC112139462),112163402(LOC112163402)
GO:0005634	nucleus	24 of 209 in the list	893 of 4779 in the genome	1	112144588(LOC112144588),112149594(barx2),112158453(LOC112158453),112137888(LOC112137888),112152199(bhlhe41),112141311(LOC112141311),112136695(LOC112136695),112143371(LOC112143371),112154225(nfe2l1),112140555(esrra),112150126(mafa),112163402(LOC112163402),112143441(LOC112143441),112160980(LOC112160980),112145418(LOC112145418),112146942(LOC112146942),112143285(zbtb32),112143573(nr0b2),112149581(LOC…
GO:0043228	non-membrane-bounded organelle	7 of 209 in the list	404 of 4779 in the genome	1	112138203(LOC112138203),112144614(LOC112144614),112160148(LOC112160148),112160152(LOC112160152),112149581(LOC112149581),112147111(LOC112147111),112157710(LOC112157710)
GO:0043232	intracellular non-membrane-bounded organelle	7 of 209 in the list	404 of 4779 in the genome	1	112157710(LOC112157710),112147111(LOC112147111),112149581(LOC112149581),112160152(LOC112160152),112144614(LOC112144614),112138203(LOC112138203),112160148(LOC112160148)
GO:0043229	intracellular organelle	50 of 209 in the list	1627 of 4779 in the genome	1	112139462(LOC112139462),112148827(elovl7),112146402(LOC112146402),112158243(slc35a1),112147111(LOC112147111),112160980(LOC112160980),112145418(LOC112145418),112143441(LOC112143441),112143285(zbtb32),112160152(LOC112160152),112143573(nr0b2),112137329(LOC112137329),112154225(nfe2l1),112146584(LOC112146584),112162981(LOC112162981),112146845(LOC112146845),112152199(bhlhe41),112141311(LOC112141311),11…
GO:0043226	organelle	50 of 209 in the list	1645 of 4779 in the genome	1	112146402(LOC112146402),112158243(slc35a1),112148827(elovl7),112139462(LOC112139462),112160152(LOC112160152),112143285(zbtb32),112143573(nr0b2),112137329(LOC112137329),112145418(LOC112145418),112160980(LOC112160980),112143441(LOC112143441),112147111(LOC112147111),112145129(galnt16),112140211(LOC112140211),112162981(LOC112162981),112146845(LOC112146845),112146584(LOC112146584),112152199(bhlhe41),1…
GO:0005623	cell	93 of 209 in the list	2720 of 4779 in the genome	1	112158243(slc35a1),112146402(LOC112146402),112148827(elovl7),112142124(LOC112142124),112139462(LOC112139462),112137329(LOC112137329),112163171(kcnq4),112147111(LOC112147111),112145362(LOC112145362),112142907(LOC112142907),112150258(LOC112150258),112145129(galnt16),112140211(LOC112140211),112157089(atp6v1f),112141311(LOC112141311),112138879(LOC112138879),112162134(LOC112162134),112152199(bhlhe41),…
GO:0005622	intracellular	74 of 209 in the list	2304 of 4779 in the genome	1	112140555(esrra),112136318(st3gal1),112139847(LOC112139847),112143516(LOC112143516),112145920(pmm1),112148548(LOC112148548),112137330(LOC112137330),112153287(LOC112153287),112138203(LOC112138203),112148641(gldc),112148853(egr3),112159377(LOC112159377),112146468(LOC112146468),112138721(LOC112138721),112149581(LOC112149581),112162981(LOC112162981),112146845(LOC112146845),112154369(ddit4),112144588(…
GO:0044464	cell part	88 of 209 in the list	2657 of 4779 in the genome	1	112149558(LOC112149558),112163402(LOC112163402),112150126(mafa),112137797(LOC112137797),112157625(LOC112157625),112143371(LOC112143371),112136695(LOC112136695),112146446(LOC112146446),112144860(LOC112144860),112148190(ksr2),112159979(LOC112159979),112144614(LOC112144614),112158453(LOC112158453),112136171(LOC112136171),112148627(dnaaf2),112161373(LOC112161373),112142909(LOC112142909),112160148(LOC…
GO:0044424	intracellular part	59 of 209 in the list	1976 of 4779 in the genome	1	112160724(LOC112160724),112138721(LOC112138721),112146942(LOC112146942),112149581(LOC112149581),112146694(LOC112146694),112148641(gldc),112153174(egr1),112160148(LOC112160148),112146468(LOC112146468),112161373(LOC112161373),112159377(LOC112159377),112148627(dnaaf2),112148853(egr3),112158453(LOC112158453),112145920(pmm1),112153287(LOC112153287),112144614(LOC112144614),112137330(LOC112137330),11213…

## Sheet: MF
Gene Ontology	term	Cluster frequency	Genome frequency of use	Corrected P-value	gene
GO:0046906	tetrapyrrole binding	16 of 255 in the list	63 of 5453 in the genome	3.27e-06	112138721(LOC112138721),112160724(LOC112160724),112146253(LOC112146253),112149741(LOC112149741),112137329(LOC112137329),112147010(LOC112147010),112146468(LOC112146468),112157285(mb),112146251(LOC112146251),112148312(nos1),112146446(LOC112146446),112137330(LOC112137330),112148369(LOC112148369),112148450(LOC112148450),112151558(LOC112151558),112140211(LOC112140211)
GO:0020037	heme binding	15 of 255 in the list	61 of 5453 in the genome	1.49e-05	112151558(LOC112151558),112147010(LOC112147010),112148369(LOC112148369),112146468(LOC112146468),112140211(LOC112140211),112160724(LOC112160724),112149741(LOC112149741),112146253(LOC112146253),112146251(LOC112146251),112157285(mb),112138721(LOC112138721),112137330(LOC112137330),112137329(LOC112137329),112146446(LOC112146446),112148312(nos1)
GO:0005506	iron ion binding	17 of 255 in the list	79 of 5453 in the genome	1.66e-05	112146251(LOC112146251),112158025(LOC112158025),112148312(nos1),112146446(LOC112146446),112137330(LOC112137330),112148369(LOC112148369),112140211(LOC112140211),112138554(LOC112138554),112146253(LOC112146253),112138558(LOC112138558),112149741(LOC112149741),112160724(LOC112160724),112137329(LOC112137329),112148910(cdo1),112147010(LOC112147010),112139954(faxdc2),112146468(LOC112146468)
GO:0008061	chitin binding	9 of 255 in the list	22 of 5453 in the genome	5.33e-05	112159125(muc19),112138953(LOC112138953),112162661(LOC112162661),112142507(LOC112142507),112146911(LOC112146911),112138952(LOC112138952),112156042(LOC112156042),112146694(LOC112146694),112151839(LOC112151839)
GO:0004497	monooxygenase activity	12 of 255 in the list	48 of 5453 in the genome	0.00025	112138795(LOC112138795),112146253(LOC112146253),112149741(LOC112149741),112146251(LOC112146251),112160724(LOC112160724),112150794(LOC112150794),112148312(nos1),112137329(LOC112137329),112137330(LOC112137330),112148369(LOC112148369),112140211(LOC112140211),112144081(sqle)
GO:0016709	oxidoreductase activity, acting on paired donors, with incorporation or reduction of molecular oxygen, NAD(P)H as one donor, and incorporation of one atom of oxygen	5 of 255 in the list	8 of 5453 in the genome	0.00211	112144081(sqle),112148312(nos1),112150794(LOC112150794),112138795(LOC112138795),112148369(LOC112148369)
GO:0070330	aromatase activity	4 of 255 in the list	5 of 5453 in the genome	0.00443	112137330(LOC112137330),112137329(LOC112137329),112140211(LOC112140211),112160724(LOC112160724)
GO:0016705	oxidoreductase activity, acting on paired donors, with incorporation or reduction of molecular oxygen	12 of 255 in the list	63 of 5453 in the genome	0.00525	112148369(LOC112148369),112144081(sqle),112140211(LOC112140211),112146253(LOC112146253),112149741(LOC112149741),112146251(LOC112146251),112160724(LOC112160724),112138795(LOC112138795),112137330(LOC112137330),112137329(LOC112137329),112148312(nos1),112150794(LOC112150794)
GO:0048037	cofactor binding	21 of 255 in the list	195 of 5453 in the genome	0.05232	112140211(LOC112140211),112151558(LOC112151558),112148450(LOC112148450),112148369(LOC112148369),112137330(LOC112137330),112146446(LOC112146446),112148312(nos1),112146251(LOC112146251),112157285(mb),112146468(LOC112146468),112144081(sqle),112159377(LOC112159377),112147010(LOC112147010),112137329(LOC112137329),112150794(LOC112150794),112158330(LOC112158330),112146253(LOC112146253),112149741(LOC1121…
GO:0016712	oxidoreductase activity, acting on paired donors, with incorporation or reduction of molecular oxygen, reduced flavin or flavoprotein as one donor, and incorporation of one atom of oxygen	4 of 255 in the list	10 of 5453 in the genome	0.15454	112137329(LOC112137329),112137330(LOC112137330),112140211(LOC112140211),112160724(LOC112160724)
GO:0015095	magnesium ion transmembrane transporter activity	3 of 255 in the list	5 of 5453 in the genome	0.18564	112143337(nipal2),112150222(nipal3),112141195(LOC112141195)
GO:0008199	ferric iron binding	3 of 255 in the list	6 of 5453 in the genome	0.35846	112138554(LOC112138554),112138558(LOC112138558),112158025(LOC112158025)
GO:0005179	hormone activity	8 of 255 in the list	54 of 5453 in the genome	0.64679	112140024(LOC112140024),112150314(cga),112160446(LOC112160446),112140025(nppa),112139712(LOC112139712),112156827(pomc),112149555(LOC112149555),112161844(LOC112161844)
GO:0005201	extracellular matrix structural constituent	5 of 255 in the list	23 of 5453 in the genome	0.71212	112159125(muc19),112138952(LOC112138952),112138953(LOC112138953),112156042(LOC112156042),112151839(LOC112151839)
GO:0004312	fatty acid synthase activity	3 of 255 in the list	8 of 5453 in the genome	0.93582	112147866(LOC112147866),112148827(elovl7),112161373(LOC112161373)
GO:0009922	fatty acid elongase activity	3 of 255 in the list	8 of 5453 in the genome	0.93582	112161373(LOC112161373),112147866(LOC112147866),112148827(elovl7)
GO:0005344	oxygen carrier activity	4 of 255 in the list	16 of 5453 in the genome	1	112157285(mb),112147010(LOC112147010),112146446(LOC112146446),112146468(LOC112146468)
GO:0019825	oxygen binding	4 of 255 in the list	16 of 5453 in the genome	1	112157285(mb),112147010(LOC112147010),112146468(LOC112146468),112146446(LOC112146446)
GO:0140104	molecular carrier activity	4 of 255 in the list	16 of 5453 in the genome	1	112147010(LOC112147010),112157285(mb),112146468(LOC112146468),112146446(LOC112146446)
GO:0004499	N,N-dimethylaniline monooxygenase activity	2 of 255 in the list	3 of 5453 in the genome	1	112138795(LOC112138795),112150794(LOC112150794)
GO:0004957	prostaglandin E receptor activity	2 of 255 in the list	3 of 5453 in the genome	1	112150861(LOC112150861),112141943(LOC112141943)
GO:0102336	3-oxo-arachidoyl-CoA synthase activity	3 of 255 in the list	9 of 5453 in the genome	1	112147866(LOC112147866),112148827(elovl7),112161373(LOC112161373)
GO:0102337	3-oxo-cerotoyl-CoA synthase activity	3 of 255 in the list	9 of 5453 in the genome	1	112147866(LOC112147866),112148827(elovl7),112161373(LOC112161373)
GO:0102338	3-oxo-lignoceronyl-CoA synthase activity	3 of 255 in the list	9 of 5453 in the genome	1	112148827(elovl7),112147866(LOC112147866),112161373(LOC112161373)
GO:0102756	very-long-chain 3-ketoacyl-CoA synthase activity	3 of 255 in the list	9 of 5453 in the genome	1	112148827(elovl7),112147866(LOC112147866),112161373(LOC112161373)
GO:0004175	endopeptidase activity	14 of 255 in the list	153 of 5453 in the genome	1	112140957(LOC112140957),112146710(LOC112146710),112136401(LOC112136401),112136399(LOC112136399),112159032(mmp9),112136465(bace1),112141134(LOC112141134),112141480(corin),112138879(LOC112138879),112162134(LOC112162134),112142124(LOC112142124),112148583(LOC112148583),112148584(LOC112148584),112155171(LOC112155171)
GO:0043169	cation binding	62 of 255 in the list	1014 of 5453 in the genome	1	112151413(LOC112151413),112156484(LOC112156484),112162653(LOC112162653),112141134(LOC112141134),112158511(LOC112158511),112148910(cdo1),112147010(LOC112147010),112162520(LOC112162520),112143947(pdp1),112143285(zbtb32),112137329(LOC112137329),112160980(LOC112160980),112157560(LOC112157560),112148514(LOC112148514),112137806(LOC112137806),112140211(LOC112140211),112154591(LOC112154591),112139448(LOC…
GO:0004953	icosanoid receptor activity	2 of 255 in the list	4 of 5453 in the genome	1	112141943(LOC112141943),112150861(LOC112150861)
GO:0004954	prostanoid receptor activity	2 of 255 in the list	4 of 5453 in the genome	1	112150861(LOC112150861),112141943(LOC112141943)
GO:0004955	prostaglandin receptor activity	2 of 255 in the list	4 of 5453 in the genome	1	112141943(LOC112141943),112150861(LOC112150861)
GO:0046914	transition metal ion binding	28 of 255 in the list	387 of 5453 in the genome	1	112140555(esrra),112148369(LOC112148369),112136695(LOC112136695),112141311(LOC112141311),112138554(LOC112138554),112140211(LOC112140211),112158453(LOC112158453),112158025(LOC112158025),112140957(LOC112140957),112146251(LOC112146251),112153947(LOC112153947),112148312(nos1),112146446(LOC112146446),112137330(LOC112137330),112148910(cdo1),112147010(LOC112147010),112162520(LOC112162520),112139954(faxd…
GO:0046872	metal ion binding	61 of 255 in the list	1005 of 5453 in the genome	1	112162653(LOC112162653),112156484(LOC112156484),112151413(LOC112151413),112162520(LOC112162520),112143947(pdp1),112148910(cdo1),112147010(LOC112147010),112141134(LOC112141134),112158511(LOC112158511),112137329(LOC112137329),112143285(zbtb32),112148514(LOC112148514),112157560(LOC112157560),112160980(LOC112160980),112154591(LOC112154591),112140211(LOC112140211),112137806(LOC112137806),112138239(LOC…
GO:0003810	protein-glutamine gamma-glutamyltransferase activity	2 of 255 in the list	5 of 5453 in the genome	1	112151108(f13a1),112150666(LOC112150666)
GO:0005496	steroid binding	3 of 255 in the list	13 of 5453 in the genome	1	112160980(LOC112160980),112158453(LOC112158453),112140555(esrra)
GO:0003707	steroid hormone receptor activity	6 of 255 in the list	47 of 5453 in the genome	1	112160980(LOC112160980),112136695(LOC112136695),112141311(LOC112141311),112140555(esrra),112158453(LOC112158453),112143573(nr0b2)
GO:0008289	lipid binding	10 of 255 in the list	103 of 5453 in the genome	1	112158453(LOC112158453),112160980(LOC112160980),112151546(LOC112151546),112145184(LOC112145184),112161025(LOC112161025),112140555(esrra),112151317(LOC112151317),112153897(LOC112153897),112137806(LOC112137806),112143516(LOC112143516)
GO:0004198	calcium-dependent cysteine-type endopeptidase activity	3 of 255 in the list	14 of 5453 in the genome	1	112142124(LOC112142124),112162134(LOC112162134),112138879(LOC112138879)
GO:0016746	transferase activity, transferring acyl groups	9 of 255 in the list	92 of 5453 in the genome	1	112148827(elovl7),112152272(LOC112152272),112156439(lpcat4),112150666(LOC112150666),112151108(f13a1),112145217(LOC112145217),112161373(LOC112161373),112163043(LOC112163043),112147866(LOC112147866)
GO:0008234	cysteine-type peptidase activity	6 of 255 in the list	53 of 5453 in the genome	1	112144898(ctsz),112140731(LOC112140731),112162134(LOC112162134),112138879(LOC112138879),112142124(LOC112142124),112148180(ctsl)
GO:0030545	receptor regulator activity	11 of 255 in the list	128 of 5453 in the genome	1	112140024(LOC112140024),112150314(cga),112156130(LOC112156130),112151909(il17c),112160446(LOC112160446),112156827(pomc),112139712(LOC112139712),112140025(nppa),112161844(LOC112161844),112149555(LOC112149555),112149695(LOC112149695)
GO:0048018	receptor ligand activity	11 of 255 in the list	128 of 5453 in the genome	1	112139712(LOC112139712),112156827(pomc),112140025(nppa),112161844(LOC112161844),112149555(LOC112149555),112149695(LOC112149695),112140024(LOC112140024),112150314(cga),112156130(LOC112156130),112151909(il17c),112160446(LOC112160446)
GO:0016491	oxidoreductase activity	25 of 255 in the list	369 of 5453 in the genome	1	112148910(cdo1),112139954(faxdc2),112148641(gldc),112159377(LOC112159377),112144081(sqle),112138721(LOC112138721),112138795(LOC112138795),112160724(LOC112160724),112149741(LOC112149741),112146253(LOC112146253),112150794(LOC112150794),112153974(LOC112153974),112137329(LOC112137329),112148369(LOC112148369),112146584(LOC112146584),112160277(gmpr),112140211(LOC112140211),112152595(LOC112152595),11215…
GO:0005509	calcium ion binding	18 of 255 in the list	247 of 5453 in the genome	1	112148445(myl7),112143067(LOC112143067),112155004(LOC112155004),112162786(s100z),112138239(LOC112138239),112161815(LOC112161815),112162134(LOC112162134),112141656(LOC112141656),112141393(LOC112141393),112154591(LOC112154591),112137806(LOC112137806),112148514(LOC112148514),112157560(LOC112157560),112162520(LOC112162520),112162653(LOC112162653),112158877(LOC112158877),112151413(LOC112151413),112136…
GO:0022890	inorganic cation transmembrane transporter activity	13 of 255 in the list	163 of 5453 in the genome	1	112141195(LOC112141195),112150222(nipal3),112146584(LOC112146584),112149955(LOC112149955),112153901(LOC112153901),112157089(atp6v1f),112140853(slc6a8),112137753(LOC112137753),112143337(nipal2),112158243(slc35a1),112152595(LOC112152595),112163171(kcnq4),112162491(slc30a8)
GO:0050661	NADP binding	3 of 255 in the list	17 of 5453 in the genome	1	112148312(nos1),112150794(LOC112150794),112138795(LOC112138795)
GO:0050660	flavin adenine dinucleotide binding	4 of 255 in the list	29 of 5453 in the genome	1	112148312(nos1),112150794(LOC112150794),112144081(sqle),112138795(LOC112138795)
GO:0015078	hydrogen ion transmembrane transporter activity	5 of 255 in the list	42 of 5453 in the genome	1	112158243(slc35a1),112137753(LOC112137753),112152595(LOC112152595),112157089(atp6v1f),112146584(LOC112146584)
GO:0070011	peptidase activity, acting on L-amino acid peptides	17 of 255 in the list	234 of 5453 in the genome	1	112146710(LOC112146710),112140957(LOC112140957),112140731(LOC112140731),112136465(bace1),112138879(LOC112138879),112162134(LOC112162134),112148584(LOC112148584),112136399(LOC112136399),112136401(LOC112136401),112159032(mmp9),112148180(ctsl),112142124(LOC112142124),112141134(LOC112141134),112141480(corin),112155171(LOC112155171),112144898(ctsz),112148583(LOC112148583)
GO:0004252	serine-type endopeptidase activity	6 of 255 in the list	57 of 5453 in the genome	1	112146710(LOC112146710),112136399(LOC112136399),112136401(LOC112136401),112141480(corin),112148584(LOC112148584),112148583(LOC112148583)
GO:0016755	transferase activity, transferring amino-acyl groups	2 of 255 in the list	8 of 5453 in the genome	1	112150666(LOC112150666),112151108(f13a1)
GO:0008324	cation transmembrane transporter activity	14 of 255 in the list	191 of 5453 in the genome	1	112152595(LOC112152595),112163171(kcnq4),112162491(slc30a8),112141195(LOC112141195),112150222(nipal3),112157089(atp6v1f),112149955(LOC112149955),112153901(LOC112153901),112146584(LOC112146584),112152785(rhcg),112140853(slc6a8),112158243(slc35a1),112143337(nipal2),112137753(LOC112137753)
GO:0004190	aspartic-type endopeptidase activity	2 of 255 in the list	9 of 5453 in the genome	1	112155171(LOC112155171),112136465(bace1)
GO:0015144	carbohydrate transmembrane transporter activity	2 of 255 in the list	9 of 5453 in the genome	1	112147896(aqp3),112158243(slc35a1)
GO:0070001	aspartic-type peptidase activity	2 of 255 in the list	9 of 5453 in the genome	1	112155171(LOC112155171),112136465(bace1)
GO:0004197	cysteine-type endopeptidase activity	3 of 255 in the list	20 of 5453 in the genome	1	112162134(LOC112162134),112138879(LOC112138879),112142124(LOC112142124)
GO:0008233	peptidase activity	17 of 255 in the list	246 of 5453 in the genome	1	112138879(LOC112138879),112162134(LOC112162134),112148584(LOC112148584),112140957(LOC112140957),112140731(LOC112140731),112146710(LOC112146710),112136465(bace1),112141134(LOC112141134),112141480(corin),112148180(ctsl),112142124(LOC112142124),112148583(LOC112148583),112155171(LOC112155171),112144898(ctsz),112136399(LOC112136399),112159032(mmp9),112136401(LOC112136401)
GO:0015075	ion transmembrane transporter activity	19 of 255 in the list	282 of 5453 in the genome	1	112150222(nipal3),112153901(LOC112153901),112149955(LOC112149955),112137837(slc26a1),112140853(slc6a8),112152785(rhcg),112137753(LOC112137753),112158243(slc35a1),112163171(kcnq4),112142363(LOC112142363),112141195(LOC112141195),112146584(LOC112146584),112157089(atp6v1f),112143337(nipal2),112147896(aqp3),112152595(LOC112152595),112153785(slc7a11),112162491(slc30a8),112154172(LOC112154172)
GO:0005215	transporter activity	27 of 255 in the list	438 of 5453 in the genome	1	112158243(slc35a1),112137753(LOC112137753),112152785(rhcg),112140853(slc6a8),112137837(slc26a1),112149955(LOC112149955),112151317(LOC112151317),112153901(LOC112153901),112150222(nipal3),112150223(LOC112150223),112157941(LOC112157941),112158614(LOC112158614),112142363(LOC112142363),112163171(kcnq4),112151546(LOC112151546),112146095(LOC112146095),112143337(nipal2),112146096(LOC112146096),112157089(…
GO:0022857	transmembrane transporter activity	21 of 255 in the list	333 of 5453 in the genome	1	112143337(nipal2),112146096(LOC112146096),112146584(LOC112146584),112157089(atp6v1f),112141195(LOC112141195),112154172(LOC112154172),112162491(slc30a8),112153785(slc7a11),112152595(LOC112152595),112147896(aqp3),112137753(LOC112137753),112158243(slc35a1),112152785(rhcg),112140853(slc6a8),112149955(LOC112149955),112153901(LOC112153901),112137837(slc26a1),112150222(nipal3),112163171(kcnq4),112142363…
GO:0001653	peptide receptor activity	5 of 255 in the list	53 of 5453 in the genome	1	112143153(LOC112143153),112163443(LOC112163443),112145901(LOC112145901),112151103(agtr1),112152931(LOC112152931)
GO:0008528	G-protein coupled peptide receptor activity	5 of 255 in the list	53 of 5453 in the genome	1	112163443(LOC112163443),112145901(LOC112145901),112151103(agtr1),112152931(LOC112152931),112143153(LOC112143153)
GO:0008236	serine-type peptidase activity	6 of 255 in the list	69 of 5453 in the genome	1	112146710(LOC112146710),112136399(LOC112136399),112136401(LOC112136401),112141480(corin),112148584(LOC112148584),112148583(LOC112148583)
GO:0017171	serine hydrolase activity	6 of 255 in the list	69 of 5453 in the genome	1	112148584(LOC112148584),112148583(LOC112148583),112146710(LOC112146710),112136399(LOC112136399),112136401(LOC112136401),112141480(corin)
GO:0004722	protein serine/threonine phosphatase activity	2 of 255 in the list	12 of 5453 in the genome	1	112143947(pdp1),112156484(LOC112156484)
GO:0004129	cytochrome-c oxidase activity	2 of 255 in the list	13 of 5453 in the genome	1	112146584(LOC112146584),112152595(LOC112152595)
GO:0004896	cytokine receptor activity	2 of 255 in the list	13 of 5453 in the genome	1	112143153(LOC112143153),112136694(il21r)
GO:0015002	heme-copper terminal oxidase activity	2 of 255 in the list	13 of 5453 in the genome	1	112146584(LOC112146584),112152595(LOC112152595)
GO:0016675	oxidoreductase activity, acting on a heme group of donors	2 of 255 in the list	13 of 5453 in the genome	1	112146584(LOC112146584),112152595(LOC112152595)
GO:0016676	oxidoreductase activity, acting on a heme group of donors, oxygen as acceptor	2 of 255 in the list	13 of 5453 in the genome	1	112152595(LOC112152595),112146584(LOC112146584)
GO:0015077	monovalent inorganic cation transmembrane transporter activity	9 of 255 in the list	126 of 5453 in the genome	1	112140853(slc6a8),112158243(slc35a1),112137753(LOC112137753),112157089(atp6v1f),112149955(LOC112149955),112146584(LOC112146584),112153901(LOC112153901),112152595(LOC112152595),112163171(kcnq4)
GO:0005102	receptor binding	13 of 255 in the list	199 of 5453 in the genome	1	112140025(nppa),112139712(LOC112139712),112156827(pomc),112149695(LOC112149695),112149555(LOC112149555),112161844(LOC112161844),112156130(LOC112156130),112140024(LOC112140024),112150314(cga),112160446(LOC112160446),112137360(npb),112163443(LOC112163443),112151909(il17c)
GO:0001664	G-protein coupled receptor binding	3 of 255 in the list	28 of 5453 in the genome	1	112156130(LOC112156130),112137360(npb),112163443(LOC112163443)
GO:0015318	inorganic molecular entity transmembrane transporter activity	16 of 255 in the list	257 of 5453 in the genome	1	112147896(aqp3),112153785(slc7a11),112152595(LOC112152595),112162491(slc30a8),112146584(LOC112146584),112157089(atp6v1f),112141195(LOC112141195),112143337(nipal2),112163171(kcnq4),112149955(LOC112149955),112153901(LOC112153901),112137837(slc26a1),112150222(nipal3),112137753(LOC112137753),112158243(slc35a1),112140853(slc6a8)
GO:0098772	molecular function regulator	19 of 255 in the list	320 of 5453 in the genome	1	112148548(LOC112148548),112160125(LOC112160125),112144588(LOC112144588),112140025(nppa),112160446(LOC112160446),112150314(cga),112146029(LOC112146029),112137806(LOC112137806),112156130(LOC112156130),112161844(LOC112161844),112149555(LOC112149555),112149695(LOC112149695),112139712(LOC112139712),112156827(pomc),112142156(LOC112142156),112151909(il17c),112140024(LOC112140024),112151283(LOC112151283)…
GO:0004867	serine-type endopeptidase inhibitor activity	2 of 255 in the list	16 of 5453 in the genome	1	112142156(LOC112142156),112151283(LOC112151283)
GO:0008373	sialyltransferase activity	2 of 255 in the list	18 of 5453 in the genome	1	112136318(st3gal1),112146845(LOC112146845)
GO:0046873	metal ion transmembrane transporter activity	8 of 255 in the list	122 of 5453 in the genome	1	112163171(kcnq4),112162491(slc30a8),112149955(LOC112149955),112153901(LOC112153901),112141195(LOC112141195),112150222(nipal3),112143337(nipal2),112140853(slc6a8)
GO:0004842	ubiquitin-protein transferase activity	4 of 255 in the list	53 of 5453 in the genome	1	112155140(LOC112155140),112155964(LOC112155964),112156279(LOC112156279),112156424(LOC112156424)
GO:0004553	hydrolase activity, hydrolyzing O-glycosyl compounds	3 of 255 in the list	37 of 5453 in the genome	1	112137366(gne),112139448(LOC112139448),112141244(LOC112141244)
GO:0030246	carbohydrate binding	4 of 255 in the list	55 of 5453 in the genome	1	112139847(LOC112139847),112145129(galnt16),112159083(LOC112159083),112159799(LOC112159799)
GO:0005198	structural molecule activity	13 of 255 in the list	226 of 5453 in the genome	1	112142907(LOC112142907),112160148(LOC112160148),112142909(LOC112142909),112142908(LOC112142908),112155324(LOC112155324),112159125(muc19),112138953(LOC112138953),112159979(LOC112159979),112138203(LOC112138203),112156042(LOC112156042),112160152(LOC112160152),112151839(LOC112151839),112138952(LOC112138952)
GO:0004857	enzyme inhibitor activity	5 of 255 in the list	74 of 5453 in the genome	1	112137806(LOC112137806),112146029(LOC112146029),112151283(LOC112151283),112144588(LOC112144588),112142156(LOC112142156)
GO:0019787	ubiquitin-like protein transferase activity	4 of 255 in the list	56 of 5453 in the genome	1	112156279(LOC112156279),112155140(LOC112155140),112155964(LOC112155964),112156424(LOC112156424)
GO:0051082	unfolded protein binding	3 of 255 in the list	39 of 5453 in the genome	1	112139462(LOC112139462),112142071(dnajb13),112163402(LOC112163402)
GO:0009055	electron transfer activity	3 of 255 in the list	40 of 5453 in the genome	1	112138721(LOC112138721),112152595(LOC112152595),112146584(LOC112146584)
GO:0008188	neuropeptide receptor activity	2 of 255 in the list	24 of 5453 in the genome	1	112145901(LOC112145901),112163443(LOC112163443)
GO:0005249	voltage-gated potassium channel activity	3 of 255 in the list	43 of 5453 in the genome	1	112149955(LOC112149955),112153901(LOC112153901),112163171(kcnq4)
GO:0050662	coenzyme binding	6 of 255 in the list	101 of 5453 in the genome	1	112158330(LOC112158330),112138795(LOC112138795),112144081(sqle),112159377(LOC112159377),112148312(nos1),112150794(LOC112150794)
GO:0008509	anion transmembrane transporter activity	4 of 255 in the list	64 of 5453 in the genome	1	112154172(LOC112154172),112153785(slc7a11),112147896(aqp3),112137837(slc26a1)
GO:0015294	solute:cation symporter activity	2 of 255 in the list	27 of 5453 in the genome	1	112158243(slc35a1),112140853(slc6a8)
GO:0016811	hydrolase activity, acting on carbon-nitrogen (but not peptide) bonds, in linear amides	2 of 255 in the list	27 of 5453 in the genome	1	112146908(amdhd2),112161851(LOC112161851)
GO:0016798	hydrolase activity, acting on glycosyl bonds	3 of 255 in the list	46 of 5453 in the genome	1	112141244(LOC112141244),112137366(gne),112139448(LOC112139448)
GO:0016747	transferase activity, transferring acyl groups other than amino-acyl groups	4 of 255 in the list	66 of 5453 in the genome	1	112161373(LOC112161373),112145217(LOC112145217),112148827(elovl7),112147866(LOC112147866)
GO:0004222	metalloendopeptidase activity	3 of 255 in the list	47 of 5453 in the genome	1	112159032(mmp9),112141134(LOC112141134),112140957(LOC112140957)
GO:0005543	phospholipid binding	3 of 255 in the list	47 of 5453 in the genome	1	112153897(LOC112153897),112137806(LOC112137806),112143516(LOC112143516)
GO:0098782	mechanosensitived potassium channel activity	3 of 255 in the list	47 of 5453 in the genome	1	112153901(LOC112153901),112149955(LOC112149955),112163171(kcnq4)
GO:0005319	lipid transporter activity	2 of 255 in the list	28 of 5453 in the genome	1	112157941(LOC112157941),112150223(LOC112150223)
GO:0015103	inorganic anion transmembrane transporter activity	2 of 255 in the list	28 of 5453 in the genome	1	112137837(slc26a1),112147896(aqp3)
GO:0005244	voltage-gated ion channel activity	4 of 255 in the list	67 of 5453 in the genome	1	112154172(LOC112154172),112153901(LOC112153901),112149955(LOC112149955),112163171(kcnq4)
GO:0022832	voltage-gated channel activity	4 of 255 in the list	68 of 5453 in the genome	1	112154172(LOC112154172),112149955(LOC112149955),112163171(kcnq4),112153901(LOC112153901)
GO:0008144	drug binding	31 of 255 in the list	628 of 5453 in the genome	1	112146694(LOC112146694),112137204(LOC112137204),112139447(LOC112139447),112147111(LOC112147111),112155392(stk39),112138952(LOC112138952),112146911(LOC112146911),112146763(LOC112146763),112146468(LOC112146468),112146402(LOC112146402),112138953(LOC112138953),112147010(LOC112147010),112139462(LOC112139462),112151839(LOC112151839),112146446(LOC112146446),112144614(LOC112144614),112156042(LOC112156042…
GO:0005125	cytokine activity	2 of 255 in the list	30 of 5453 in the genome	1	112156130(LOC112156130),112151909(il17c)
GO:0004866	endopeptidase inhibitor activity	3 of 255 in the list	51 of 5453 in the genome	1	112142156(LOC112142156),112151283(LOC112151283),112146029(LOC112146029)
GO:0016810	hydrolase activity, acting on carbon-nitrogen (but not peptide) bonds	3 of 255 in the list	51 of 5453 in the genome	1	112143364(arg2),112146908(amdhd2),112161851(LOC112161851)
GO:0061135	endopeptidase regulator activity	3 of 255 in the list	51 of 5453 in the genome	1	112151283(LOC112151283),112146029(LOC112146029),112142156(LOC112142156)
GO:0038023	signaling receptor activity	18 of 255 in the list	365 of 5453 in the genome	1	112141311(LOC112141311),112136695(LOC112136695),112158155(LOC112158155),112140555(esrra),112149233(p2ry2),112143153(LOC112143153),112145901(LOC112145901),112136171(LOC112136171),112144598(LOC112144598),112158453(LOC112158453),112136694(il21r),112150861(LOC112150861),112163443(LOC112163443),112143573(nr0b2),112141943(LOC112141943),112160980(LOC112160980),112151103(agtr1),112152931(LOC112152931)
GO:0015293	symporter activity	2 of 255 in the list	32 of 5453 in the genome	1	112140853(slc6a8),112158243(slc35a1)
GO:0016853	isomerase activity	4 of 255 in the list	73 of 5453 in the genome	1	112137366(gne),112145920(pmm1),112163236(ptges),112161405(LOC112161405)
GO:0015291	secondary active transmembrane transporter activity	3 of 255 in the list	53 of 5453 in the genome	1	112140853(slc6a8),112158243(slc35a1),112137837(slc26a1)
GO:0022843	voltage-gated cation channel activity	3 of 255 in the list	53 of 5453 in the genome	1	112149955(LOC112149955),112163171(kcnq4),112153901(LOC112153901)
GO:0005096	GTPase activator activity	2 of 255 in the list	33 of 5453 in the genome	1	112161512(LOC112161512),112160125(LOC112160125)
GO:0035091	phosphatidylinositol binding	2 of 255 in the list	33 of 5453 in the genome	1	112153897(LOC112153897),112143516(LOC112143516)
GO:0005267	potassium channel activity	3 of 255 in the list	54 of 5453 in the genome	1	112149955(LOC112149955),112153901(LOC112153901),112163171(kcnq4)
GO:0043167	ion binding	88 of 255 in the list	1860 of 5453 in the genome	1	112139954(faxdc2),112153174(egr1),112161512(LOC112161512),112158877(LOC112158877),112136556(s100a1),112155392(stk39),112160724(LOC112160724),112152095(LOC112152095),112139447(LOC112139447),112136695(LOC112136695),112151558(LOC112151558),112139445(LOC112139445),112149558(LOC112149558),112163402(LOC112163402),112138554(LOC112138554),112158453(LOC112158453),112150772(LOC112150772),112162088(LOC11216…
GO:0005126	cytokine receptor binding	2 of 255 in the list	34 of 5453 in the genome	1	112156130(LOC112156130),112139712(LOC112139712)
GO:0051015	actin filament binding	2 of 255 in the list	34 of 5453 in the genome	1	112147111(LOC112147111),112152077(ush1c)
GO:0016829	lyase activity	4 of 255 in the list	76 of 5453 in the genome	1	112149558(LOC112149558),112153947(LOC112153947),112148641(gldc),112136954(npl)
GO:0016791	phosphatase activity	5 of 255 in the list	98 of 5453 in the genome	1	112151644(LOC112151644),112156484(LOC112156484),112142363(LOC112142363),112143947(pdp1),112151250(LOC112151250)
GO:0030414	peptidase inhibitor activity	3 of 255 in the list	56 of 5453 in the genome	1	112151283(LOC112151283),112146029(LOC112146029),112142156(LOC112142156)
GO:0061134	peptidase regulator activity	3 of 255 in the list	57 of 5453 in the genome	1	112142156(LOC112142156),112146029(LOC112146029),112151283(LOC112151283)
GO:0016874	ligase activity	4 of 255 in the list	80 of 5453 in the genome	1	112154141(acsl5),112163382(LOC112163382),112155140(LOC112155140),112156279(LOC112156279)
GO:0030695	GTPase regulator activity	2 of 255 in the list	37 of 5453 in the genome	1	112161512(LOC112161512),112160125(LOC112160125)
GO:0015079	potassium ion transmembrane transporter activity	3 of 255 in the list	59 of 5453 in the genome	1	112163171(kcnq4),112149955(LOC112149955),112153901(LOC112153901)
GO:0042578	phosphoric ester hydrolase activity	6 of 255 in the list	125 of 5453 in the genome	1	112151413(LOC112151413),112151644(LOC112151644),112156484(LOC112156484),112142363(LOC112142363),112151250(LOC112151250),112143947(pdp1)
GO:0004871	signal transducer activity	20 of 255 in the list	429 of 5453 in the genome	1	112140555(esrra),112158155(LOC112158155),112136695(LOC112136695),112141311(LOC112141311),112143153(LOC112143153),112149233(p2ry2),112136694(il21r),112144598(LOC112144598),112158453(LOC112158453),112136171(LOC112136171),112145901(LOC112145901),112151413(LOC112151413),112163443(LOC112163443),112150861(LOC112150861),112146942(LOC112146942),112143573(nr0b2),112151103(agtr1),112152931(LOC112152931),11…
GO:0022804	active transmembrane transporter activity	4 of 255 in the list	83 of 5453 in the genome	1	112140853(slc6a8),112158243(slc35a1),112137837(slc26a1),112157089(atp6v1f)
GO:0140096	catalytic activity, acting on a protein	31 of 255 in the list	670 of 5453 in the genome	1	112156484(LOC112156484),112148583(LOC112148583),112146402(LOC112146402),112155171(LOC112155171),112144898(ctsz),112161405(LOC112161405),112141480(corin),112141134(LOC112141134),112143947(pdp1),112148180(ctsl),112142124(LOC112142124),112156424(LOC112156424),112142363(LOC112142363),112155392(stk39),112136399(LOC112136399),112136401(LOC112136401),112159032(mmp9),112151108(f13a1),112148584(LOC1121485…
GO:0004721	phosphoprotein phosphatase activity	3 of 255 in the list	62 of 5453 in the genome	1	112142363(LOC112142363),112143947(pdp1),112156484(LOC112156484)
GO:0003700	DNA binding transcription factor activity	12 of 255 in the list	260 of 5453 in the genome	1	112150126(mafa),112140555(esrra),112154225(nfe2l1),112136695(LOC112136695),112141311(LOC112141311),112158236(LOC112158236),112153186(LOC112153186),112143285(zbtb32),112146942(LOC112146942),112158998(LOC112158998),112158453(LOC112158453),112160980(LOC112160980)
GO:0004872	receptor activity	18 of 255 in the list	394 of 5453 in the genome	1	112150861(LOC112150861),112163443(LOC112163443),112143573(nr0b2),112152931(LOC112152931),112151103(agtr1),112141943(LOC112141943),112160980(LOC112160980),112158155(LOC112158155),112140555(esrra),112141311(LOC112141311),112136695(LOC112136695),112143153(LOC112143153),112149233(p2ry2),112144598(LOC112144598),112158453(LOC112158453),112136694(il21r),112145901(LOC112145901),112136171(LOC112136171)
GO:0015267	channel activity	7 of 255 in the list	156 of 5453 in the genome	1	112146095(LOC112146095),112142363(LOC112142363),112149955(LOC112149955),112163171(kcnq4),112153901(LOC112153901),112146096(LOC112146096),112154172(LOC112154172)
GO:0022803	passive transmembrane transporter activity	7 of 255 in the list	156 of 5453 in the genome	1	112146095(LOC112146095),112163171(kcnq4),112149955(LOC112149955),112153901(LOC112153901),112142363(LOC112142363),112146096(LOC112146096),112154172(LOC112154172)
GO:0060589	nucleoside-triphosphatase regulator activity	2 of 255 in the list	43 of 5453 in the genome	1	112161512(LOC112161512),112160125(LOC112160125)
GO:0003779	actin binding	4 of 255 in the list	89 of 5453 in the genome	1	112147061(clmn),112147111(LOC112147111),112161815(LOC112161815),112152077(ush1c)
GO:0060089	molecular transducer activity	18 of 255 in the list	402 of 5453 in the genome	1	112150861(LOC112150861),112163443(LOC112163443),112143573(nr0b2),112151103(agtr1),112152931(LOC112152931),112141943(LOC112141943),112160980(LOC112160980),112158155(LOC112158155),112140555(esrra),112141311(LOC112141311),112136695(LOC112136695),112143153(LOC112143153),112149233(p2ry2),112144598(LOC112144598),112158453(LOC112158453),112136694(il21r),112145901(LOC112145901),112136171(LOC112136171)
GO:0016787	hydrolase activity	43 of 255 in the list	948 of 5453 in the genome	1	112139281(LOC112139281),112146710(LOC112146710),112141244(LOC112141244),112140731(LOC112140731),112146908(amdhd2),112157089(atp6v1f),112162134(LOC112162134),112138879(LOC112138879),112139448(LOC112139448),112161851(LOC112161851),112147111(LOC112147111),112136399(LOC112136399),112150147(LOC112150147),112148180(ctsl),112143947(pdp1),112144585(LOC112144585),112142124(LOC112142124),112141134(LOC11214…
GO:0004930	G-protein coupled receptor activity	10 of 255 in the list	227 of 5453 in the genome	1	112151103(agtr1),112152931(LOC112152931),112145901(LOC112145901),112141943(LOC112141943),112136171(LOC112136171),112143153(LOC112143153),112149233(p2ry2),112158155(LOC112158155),112150861(LOC112150861),112163443(LOC112163443)
GO:0008092	cytoskeletal protein binding	6 of 255 in the list	138 of 5453 in the genome	1	112147111(LOC112147111),112161815(LOC112161815),112139462(LOC112139462),112147061(clmn),112163402(LOC112163402),112152077(ush1c)
GO:0030234	enzyme regulator activity	7 of 255 in the list	161 of 5453 in the genome	1	112144588(LOC112144588),112160125(LOC112160125),112142156(LOC112142156),112151283(LOC112151283),112146029(LOC112146029),112137806(LOC112137806),112161512(LOC112161512)
GO:0003824	catalytic activity	106 of 255 in the list	2315 of 5453 in the genome	1	112136318(st3gal1),112163382(LOC112163382),112162275(LOC112162275),112157123(LOC112157123),112148369(LOC112148369),112139847(LOC112139847),112154681(chst15),112154141(acsl5),112146389(LOC112146389),112155964(LOC112155964),112137522(LOC112137522),112145920(pmm1),112137330(LOC112137330),112136465(bace1),112148641(gldc),112158394(fdft1),112151250(LOC112151250),112144081(sqle),112148583(LOC112148583)…
GO:0140135	mechanosensitive cation channel activity	3 of 255 in the list	74 of 5453 in the genome	1	112149955(LOC112149955),112153901(LOC112153901),112163171(kcnq4)
GO:0008237	metallopeptidase activity	3 of 255 in the list	76 of 5453 in the genome	1	112159032(mmp9),112141134(LOC112141134),112140957(LOC112140957)
GO:0016757	transferase activity, transferring glycosyl groups	5 of 255 in the list	129 of 5453 in the genome	1	112146845(LOC112146845),112136318(st3gal1),112137522(LOC112137522),112145129(galnt16),112139847(LOC112139847)
GO:0004888	transmembrane signaling receptor activity	12 of 255 in the list	294 of 5453 in the genome	1	112158155(LOC112158155),112163443(LOC112163443),112150861(LOC112150861),112136694(il21r),112144598(LOC112144598),112151103(agtr1),112152931(LOC112152931),112136171(LOC112136171),112145901(LOC112145901),112141943(LOC112141943),112143153(LOC112143153),112149233(p2ry2)
GO:0099600	transmembrane receptor activity	12 of 255 in the list	294 of 5453 in the genome	1	112143153(LOC112143153),112149233(p2ry2),112136694(il21r),112144598(LOC112144598),112152931(LOC112152931),112151103(agtr1),112136171(LOC112136171),112145901(LOC112145901),112141943(LOC112141943),112158155(LOC112158155),112163443(LOC112163443),112150861(LOC112150861)
GO:0008047	enzyme activator activity	2 of 255 in the list	57 of 5453 in the genome	1	112160125(LOC112160125),112161512(LOC112161512)
GO:0140110	transcription regulator activity	12 of 255 in the list	301 of 5453 in the genome	1	112154225(nfe2l1),112140555(esrra),112141311(LOC112141311),112136695(LOC112136695),112150126(mafa),112158453(LOC112158453),112160980(LOC112160980),112153186(LOC112153186),112158236(LOC112158236),112158998(LOC112158998),112143285(zbtb32),112146942(LOC112146942)
GO:0046983	protein dimerization activity	5 of 255 in the list	141 of 5453 in the genome	1	112149581(LOC112149581),112159377(LOC112159377),112152199(bhlhe41),112145418(LOC112145418),112139327(LOC112139327)
GO:0016788	hydrolase activity, acting on ester bonds	8 of 255 in the list	216 of 5453 in the genome	1	112160927(eepd1),112142363(LOC112142363),112141059(LOC112141059),112156484(LOC112156484),112151644(LOC112151644),112151413(LOC112151413),112143947(pdp1),112151250(LOC112151250)
GO:0032403	protein complex binding	2 of 255 in the list	63 of 5453 in the genome	1	112147111(LOC112147111),112152077(ush1c)
GO:0008381	mechanosensitive ion channel activity	4 of 255 in the list	120 of 5453 in the genome	1	112149955(LOC112149955),112153901(LOC112153901),112163171(kcnq4),112154172(LOC112154172)
GO:0022839	ion gated channel activity	4 of 255 in the list	120 of 5453 in the genome	1	112153901(LOC112153901),112149955(LOC112149955),112163171(kcnq4),112154172(LOC112154172)
GO:0022836	gated channel activity	4 of 255 in the list	121 of 5453 in the genome	1	112154172(LOC112154172),112153901(LOC112153901),112149955(LOC112149955),112163171(kcnq4)
GO:0005216	ion channel activity	5 of 255 in the list	150 of 5453 in the genome	1	112142363(LOC112142363),112149955(LOC112149955),112163171(kcnq4),112153901(LOC112153901),112154172(LOC112154172)
GO:0016887	ATPase activity	2 of 255 in the list	69 of 5453 in the genome	1	112162275(LOC112162275),112157089(atp6v1f)
GO:0022838	substrate-specific channel activity	5 of 255 in the list	151 of 5453 in the genome	1	112142363(LOC112142363),112149955(LOC112149955),112153901(LOC112153901),112163171(kcnq4),112154172(LOC112154172)
GO:0005261	cation channel activity	3 of 255 in the list	98 of 5453 in the genome	1	112149955(LOC112149955),112163171(kcnq4),112153901(LOC112153901)
GO:0005515	protein binding	29 of 255 in the list	726 of 5453 in the genome	1	112148312(nos1),112140025(nppa),112152077(ush1c),112139327(LOC112139327),112147061(clmn),112148548(LOC112148548),112156130(LOC112156130),112163402(LOC112163402),112150314(cga),112161815(LOC112161815),112137360(npb),112160446(LOC112160446),112152199(bhlhe41),112150751(gclm),112139712(LOC112139712),112149581(LOC112149581),112156827(pomc),112149695(LOC112149695),112149555(LOC112149555),112147111(LOC…
GO:0019899	enzyme binding	2 of 255 in the list	73 of 5453 in the genome	1	112148548(LOC112148548),112150751(gclm)
GO:0016740	transferase activity	31 of 255 in the list	790 of 5453 in the genome	1	112155392(stk39),112163043(LOC112163043),112137366(gne),112156424(LOC112156424),112152272(LOC112152272),112156439(lpcat4),112158394(fdft1),112148827(elovl7),112146402(LOC112146402),112161373(LOC112161373),112144588(LOC112144588),112147866(LOC112147866),112155964(LOC112155964),112162088(LOC112162088),112137522(LOC112137522),112156371(gal3st3),112148190(ksr2),112150666(LOC112150666),112156279(LOC11…
GO:0044877	macromolecular complex binding	2 of 255 in the list	82 of 5453 in the genome	1	112147111(LOC112147111),112152077(ush1c)
GO:0097367	carbohydrate derivative binding	33 of 255 in the list	857 of 5453 in the genome	1	112146911(LOC112146911),112138952(LOC112138952),112155392(stk39),112152095(LOC112152095),112139447(LOC112139447),112146694(LOC112146694),112146389(LOC112146389),112162088(LOC112162088),112150772(LOC112150772),112156042(LOC112156042),112148190(ksr2),112144614(LOC112144614),112163382(LOC112163382),112162925(LOC112162925),112162275(LOC112162275),112162661(LOC112162661),112149558(LOC112149558),112139…
GO:0008270	zinc ion binding	9 of 255 in the list	285 of 5453 in the genome	1	112158453(LOC112158453),112159032(mmp9),112153947(LOC112153947),112140957(LOC112140957),112160980(LOC112160980),112140555(esrra),112141134(LOC112141134),112141311(LOC112141311),112136695(LOC112136695)
GO:0003677	DNA binding	22 of 255 in the list	613 of 5453 in the genome	1	112158236(LOC112158236),112153186(LOC112153186),112137888(LOC112137888),112158453(LOC112158453),112149594(barx2),112150126(mafa),112136695(LOC112136695),112141311(LOC112141311),112152199(bhlhe41),112140555(esrra),112154225(nfe2l1),112143285(zbtb32),112146942(LOC112146942),112149581(LOC112149581),112143573(nr0b2),112160927(eepd1),112146694(LOC112146694),112145418(LOC112145418),112160980(LOC1121609…
GO:0003924	GTPase activity	5 of 255 in the list	185 of 5453 in the genome	1	112146389(LOC112146389),112150772(LOC112150772),112150147(LOC112150147),112139281(LOC112139281),112152095(LOC112152095)
GO:0005488	binding	150 of 255 in the list	3455 of 5453 in the genome	1	112161025(LOC112161025),112148312(nos1),112151839(LOC112151839),112160348(LOC112160348),112157710(LOC112157710),112149594(barx2),112159083(LOC112159083),112140211(LOC112140211),112161815(LOC112161815),112154225(nfe2l1),112162134(LOC112162134),112148514(LOC112148514),112147111(LOC112147111),112145184(LOC112145184),112162653(LOC112162653),112139958(LOC112139958),112151909(il17c),112151317(LOC112151…
GO:0016301	kinase activity	8 of 255 in the list	303 of 5453 in the genome	1	112149558(LOC112149558),112154750(LOC112154750),112146402(LOC112146402),112148190(ksr2),112155392(stk39),112144588(LOC112144588),112137366(gne),112162088(LOC112162088)
GO:0016773	phosphotransferase activity, alcohol group as acceptor	6 of 255 in the list	247 of 5453 in the genome	1	112146402(LOC112146402),112148190(ksr2),112149558(LOC112149558),112154750(LOC112154750),112162088(LOC112162088),112155392(stk39)
GO:0005524	ATP binding	17 of 255 in the list	553 of 5453 in the genome	1	112157710(LOC112157710),112162088(LOC112162088),112144614(LOC112144614),112148190(ksr2),112162275(LOC112162275),112162925(LOC112162925),112163382(LOC112163382),112163402(LOC112163402),112139445(LOC112139445),112149558(LOC112149558),112147111(LOC112147111),112155392(stk39),112137204(LOC112137204),112139447(LOC112139447),112139462(LOC112139462),112146763(LOC112146763),112146402(LOC112146402)
GO:0032559	adenyl ribonucleotide binding	17 of 255 in the list	556 of 5453 in the genome	1	112137204(LOC112137204),112139447(LOC112139447),112147111(LOC112147111),112155392(stk39),112146763(LOC112146763),112146402(LOC112146402),112139462(LOC112139462),112148190(ksr2),112144614(LOC112144614),112157710(LOC112157710),112162088(LOC112162088),112149558(LOC112149558),112139445(LOC112139445),112163402(LOC112163402),112163382(LOC112163382),112162925(LOC112162925),112162275(LOC112162275)
GO:0030554	adenyl nucleotide binding	17 of 255 in the list	557 of 5453 in the genome	1	112162088(LOC112162088),112157710(LOC112157710),112144614(LOC112144614),112148190(ksr2),112162275(LOC112162275),112162925(LOC112162925),112163382(LOC112163382),112163402(LOC112163402),112139445(LOC112139445),112149558(LOC112149558),112147111(LOC112147111),112155392(stk39),112139447(LOC112139447),112137204(LOC112137204),112139462(LOC112139462),112146402(LOC112146402),112146763(LOC112146763)
GO:0043565	sequence-specific DNA binding	7 of 255 in the list	291 of 5453 in the genome	1	112137888(LOC112137888),112136695(LOC112136695),112160980(LOC112160980),112141311(LOC112141311),112140555(esrra),112149594(barx2),112158453(LOC112158453)
GO:0017111	nucleoside-triphosphatase activity	8 of 255 in the list	323 of 5453 in the genome	1	112150147(LOC112150147),112162275(LOC112162275),112157089(atp6v1f),112152095(LOC112152095),112139281(LOC112139281),112150772(LOC112150772),112147111(LOC112147111),112146389(LOC112146389)
GO:0016462	pyrophosphatase activity	8 of 255 in the list	329 of 5453 in the genome	1	112139281(LOC112139281),112147111(LOC112147111),112150772(LOC112150772),112146389(LOC112146389),112152095(LOC112152095),112150147(LOC112150147),112157089(atp6v1f),112162275(LOC112162275)
GO:0016817	hydrolase activity, acting on acid anhydrides	8 of 255 in the list	330 of 5453 in the genome	1	112152095(LOC112152095),112146389(LOC112146389),112147111(LOC112147111),112150772(LOC112150772),112139281(LOC112139281),112162275(LOC112162275),112157089(atp6v1f),112150147(LOC112150147)
GO:0016818	hydrolase activity, acting on acid anhydrides, in phosphorus-containing anhydrides	8 of 255 in the list	330 of 5453 in the genome	1	112146389(LOC112146389),112139281(LOC112139281),112147111(LOC112147111),112150772(LOC112150772),112152095(LOC112152095),112162275(LOC112162275),112157089(atp6v1f),112150147(LOC112150147)
GO:0004672	protein kinase activity	4 of 255 in the list	211 of 5453 in the genome	1	112149558(LOC112149558),112148190(ksr2),112146402(LOC112146402),112155392(stk39)
GO:0001883	purine nucleoside binding	5 of 255 in the list	252 of 5453 in the genome	1	112150772(LOC112150772),112150147(LOC112150147),112139281(LOC112139281),112146389(LOC112146389),112152095(LOC112152095)
GO:0005525	GTP binding	5 of 255 in the list	252 of 5453 in the genome	1	112139281(LOC112139281),112150772(LOC112150772),112150147(LOC112150147),112146389(LOC112146389),112152095(LOC112152095)
GO:0032550	purine ribonucleoside binding	5 of 255 in the list	252 of 5453 in the genome	1	112150147(LOC112150147),112150772(LOC112150772),112139281(LOC112139281),112146389(LOC112146389),112152095(LOC112152095)
GO:0032549	ribonucleoside binding	5 of 255 in the list	254 of 5453 in the genome	1	112150772(LOC112150772),112139281(LOC112139281),112150147(LOC112150147),112146389(LOC112146389),112152095(LOC112152095)
GO:0001882	nucleoside binding	5 of 255 in the list	255 of 5453 in the genome	1	112152095(LOC112152095),112146389(LOC112146389),112139281(LOC112139281),112150772(LOC112150772),112150147(LOC112150147)
GO:0019001	guanyl nucleotide binding	5 of 255 in the list	259 of 5453 in the genome	1	112150772(LOC112150772),112139281(LOC112139281),112150147(LOC112150147),112146389(LOC112146389),112152095(LOC112152095)
GO:0032561	guanyl ribonucleotide binding	5 of 255 in the list	259 of 5453 in the genome	1	112150772(LOC112150772),112139281(LOC112139281),112150147(LOC112150147),112146389(LOC112146389),112152095(LOC112152095)
GO:0016772	transferase activity, transferring phosphorus-containing groups	8 of 255 in the list	355 of 5453 in the genome	1	112137366(gne),112162088(LOC112162088),112155392(stk39),112144588(LOC112144588),112148190(ksr2),112146402(LOC112146402),112149558(LOC112149558),112154750(LOC112154750)
GO:0043168	anion binding	29 of 255 in the list	954 of 5453 in the genome	1	112163402(LOC112163402),112137806(LOC112137806),112139445(LOC112139445),112149558(LOC112149558),112143516(LOC112143516),112162275(LOC112162275),112153897(LOC112153897),112163382(LOC112163382),112162925(LOC112162925),112148312(nos1),112144614(LOC112144614),112148190(ksr2),112139281(LOC112139281),112150772(LOC112150772),112157710(LOC112157710),112162088(LOC112162088),112146389(LOC112146389),1121467…
GO:0000166	nucleotide binding	27 of 255 in the list	904 of 5453 in the genome	1	112139281(LOC112139281),112150772(LOC112150772),112157710(LOC112157710),112162088(LOC112162088),112146389(LOC112146389),112148312(nos1),112144614(LOC112144614),112148190(ksr2),112162275(LOC112162275),112162925(LOC112162925),112163382(LOC112163382),112163402(LOC112163402),112139445(LOC112139445),112149558(LOC112149558),112147111(LOC112147111),112138795(LOC112138795),112155392(stk39),112137204(LOC1…
GO:1901265	nucleoside phosphate binding	27 of 255 in the list	904 of 5453 in the genome	1	112150794(LOC112150794),112137204(LOC112137204),112139447(LOC112139447),112152095(LOC112152095),112155392(stk39),112138795(LOC112138795),112147111(LOC112147111),112146763(LOC112146763),112159377(LOC112159377),112144081(sqle),112146402(LOC112146402),112150147(LOC112150147),112139462(LOC112139462),112148312(nos1),112144614(LOC112144614),112148190(ksr2),112139281(LOC112139281),112150772(LOC112150772…
GO:0032553	ribonucleotide binding	23 of 255 in the list	814 of 5453 in the genome	1	112144614(LOC112144614),112148190(ksr2),112148312(nos1),112162088(LOC112162088),112146389(LOC112146389),112139281(LOC112139281),112150772(LOC112150772),112157710(LOC112157710),112163402(LOC112163402),112149558(LOC112149558),112139445(LOC112139445),112162275(LOC112162275),112163382(LOC112163382),112162925(LOC112162925),112139447(LOC112139447),112152095(LOC112152095),112137204(LOC112137204),1121471…
GO:0035639	purine ribonucleoside triphosphate binding	22 of 255 in the list	802 of 5453 in the genome	1	112146763(LOC112146763),112146402(LOC112146402),112150147(LOC112150147),112139462(LOC112139462),112137204(LOC112137204),112139447(LOC112139447),112152095(LOC112152095),112155392(stk39),112147111(LOC112147111),112163402(LOC112163402),112149558(LOC112149558),112139445(LOC112139445),112162275(LOC112162275),112162925(LOC112162925),112163382(LOC112163382),112144614(LOC112144614),112148190(ksr2),112157…
GO:0032555	purine ribonucleotide binding	22 of 255 in the list	809 of 5453 in the genome	1	112163382(LOC112163382),112162925(LOC112162925),112162275(LOC112162275),112149558(LOC112149558),112139445(LOC112139445),112163402(LOC112163402),112146389(LOC112146389),112162088(LOC112162088),112157710(LOC112157710),112150772(LOC112150772),112139281(LOC112139281),112148190(ksr2),112144614(LOC112144614),112139462(LOC112139462),112150147(LOC112150147),112146402(LOC112146402),112146763(LOC112146763)…
GO:0017076	purine nucleotide binding	22 of 255 in the list	810 of 5453 in the genome	1	112150147(LOC112150147),112139462(LOC112139462),112146402(LOC112146402),112146763(LOC112146763),112147111(LOC112147111),112155392(stk39),112139447(LOC112139447),112152095(LOC112152095),112137204(LOC112137204),112162275(LOC112162275),112163382(LOC112163382),112162925(LOC112162925),112163402(LOC112163402),112149558(LOC112149558),112139445(LOC112139445),112162088(LOC112162088),112146389(LOC112146389…
GO:0036094	small molecule binding	28 of 255 in the list	973 of 5453 in the genome	1	112148190(ksr2),112144614(LOC112144614),112148312(nos1),112146389(LOC112146389),112162088(LOC112162088),112157710(LOC112157710),112150772(LOC112150772),112139281(LOC112139281),112139445(LOC112139445),112149558(LOC112149558),112163402(LOC112163402),112163382(LOC112163382),112162925(LOC112162925),112162275(LOC112162275),112148450(LOC112148450),112152095(LOC112152095),112139447(LOC112139447),1121372…
GO:1901363	heterocyclic compound binding	73 of 255 in the list	2062 of 5453 in the genome	1	112138795(LOC112138795),112138721(LOC112138721),112146253(LOC112146253),112149741(LOC112149741),112150794(LOC112150794),112160927(eepd1),112149581(LOC112149581),112159377(LOC112159377),112148853(egr3),112146468(LOC112146468),112144081(sqle),112146389(LOC112146389),112153186(LOC112153186),112137330(LOC112137330),112148369(LOC112148369),112140555(esrra),112162275(LOC112162275),112163382(LOC11216338…
GO:0097159	organic cyclic compound binding	73 of 255 in the list	2066 of 5453 in the genome	1	112150772(LOC112150772),112158453(LOC112158453),112162088(LOC112162088),112146446(LOC112146446),112148190(ksr2),112144614(LOC112144614),112153459(LOC112153459),112143371(LOC112143371),112136695(LOC112136695),112151558(LOC112151558),112148450(LOC112148450),112139445(LOC112139445),112149558(LOC112149558),112163402(LOC112163402),112147826(klf2),112150126(mafa),112155392(stk39),112160724(LOC112160724…
GO:0003676	nucleic acid binding	32 of 255 in the list	1144 of 5453 in the genome	1	112144420(LOC112144420),112137888(LOC112137888),112158236(LOC112158236),112160348(LOC112160348),112149594(barx2),112142016(rcan1),112146848(LOC112146848),112154564(dclre1a),112154225(nfe2l1),112141311(LOC112141311),112152199(bhlhe41),112143285(zbtb32),112143573(nr0b2),112145418(LOC112145418),112160980(LOC112160980),112146763(LOC112146763),112153186(LOC112153186),112158453(LOC112158453),112147826(…
GO:0003723	RNA binding	3 of 255 in the list	281 of 5453 in the genome	1	112143371(LOC112143371),112153459(LOC112153459),112160348(LOC112160348)

## Sheet: BP
Gene Ontology	term	Cluster frequency	Genome frequency of use	Corrected P-value	gene
GO:0006040	amino sugar metabolic process	11 of 167 in the list	28 of 3918 in the genome	3.33e-06	112151839(LOC112151839),112146694(LOC112146694),112156042(LOC112156042),112138952(LOC112138952),112146911(LOC112146911),112137366(gne),112142507(LOC112142507),112162661(LOC112162661),112138953(LOC112138953),112146908(amdhd2),112159125(muc19)
GO:1901071	glucosamine-containing compound metabolic process	10 of 167 in the list	25 of 3918 in the genome	1.36e-05	112156042(LOC112156042),112151839(LOC112151839),112146694(LOC112146694),112146911(LOC112146911),112138952(LOC112138952),112162661(LOC112162661),112142507(LOC112142507),112159125(muc19),112138953(LOC112138953),112146908(amdhd2)
GO:0006030	chitin metabolic process	9 of 167 in the list	22 of 3918 in the genome	5.54e-05	112156042(LOC112156042),112151839(LOC112151839),112146694(LOC112146694),112146911(LOC112146911),112138952(LOC112138952),112162661(LOC112162661),112142507(LOC112142507),112159125(muc19),112138953(LOC112138953)
GO:0006022	aminoglycan metabolic process	9 of 167 in the list	33 of 3918 in the genome	0.00286	112138952(LOC112138952),112146911(LOC112146911),112151839(LOC112151839),112146694(LOC112146694),112156042(LOC112156042),112138953(LOC112138953),112159125(muc19),112142507(LOC112142507),112162661(LOC112162661)
GO:0055002	striated muscle cell development	7 of 167 in the list	26 of 3918 in the genome	0.03574	112138910(LOC112138910),112161815(LOC112161815),112147111(LOC112147111),112148445(myl7),112141393(LOC112141393),112143371(LOC112143371),112137366(gne)
GO:0055005	ventricular cardiac myofibril assembly	3 of 167 in the list	3 of 3918 in the genome	0.03645	112148445(myl7),112147111(LOC112147111),112141393(LOC112141393)
GO:0055012	ventricular cardiac muscle cell differentiation	3 of 167 in the list	3 of 3918 in the genome	0.03645	112141393(LOC112141393),112148445(myl7),112147111(LOC112147111)
GO:0055015	ventricular cardiac muscle cell development	3 of 167 in the list	3 of 3918 in the genome	0.03645	112141393(LOC112141393),112148445(myl7),112147111(LOC112147111)
GO:0055001	muscle cell development	7 of 167 in the list	30 of 3918 in the genome	0.09574	112161815(LOC112161815),112147111(LOC112147111),112148445(myl7),112141393(LOC112141393),112137366(gne),112143371(LOC112143371),112138910(LOC112138910)
GO:0051146	striated muscle cell differentiation	7 of 167 in the list	31 of 3918 in the genome	0.11928	112138910(LOC112138910),112161815(LOC112161815),112148445(myl7),112147111(LOC112147111),112137366(gne),112141393(LOC112141393),112143371(LOC112143371)
GO:0055006	cardiac cell development	4 of 167 in the list	9 of 3918 in the genome	0.1625	112141393(LOC112141393),112143371(LOC112143371),112148445(myl7),112147111(LOC112147111)
GO:0055013	cardiac muscle cell development	4 of 167 in the list	9 of 3918 in the genome	0.1625	112148445(myl7),112147111(LOC112147111),112141393(LOC112141393),112143371(LOC112143371)
GO:0014706	striated muscle tissue development	7 of 167 in the list	34 of 3918 in the genome	0.21901	112148445(myl7),112147111(LOC112147111),112161815(LOC112161815),112143371(LOC112143371),112141393(LOC112141393),112140025(nppa),112160348(LOC112160348)
GO:0030239	myofibril assembly	5 of 167 in the list	17 of 3918 in the genome	0.25875	112138910(LOC112138910),112161815(LOC112161815),112147111(LOC112147111),112148445(myl7),112141393(LOC112141393)
GO:0045214	sarcomere organization	4 of 167 in the list	10 of 3918 in the genome	0.26187	112148445(myl7),112161815(LOC112161815),112141393(LOC112141393),112138910(LOC112138910)
GO:0055007	cardiac muscle cell differentiation	4 of 167 in the list	10 of 3918 in the genome	0.26187	112147111(LOC112147111),112148445(myl7),112141393(LOC112141393),112143371(LOC112143371)
GO:0017144	drug metabolic process	13 of 167 in the list	108 of 3918 in the genome	0.27567	112138952(LOC112138952),112146911(LOC112146911),112146694(LOC112146694),112151839(LOC112151839),112148312(nos1),112156042(LOC112156042),112138953(LOC112138953),112148641(gldc),112159125(muc19),112162925(LOC112162925),112142507(LOC112142507),112154750(LOC112154750),112162661(LOC112162661)
GO:0055003	cardiac myofibril assembly	3 of 167 in the list	5 of 3918 in the genome	0.34204	112141393(LOC112141393),112147111(LOC112147111),112148445(myl7)
GO:0010927	cellular component assembly involved in morphogenesis	5 of 167 in the list	18 of 3918 in the genome	0.34604	112138910(LOC112138910),112161815(LOC112161815),112148445(myl7),112147111(LOC112147111),112141393(LOC112141393)
GO:0048738	cardiac muscle tissue development	5 of 167 in the list	18 of 3918 in the genome	0.34604	112140025(nppa),112148445(myl7),112147111(LOC112147111),112143371(LOC112143371),112141393(LOC112141393)
GO:0006812	cation transport	9 of 167 in the list	59 of 3918 in the genome	0.3584	112162981(LOC112162981),112162925(LOC112162925),112157089(atp6v1f),112137753(LOC112137753),112146096(LOC112146096),112138554(LOC112138554),112158025(LOC112158025),112138558(LOC112138558),112146095(LOC112146095)
GO:0042692	muscle cell differentiation	7 of 167 in the list	37 of 3918 in the genome	0.37622	112148445(myl7),112147111(LOC112147111),112161815(LOC112161815),112141393(LOC112141393),112143371(LOC112143371),112137366(gne),112138910(LOC112138910)
GO:0060537	muscle tissue development	7 of 167 in the list	37 of 3918 in the genome	0.37622	112161815(LOC112161815),112148445(myl7),112147111(LOC112147111),112141393(LOC112141393),112143371(LOC112143371),112140025(nppa),112160348(LOC112160348)
GO:0035051	cardiocyte differentiation	4 of 167 in the list	12 of 3918 in the genome	0.57716	112147111(LOC112147111),112148445(myl7),112141393(LOC112141393),112143371(LOC112143371)
GO:0008015	blood circulation	8 of 167 in the list	51 of 3918 in the genome	0.58534	112141393(LOC112141393),112158877(LOC112158877),112140024(LOC112140024),112148445(myl7),112151103(agtr1),112138910(LOC112138910),112149233(p2ry2),112140025(nppa)
GO:0003013	circulatory system process	8 of 167 in the list	52 of 3918 in the genome	0.6671	112141393(LOC112141393),112158877(LOC112158877),112140024(LOC112140024),112148445(myl7),112151103(agtr1),112138910(LOC112138910),112149233(p2ry2),112140025(nppa)
GO:0031032	actomyosin structure organization	5 of 167 in the list	21 of 3918 in the genome	0.74064	112141393(LOC112141393),112161815(LOC112161815),112147111(LOC112147111),112148445(myl7),112138910(LOC112138910)
GO:0061061	muscle structure development	8 of 167 in the list	55 of 3918 in the genome	0.96804	112160348(LOC112160348),112138910(LOC112138910),112147111(LOC112147111),112148445(myl7),112137366(gne),112161815(LOC112161815),112141393(LOC112141393),112143371(LOC112143371)
GO:0019835	cytolysis	3 of 167 in the list	7 of 3918 in the genome	1	112146096(LOC112146096),112137511(LOC112137511),112146095(LOC112146095)
GO:0034625	fatty acid elongation, monounsaturated fatty acid	3 of 167 in the list	7 of 3918 in the genome	1	112148827(elovl7),112147866(LOC112147866),112161373(LOC112161373)
GO:0032989	cellular component morphogenesis	9 of 167 in the list	72 of 3918 in the genome	1	112141393(LOC112141393),112159125(muc19),112161815(LOC112161815),112146911(LOC112146911),112147111(LOC112147111),112148445(myl7),112138910(LOC112138910),112156042(LOC112156042),112148312(nos1)
GO:0048468	cell development	16 of 167 in the list	178 of 3918 in the genome	1	112157089(atp6v1f),112143371(LOC112143371),112141393(LOC112141393),112159125(muc19),112161815(LOC112161815),112163402(LOC112163402),112150772(LOC112150772),112148445(myl7),112138910(LOC112138910),112156042(LOC112156042),112148312(nos1),112137837(slc26a1),112139462(LOC112139462),112137366(gne),112146911(LOC112146911),112147111(LOC112147111)
GO:0000038	very long-chain fatty acid metabolic process	3 of 167 in the list	8 of 3918 in the genome	1	112148827(elovl7),112147866(LOC112147866),112161373(LOC112161373)
GO:0006826	iron ion transport	3 of 167 in the list	8 of 3918 in the genome	1	112138554(LOC112138554),112138558(LOC112138558),112158025(LOC112158025)
GO:0019367	fatty acid elongation, saturated fatty acid	3 of 167 in the list	8 of 3918 in the genome	1	112148827(elovl7),112147866(LOC112147866),112161373(LOC112161373)
GO:0019368	fatty acid elongation, unsaturated fatty acid	3 of 167 in the list	8 of 3918 in the genome	1	112161373(LOC112161373),112148827(elovl7),112147866(LOC112147866)
GO:0030497	fatty acid elongation	3 of 167 in the list	8 of 3918 in the genome	1	112148827(elovl7),112147866(LOC112147866),112161373(LOC112161373)
GO:0035336	long-chain fatty-acyl-CoA metabolic process	3 of 167 in the list	8 of 3918 in the genome	1	112148827(elovl7),112147866(LOC112147866),112161373(LOC112161373)
GO:0035337	fatty-acyl-CoA metabolic process	3 of 167 in the list	8 of 3918 in the genome	1	112147866(LOC112147866),112148827(elovl7),112161373(LOC112161373)
GO:0035338	long-chain fatty-acyl-CoA biosynthetic process	3 of 167 in the list	8 of 3918 in the genome	1	112148827(elovl7),112147866(LOC112147866),112161373(LOC112161373)
GO:0042761	very long-chain fatty acid biosynthetic process	3 of 167 in the list	8 of 3918 in the genome	1	112148827(elovl7),112147866(LOC112147866),112161373(LOC112161373)
GO:0046949	fatty-acyl-CoA biosynthetic process	3 of 167 in the list	8 of 3918 in the genome	1	112161373(LOC112161373),112147866(LOC112147866),112148827(elovl7)
GO:1901135	carbohydrate derivative metabolic process	20 of 167 in the list	248 of 3918 in the genome	1	112151839(LOC112151839),112156371(gal3st3),112156042(LOC112156042),112145920(pmm1),112137522(LOC112137522),112142507(LOC112142507),112145129(galnt16),112139847(LOC112139847),112162661(LOC112162661),112146908(amdhd2),112162925(LOC112162925),112136318(st3gal1),112159125(muc19),112146845(LOC112146845),112146694(LOC112146694),112138952(LOC112138952),112146911(LOC112146911),112137366(gne),112159377(LO…
GO:0006875	cellular metal ion homeostasis	5 of 167 in the list	26 of 3918 in the genome	1	112138554(LOC112138554),112162491(slc30a8),112146402(LOC112146402),112158025(LOC112158025),112138558(LOC112138558)
GO:0008610	lipid biosynthetic process	8 of 167 in the list	62 of 3918 in the genome	1	112158394(fdft1),112148827(elovl7),112139954(faxdc2),112144006(fdps),112161373(LOC112161373),112147866(LOC112147866),112163043(LOC112163043),112156371(gal3st3)
GO:0046916	cellular transition metal ion homeostasis	4 of 167 in the list	17 of 3918 in the genome	1	112158025(LOC112158025),112138558(LOC112138558),112162491(slc30a8),112138554(LOC112138554)
GO:0006873	cellular ion homeostasis	5 of 167 in the list	27 of 3918 in the genome	1	112138558(LOC112138558),112158025(LOC112158025),112162491(slc30a8),112138554(LOC112138554),112146402(LOC112146402)
GO:0030003	cellular cation homeostasis	5 of 167 in the list	27 of 3918 in the genome	1	112158025(LOC112158025),112138558(LOC112138558),112162491(slc30a8),112138554(LOC112138554),112146402(LOC112146402)
GO:0003197	endocardial cushion development	2 of 167 in the list	3 of 3918 in the genome	1	112157710(LOC112157710),112144614(LOC112144614)
GO:0003203	endocardial cushion morphogenesis	2 of 167 in the list	3 of 3918 in the genome	1	112157710(LOC112157710),112144614(LOC112144614)
GO:0003272	endocardial cushion formation	2 of 167 in the list	3 of 3918 in the genome	1	112157710(LOC112157710),112144614(LOC112144614)
GO:0006525	arginine metabolic process	2 of 167 in the list	3 of 3918 in the genome	1	112163382(LOC112163382),112143364(arg2)
GO:0007259	JAK-STAT cascade	2 of 167 in the list	3 of 3918 in the genome	1	112146942(LOC112146942),112145844(socs3)
GO:0097696	STAT cascade	2 of 167 in the list	3 of 3918 in the genome	1	112145844(socs3),112146942(LOC112146942)
GO:0000041	transition metal ion transport	3 of 167 in the list	10 of 3918 in the genome	1	112138554(LOC112138554),112158025(LOC112158025),112138558(LOC112138558)
GO:0007507	heart development	10 of 167 in the list	98 of 3918 in the genome	1	112158877(LOC112158877),112161815(LOC112161815),112143371(LOC112143371),112141393(LOC112141393),112140025(nppa),112144614(LOC112144614),112160348(LOC112160348),112157710(LOC112157710),112147111(LOC112147111),112148445(myl7)
GO:0006811	ion transport	9 of 167 in the list	84 of 3918 in the genome	1	112146095(LOC112146095),112158025(LOC112158025),112138558(LOC112138558),112162925(LOC112162925),112162981(LOC112162981),112157089(atp6v1f),112146096(LOC112146096),112138554(LOC112138554),112137753(LOC112137753)
GO:0035150	regulation of tube size	4 of 167 in the list	20 of 3918 in the genome	1	112151103(agtr1),112149233(p2ry2),112140024(LOC112140024),112140025(nppa)
GO:0050880	regulation of blood vessel size	4 of 167 in the list	20 of 3918 in the genome	1	112151103(agtr1),112140025(nppa),112140024(LOC112140024),112149233(p2ry2)
GO:0006636	unsaturated fatty acid biosynthetic process	3 of 167 in the list	11 of 3918 in the genome	1	112161373(LOC112161373),112147866(LOC112147866),112148827(elovl7)
GO:0048747	muscle fiber development	3 of 167 in the list	11 of 3918 in the genome	1	112143371(LOC112143371),112137366(gne),112161815(LOC112161815)
GO:1901570	fatty acid derivative biosynthetic process	3 of 167 in the list	11 of 3918 in the genome	1	112148827(elovl7),112147866(LOC112147866),112161373(LOC112161373)
GO:0001906	cell killing	2 of 167 in the list	4 of 3918 in the genome	1	112146096(LOC112146096),112146095(LOC112146095)
GO:0014823	response to activity	2 of 167 in the list	4 of 3918 in the genome	1	112158877(LOC112158877),112157285(mb)
GO:0016126	sterol biosynthetic process	2 of 167 in the list	4 of 3918 in the genome	1	112163043(LOC112163043),112158394(fdft1)
GO:0031640	killing of cells of other organism	2 of 167 in the list	4 of 3918 in the genome	1	112146096(LOC112146096),112146095(LOC112146095)
GO:0044179	hemolysis in other organism	2 of 167 in the list	4 of 3918 in the genome	1	112146095(LOC112146095),112146096(LOC112146096)
GO:0044364	disruption of cells of other organism	2 of 167 in the list	4 of 3918 in the genome	1	112146096(LOC112146096),112146095(LOC112146095)
GO:0044764	multi-organism cellular process	2 of 167 in the list	4 of 3918 in the genome	1	112146096(LOC112146096),112146095(LOC112146095)
GO:0046931	pore complex assembly	2 of 167 in the list	4 of 3918 in the genome	1	112146095(LOC112146095),112146096(LOC112146096)
GO:0051715	cytolysis in other organism	2 of 167 in the list	4 of 3918 in the genome	1	112146096(LOC112146096),112146095(LOC112146095)
GO:0051801	cytolysis in other organism involved in symbiotic interaction	2 of 167 in the list	4 of 3918 in the genome	1	112146096(LOC112146096),112146095(LOC112146095)
GO:0051817	modification of morphology or physiology of other organism involved in symbiotic interaction	2 of 167 in the list	4 of 3918 in the genome	1	112146096(LOC112146096),112146095(LOC112146095)
GO:0051818	disruption of cells of other organism involved in symbiotic interaction	2 of 167 in the list	4 of 3918 in the genome	1	112146096(LOC112146096),112146095(LOC112146095)
GO:0051883	killing of cells in other organism involved in symbiotic interaction	2 of 167 in the list	4 of 3918 in the genome	1	112146095(LOC112146095),112146096(LOC112146096)
GO:0052331	hemolysis in other organism involved in symbiotic interaction	2 of 167 in the list	4 of 3918 in the genome	1	112146096(LOC112146096),112146095(LOC112146095)
GO:0055065	metal ion homeostasis	5 of 167 in the list	32 of 3918 in the genome	1	112138554(LOC112138554),112162491(slc30a8),112146402(LOC112146402),112138558(LOC112138558),112158025(LOC112158025)
GO:0055076	transition metal ion homeostasis	4 of 167 in the list	21 of 3918 in the genome	1	112138554(LOC112138554),112162491(slc30a8),112138558(LOC112138558),112158025(LOC112158025)
GO:1901617	organic hydroxy compound biosynthetic process	4 of 167 in the list	21 of 3918 in the genome	1	112154750(LOC112154750),112163043(LOC112163043),112151250(LOC112151250),112158394(fdft1)
GO:0033559	unsaturated fatty acid metabolic process	3 of 167 in the list	12 of 3918 in the genome	1	112161373(LOC112161373),112148827(elovl7),112147866(LOC112147866)
GO:0003018	vascular process in circulatory system	4 of 167 in the list	22 of 3918 in the genome	1	112140025(nppa),112149233(p2ry2),112140024(LOC112140024),112151103(agtr1)
GO:0055080	cation homeostasis	5 of 167 in the list	34 of 3918 in the genome	1	112162491(slc30a8),112138554(LOC112138554),112146402(LOC112146402),112158025(LOC112158025),112138558(LOC112138558)
GO:0098771	inorganic ion homeostasis	5 of 167 in the list	34 of 3918 in the genome	1	112158025(LOC112158025),112138558(LOC112138558),112146402(LOC112146402),112138554(LOC112138554),112162491(slc30a8)
GO:0050801	ion homeostasis	5 of 167 in the list	35 of 3918 in the genome	1	112158025(LOC112158025),112138558(LOC112138558),112146402(LOC112146402),112138554(LOC112138554),112162491(slc30a8)
GO:0006998	nuclear envelope organization	2 of 167 in the list	5 of 3918 in the genome	1	112139462(LOC112139462),112163402(LOC112163402)
GO:0014855	striated muscle cell proliferation	2 of 167 in the list	5 of 3918 in the genome	1	112140025(nppa),112148445(myl7)
GO:0018149	peptide cross-linking	2 of 167 in the list	5 of 3918 in the genome	1	112151108(f13a1),112150666(LOC112150666)
GO:0055017	cardiac muscle tissue growth	2 of 167 in the list	5 of 3918 in the genome	1	112140025(nppa),112148445(myl7)
GO:0060038	cardiac muscle cell proliferation	2 of 167 in the list	5 of 3918 in the genome	1	112148445(myl7),112140025(nppa)
GO:0060419	heart growth	2 of 167 in the list	5 of 3918 in the genome	1	112148445(myl7),112140025(nppa)
GO:0072132	mesenchyme morphogenesis	2 of 167 in the list	5 of 3918 in the genome	1	112144614(LOC112144614),112157710(LOC112157710)
GO:0072321	chaperone-mediated protein transport	2 of 167 in the list	5 of 3918 in the genome	1	112163402(LOC112163402),112139462(LOC112139462)
GO:1902115	regulation of organelle assembly	2 of 167 in the list	5 of 3918 in the genome	1	112157089(atp6v1f),112160348(LOC112160348)
GO:0060047	heart contraction	4 of 167 in the list	24 of 3918 in the genome	1	112138910(LOC112138910),112158877(LOC112158877),112141393(LOC112141393),112148445(myl7)
GO:0003015	heart process	4 of 167 in the list	25 of 3918 in the genome	1	112158877(LOC112158877),112138910(LOC112138910),112148445(myl7),112141393(LOC112141393)
GO:0055082	cellular chemical homeostasis	5 of 167 in the list	38 of 3918 in the genome	1	112146402(LOC112146402),112162491(slc30a8),112138554(LOC112138554),112138558(LOC112138558),112158025(LOC112158025)
GO:0035384	thioester biosynthetic process	3 of 167 in the list	15 of 3918 in the genome	1	112148827(elovl7),112147866(LOC112147866),112161373(LOC112161373)
GO:0071616	acyl-CoA biosynthetic process	3 of 167 in the list	15 of 3918 in the genome	1	112161373(LOC112161373),112147866(LOC112147866),112148827(elovl7)
GO:1901568	fatty acid derivative metabolic process	3 of 167 in the list	15 of 3918 in the genome	1	112148827(elovl7),112147866(LOC112147866),112161373(LOC112161373)
GO:0006458	'de novo' protein folding	2 of 167 in the list	6 of 3918 in the genome	1	112139462(LOC112139462),112163402(LOC112163402)
GO:0033002	muscle cell proliferation	2 of 167 in the list	6 of 3918 in the genome	1	112140025(nppa),112148445(myl7)
GO:0045103	intermediate filament-based process	2 of 167 in the list	6 of 3918 in the genome	1	112163402(LOC112163402),112139462(LOC112139462)
GO:0045104	intermediate filament cytoskeleton organization	2 of 167 in the list	6 of 3918 in the genome	1	112163402(LOC112163402),112139462(LOC112139462)
GO:0051084	'de novo' posttranslational protein folding	2 of 167 in the list	6 of 3918 in the genome	1	112163402(LOC112163402),112139462(LOC112139462)
GO:0051085	chaperone cofactor-dependent protein refolding	2 of 167 in the list	6 of 3918 in the genome	1	112139462(LOC112139462),112163402(LOC112163402)
GO:0061077	chaperone-mediated protein folding	2 of 167 in the list	6 of 3918 in the genome	1	112163402(LOC112163402),112139462(LOC112139462)
GO:0006818	hydrogen transport	4 of 167 in the list	27 of 3918 in the genome	1	112162925(LOC112162925),112162981(LOC112162981),112157089(atp6v1f),112137753(LOC112137753)
GO:0015992	proton transport	4 of 167 in the list	27 of 3918 in the genome	1	112162981(LOC112162981),112162925(LOC112162925),112157089(atp6v1f),112137753(LOC112137753)
GO:0006879	cellular iron ion homeostasis	3 of 167 in the list	16 of 3918 in the genome	1	112138554(LOC112138554),112158025(LOC112158025),112138558(LOC112138558)
GO:0072359	circulatory system development	12 of 167 in the list	153 of 3918 in the genome	1	112140025(nppa),112160348(LOC112160348),112144614(LOC112144614),112157285(mb),112147111(LOC112147111),112157710(LOC112157710),112148445(myl7),112144898(ctsz),112158877(LOC112158877),112161815(LOC112161815),112143371(LOC112143371),112141393(LOC112141393)
GO:0044272	sulfur compound biosynthetic process	4 of 167 in the list	29 of 3918 in the genome	1	112161373(LOC112161373),112148827(elovl7),112150751(gclm),112147866(LOC112147866)
GO:0009225	nucleotide-sugar metabolic process	2 of 167 in the list	7 of 3918 in the genome	1	112137366(gne),112145920(pmm1)
GO:0071466	cellular response to xenobiotic stimulus	2 of 167 in the list	7 of 3918 in the genome	1	112160724(LOC112160724),112151558(LOC112151558)
GO:0006633	fatty acid biosynthetic process	3 of 167 in the list	18 of 3918 in the genome	1	112148827(elovl7),112147866(LOC112147866),112161373(LOC112161373)
GO:0007519	skeletal muscle tissue development	3 of 167 in the list	18 of 3918 in the genome	1	112160348(LOC112160348),112161815(LOC112161815),112143371(LOC112143371)
GO:0015988	energy coupled proton transmembrane transport, against electrochemical gradient	3 of 167 in the list	18 of 3918 in the genome	1	112137753(LOC112137753),112157089(atp6v1f),112162925(LOC112162925)
GO:0015991	ATP hydrolysis coupled proton transport	3 of 167 in the list	18 of 3918 in the genome	1	112137753(LOC112137753),112157089(atp6v1f),112162925(LOC112162925)
GO:0055072	iron ion homeostasis	3 of 167 in the list	18 of 3918 in the genome	1	112138554(LOC112138554),112138558(LOC112138558),112158025(LOC112158025)
GO:0090662	ATP hydrolysis coupled transmembrane transport	3 of 167 in the list	18 of 3918 in the genome	1	112137753(LOC112137753),112162925(LOC112162925),112157089(atp6v1f)
GO:0099131	ATP hydrolysis coupled ion transmembrane transport	3 of 167 in the list	18 of 3918 in the genome	1	112137753(LOC112137753),112157089(atp6v1f),112162925(LOC112162925)
GO:0099132	ATP hydrolysis coupled cation transmembrane transport	3 of 167 in the list	18 of 3918 in the genome	1	112137753(LOC112137753),112157089(atp6v1f),112162925(LOC112162925)
GO:0006997	nucleus organization	2 of 167 in the list	8 of 3918 in the genome	1	112163402(LOC112163402),112139462(LOC112139462)
GO:0007605	sensory perception of sound	2 of 167 in the list	8 of 3918 in the genome	1	112137837(slc26a1),112152077(ush1c)
GO:0016125	sterol metabolic process	2 of 167 in the list	8 of 3918 in the genome	1	112158394(fdft1),112163043(LOC112163043)
GO:0019932	second-messenger-mediated signaling	2 of 167 in the list	8 of 3918 in the genome	1	112148312(nos1),112142016(rcan1)
GO:0036302	atrioventricular canal development	2 of 167 in the list	8 of 3918 in the genome	1	112157710(LOC112157710),112144614(LOC112144614)
GO:0044403	symbiosis, encompassing mutualism through parasitism	2 of 167 in the list	8 of 3918 in the genome	1	112146096(LOC112146096),112146095(LOC112146095)
GO:2000027	regulation of organ morphogenesis	2 of 167 in the list	8 of 3918 in the genome	1	112147826(klf2),112157089(atp6v1f)
GO:0006637	acyl-CoA metabolic process	3 of 167 in the list	19 of 3918 in the genome	1	112147866(LOC112147866),112148827(elovl7),112161373(LOC112161373)
GO:0035383	thioester metabolic process	3 of 167 in the list	19 of 3918 in the genome	1	112161373(LOC112161373),112147866(LOC112147866),112148827(elovl7)
GO:0003008	system process	10 of 167 in the list	129 of 3918 in the genome	1	112140025(nppa),112152077(ush1c),112149233(p2ry2),112138910(LOC112138910),112151103(agtr1),112148445(myl7),112140024(LOC112140024),112158877(LOC112158877),112141393(LOC112141393),112137837(slc26a1)
GO:0044283	small molecule biosynthetic process	7 of 167 in the list	78 of 3918 in the genome	1	112161373(LOC112161373),112154750(LOC112154750),112163382(LOC112163382),112148827(elovl7),112147866(LOC112147866),112151250(LOC112151250),112158394(fdft1)
GO:0097435	supramolecular fiber organization	5 of 167 in the list	47 of 3918 in the genome	1	112138910(LOC112138910),112141393(LOC112141393),112161815(LOC112161815),112148445(myl7),112147111(LOC112147111)
GO:0060538	skeletal muscle organ development	3 of 167 in the list	20 of 3918 in the genome	1	112160348(LOC112160348),112143371(LOC112143371),112161815(LOC112161815)
GO:0001878	response to yeast	2 of 167 in the list	9 of 3918 in the genome	1	112148369(LOC112148369),112158998(LOC112158998)
GO:0014904	myotube cell development	2 of 167 in the list	9 of 3918 in the genome	1	112161815(LOC112161815),112143371(LOC112143371)
GO:0035265	organ growth	2 of 167 in the list	9 of 3918 in the genome	1	112148445(myl7),112140025(nppa)
GO:0048489	synaptic vesicle transport	2 of 167 in the list	9 of 3918 in the genome	1	112163402(LOC112163402),112139462(LOC112139462)
GO:0048741	skeletal muscle fiber development	2 of 167 in the list	9 of 3918 in the genome	1	112143371(LOC112143371),112161815(LOC112161815)
GO:0050954	sensory perception of mechanical stimulus	2 of 167 in the list	9 of 3918 in the genome	1	112152077(ush1c),112137837(slc26a1)
GO:0097479	synaptic vesicle localization	2 of 167 in the list	9 of 3918 in the genome	1	112139462(LOC112139462),112163402(LOC112163402)
GO:0097480	establishment of synaptic vesicle localization	2 of 167 in the list	9 of 3918 in the genome	1	112163402(LOC112163402),112139462(LOC112139462)
GO:0099003	vesicle-mediated transport in synapse	2 of 167 in the list	9 of 3918 in the genome	1	112163402(LOC112163402),112139462(LOC112139462)
GO:0031175	neuron projection development	6 of 167 in the list	64 of 3918 in the genome	1	112156042(LOC112156042),112148312(nos1),112163402(LOC112163402),112159125(muc19),112146911(LOC112146911),112139462(LOC112139462)
GO:1901615	organic hydroxy compound metabolic process	4 of 167 in the list	34 of 3918 in the genome	1	112154750(LOC112154750),112163043(LOC112163043),112158394(fdft1),112151250(LOC112151250)
GO:0048666	neuron development	8 of 167 in the list	98 of 3918 in the genome	1	112163402(LOC112163402),112137837(slc26a1),112159125(muc19),112139462(LOC112139462),112156042(LOC112156042),112148312(nos1),112146911(LOC112146911),112150772(LOC112150772)
GO:0048878	chemical homeostasis	5 of 167 in the list	51 of 3918 in the genome	1	112158025(LOC112158025),112138558(LOC112138558),112146402(LOC112146402),112138554(LOC112138554),112162491(slc30a8)
GO:0001503	ossification	2 of 167 in the list	10 of 3918 in the genome	1	112159032(mmp9),112137837(slc26a1)
GO:0009620	response to fungus	2 of 167 in the list	10 of 3918 in the genome	1	112148369(LOC112148369),112158998(LOC112158998)
GO:0035821	modification of morphology or physiology of other organism	2 of 167 in the list	10 of 3918 in the genome	1	112146095(LOC112146095),112146096(LOC112146096)
GO:0072503	cellular divalent inorganic cation homeostasis	2 of 167 in the list	10 of 3918 in the genome	1	112162491(slc30a8),112146402(LOC112146402)
GO:0006629	lipid metabolic process	11 of 167 in the list	156 of 3918 in the genome	1	112156371(gal3st3),112163043(LOC112163043),112147866(LOC112147866),112151413(LOC112151413),112161373(LOC112161373),112141059(LOC112141059),112144006(fdps),112148827(elovl7),112139954(faxdc2),112158394(fdft1),112151250(LOC112151250)
GO:0044255	cellular lipid metabolic process	8 of 167 in the list	102 of 3918 in the genome	1	112144006(fdps),112161373(LOC112161373),112151250(LOC112151250),112158394(fdft1),112148827(elovl7),112156371(gal3st3),112163043(LOC112163043),112147866(LOC112147866)
GO:0048646	anatomical structure formation involved in morphogenesis	9 of 167 in the list	120 of 3918 in the genome	1	112157710(LOC112157710),112147111(LOC112147111),112148445(myl7),112138910(LOC112138910),112144614(LOC112144614),112160348(LOC112160348),112141393(LOC112141393),112161815(LOC112161815),112144898(ctsz)
GO:0003007	heart morphogenesis	4 of 167 in the list	37 of 3918 in the genome	1	112141393(LOC112141393),112157710(LOC112157710),112160348(LOC112160348),112144614(LOC112144614)
GO:0006461	protein complex assembly	6 of 167 in the list	70 of 3918 in the genome	1	112153901(LOC112153901),112146095(LOC112146095),112137797(LOC112137797),112146096(LOC112146096),112139958(LOC112139958),112148627(dnaaf2)
GO:0070271	protein complex biogenesis	6 of 167 in the list	70 of 3918 in the genome	1	112137797(LOC112137797),112146096(LOC112146096),112139958(LOC112139958),112148627(dnaaf2),112153901(LOC112153901),112146095(LOC112146095)
GO:0015672	monovalent inorganic cation transport	4 of 167 in the list	38 of 3918 in the genome	1	112162925(LOC112162925),112162981(LOC112162981),112157089(atp6v1f),112137753(LOC112137753)
GO:0001666	response to hypoxia	2 of 167 in the list	11 of 3918 in the genome	1	112141059(LOC112141059),112157285(mb)
GO:0008299	isoprenoid biosynthetic process	2 of 167 in the list	11 of 3918 in the genome	1	112144006(fdps),112163043(LOC112163043)
GO:0009410	response to xenobiotic stimulus	2 of 167 in the list	11 of 3918 in the genome	1	112160724(LOC112160724),112151558(LOC112151558)
GO:0036293	response to decreased oxygen levels	2 of 167 in the list	11 of 3918 in the genome	1	112157285(mb),112141059(LOC112141059)
GO:0046165	alcohol biosynthetic process	2 of 167 in the list	11 of 3918 in the genome	1	112158394(fdft1),112151250(LOC112151250)
GO:0070482	response to oxygen levels	2 of 167 in the list	11 of 3918 in the genome	1	112157285(mb),112141059(LOC112141059)
GO:0055085	transmembrane transport	8 of 167 in the list	105 of 3918 in the genome	1	112157089(atp6v1f),112157668(slc35b2),112152250(slc45a3),112162925(LOC112162925),112137753(LOC112137753),112155004(LOC112155004),112153287(LOC112153287),112158614(LOC112158614)
GO:0035556	intracellular signal transduction	13 of 167 in the list	198 of 3918 in the genome	1	112148548(LOC112148548),112142016(rcan1),112144588(LOC112144588),112139281(LOC112139281),112145362(LOC112145362),112145844(socs3),112146942(LOC112146942),112144860(LOC112144860),112148190(ksr2),112148312(nos1),112151413(LOC112151413),112144642(cish),112149558(LOC112149558)
GO:0006790	sulfur compound metabolic process	5 of 167 in the list	54 of 3918 in the genome	1	112161373(LOC112161373),112162088(LOC112162088),112150751(gclm),112148827(elovl7),112147866(LOC112147866)
GO:0072330	monocarboxylic acid biosynthetic process	3 of 167 in the list	24 of 3918 in the genome	1	112147866(LOC112147866),112148827(elovl7),112161373(LOC112161373)
GO:0070925	organelle assembly	6 of 167 in the list	72 of 3918 in the genome	1	112141393(LOC112141393),112147111(LOC112147111),112148445(myl7),112161815(LOC112161815),112138910(LOC112138910),112148627(dnaaf2)
GO:0007517	muscle organ development	3 of 167 in the list	25 of 3918 in the genome	1	112160348(LOC112160348),112161815(LOC112161815),112143371(LOC112143371)
GO:1902600	hydrogen ion transmembrane transport	3 of 167 in the list	25 of 3918 in the genome	1	112157089(atp6v1f),112162925(LOC112162925),112137753(LOC112137753)
GO:0006730	one-carbon metabolic process	2 of 167 in the list	12 of 3918 in the genome	1	112153947(LOC112153947),112144585(LOC112144585)
GO:0009064	glutamine family amino acid metabolic process	2 of 167 in the list	12 of 3918 in the genome	1	112143364(arg2),112163382(LOC112163382)
GO:0014902	myotube differentiation	2 of 167 in the list	12 of 3918 in the genome	1	112143371(LOC112143371),112161815(LOC112161815)
GO:0072507	divalent inorganic cation homeostasis	2 of 167 in the list	12 of 3918 in the genome	1	112146402(LOC112146402),112162491(slc30a8)
GO:0009888	tissue development	16 of 167 in the list	263 of 3918 in the genome	1	112146402(LOC112146402),112137837(slc26a1),112139712(LOC112139712),112147111(LOC112147111),112160980(LOC112160980),112142908(LOC112142908),112161815(LOC112161815),112141393(LOC112141393),112143371(LOC112143371),112140025(nppa),112160348(LOC112160348),112138203(LOC112138203),112144614(LOC112144614),112157710(LOC112157710),112148445(myl7),112150772(LOC112150772)
GO:0006631	fatty acid metabolic process	3 of 167 in the list	26 of 3918 in the genome	1	112161373(LOC112161373),112148827(elovl7),112147866(LOC112147866)
GO:0030001	metal ion transport	3 of 167 in the list	26 of 3918 in the genome	1	112158025(LOC112158025),112138558(LOC112138558),112138554(LOC112138554)
GO:0050878	regulation of body fluid levels	3 of 167 in the list	26 of 3918 in the genome	1	112151108(f13a1),112149233(p2ry2),112142156(LOC112142156)
GO:0071822	protein complex subunit organization	6 of 167 in the list	75 of 3918 in the genome	1	112153901(LOC112153901),112146095(LOC112146095),112137797(LOC112137797),112139958(LOC112139958),112146096(LOC112146096),112148627(dnaaf2)
GO:0006694	steroid biosynthetic process	2 of 167 in the list	13 of 3918 in the genome	1	112163043(LOC112163043),112158394(fdft1)
GO:0007010	cytoskeleton organization	8 of 167 in the list	113 of 3918 in the genome	1	112141393(LOC112141393),112161815(LOC112161815),112139462(LOC112139462),112148627(dnaaf2),112163402(LOC112163402),112147111(LOC112147111),112148445(myl7),112138910(LOC112138910)
GO:0051493	regulation of cytoskeleton organization	4 of 167 in the list	43 of 3918 in the genome	1	112160348(LOC112160348),112138879(LOC112138879),112162134(LOC112162134),112142124(LOC112142124)
GO:0030154	cell differentiation	18 of 167 in the list	311 of 3918 in the genome	1	112147111(LOC112147111),112157077(LOC112157077),112137366(gne),112146911(LOC112146911),112139462(LOC112139462),112137837(slc26a1),112148312(nos1),112138910(LOC112138910),112156042(LOC112156042),112148445(myl7),112150772(LOC112150772),112157285(mb),112163402(LOC112163402),112161815(LOC112161815),112157089(atp6v1f),112143371(LOC112143371),112141393(LOC112141393),112159125(muc19)
GO:0044262	cellular carbohydrate metabolic process	2 of 167 in the list	14 of 3918 in the genome	1	112162233(ppp1r3c),112151250(LOC112151250)
GO:0044419	interspecies interaction between organisms	2 of 167 in the list	14 of 3918 in the genome	1	112146095(LOC112146095),112146096(LOC112146096)
GO:0048869	cellular developmental process	18 of 167 in the list	314 of 3918 in the genome	1	112137366(gne),112146911(LOC112146911),112157077(LOC112157077),112147111(LOC112147111),112137837(slc26a1),112139462(LOC112139462),112138910(LOC112138910),112156042(LOC112156042),112148312(nos1),112148445(myl7),112150772(LOC112150772),112157285(mb),112163402(LOC112163402),112157089(atp6v1f),112159125(muc19),112141393(LOC112141393),112143371(LOC112143371),112161815(LOC112161815)
GO:0051704	multi-organism process	5 of 167 in the list	62 of 3918 in the genome	1	112145184(LOC112145184),112146095(LOC112146095),112148369(LOC112148369),112158998(LOC112158998),112146096(LOC112146096)
GO:0009653	anatomical structure morphogenesis	18 of 167 in the list	317 of 3918 in the genome	1	112159125(muc19),112141393(LOC112141393),112161815(LOC112161815),112142908(LOC112142908),112157285(mb),112157710(LOC112157710),112148445(myl7),112156042(LOC112156042),112160348(LOC112160348),112144614(LOC112144614),112138910(LOC112138910),112148312(nos1),112137837(slc26a1),112146402(LOC112146402),112144898(ctsz),112146911(LOC112146911),112147111(LOC112147111),112163236(ptges)
GO:0030030	cell projection organization	7 of 167 in the list	99 of 3918 in the genome	1	112163402(LOC112163402),112148312(nos1),112148627(dnaaf2),112156042(LOC112156042),112139462(LOC112139462),112146911(LOC112146911),112159125(muc19)
GO:0120036	plasma membrane bounded cell projection organization	7 of 167 in the list	99 of 3918 in the genome	1	112146911(LOC112146911),112159125(muc19),112139462(LOC112139462),112156042(LOC112156042),112148627(dnaaf2),112148312(nos1),112163402(LOC112163402)
GO:0019725	cellular homeostasis	6 of 167 in the list	81 of 3918 in the genome	1	112158025(LOC112158025),112138558(LOC112138558),112153627(tmx2),112162491(slc30a8),112138554(LOC112138554),112146402(LOC112146402)
GO:0035296	regulation of tube diameter	2 of 167 in the list	15 of 3918 in the genome	1	112149233(p2ry2),112151103(agtr1)
GO:0045995	regulation of embryonic development	2 of 167 in the list	15 of 3918 in the genome	1	112147826(klf2),112157089(atp6v1f)
GO:0097746	regulation of blood vessel diameter	2 of 167 in the list	15 of 3918 in the genome	1	112149233(p2ry2),112151103(agtr1)
GO:0098655	cation transmembrane transport	3 of 167 in the list	30 of 3918 in the genome	1	112162925(LOC112162925),112157089(atp6v1f),112137753(LOC112137753)
GO:0098660	inorganic ion transmembrane transport	3 of 167 in the list	30 of 3918 in the genome	1	112137753(LOC112137753),112157089(atp6v1f),112162925(LOC112162925)
GO:0098662	inorganic cation transmembrane transport	3 of 167 in the list	30 of 3918 in the genome	1	112137753(LOC112137753),112157089(atp6v1f),112162925(LOC112162925)
GO:0022607	cellular component assembly	12 of 167 in the list	199 of 3918 in the genome	1	112137797(LOC112137797),112139958(LOC112139958),112146096(LOC112146096),112148627(dnaaf2),112142886(LOC112142886),112153901(LOC112153901),112141393(LOC112141393),112161815(LOC112161815),112138910(LOC112138910),112147111(LOC112147111),112148445(myl7),112146095(LOC112146095)
GO:0042325	regulation of phosphorylation	3 of 167 in the list	31 of 3918 in the genome	1	112157625(LOC112157625),112163443(LOC112163443),112146402(LOC112146402)
GO:0016053	organic acid biosynthetic process	4 of 167 in the list	48 of 3918 in the genome	1	112161373(LOC112161373),112147866(LOC112147866),112163382(LOC112163382),112148827(elovl7)
GO:0046394	carboxylic acid biosynthetic process	4 of 167 in the list	48 of 3918 in the genome	1	112163382(LOC112163382),112148827(elovl7),112147866(LOC112147866),112161373(LOC112161373)
GO:0001702	gastrulation with mouth forming second	2 of 167 in the list	16 of 3918 in the genome	1	112146402(LOC112146402),112142908(LOC112142908)
GO:0042133	neurotransmitter metabolic process	2 of 167 in the list	16 of 3918 in the genome	1	112148312(nos1),112148641(gldc)
GO:0045859	regulation of protein kinase activity	2 of 167 in the list	16 of 3918 in the genome	1	112163443(LOC112163443),112146402(LOC112146402)
GO:0046434	organophosphate catabolic process	2 of 167 in the list	16 of 3918 in the genome	1	112159377(LOC112159377),112151250(LOC112151250)
GO:1903522	regulation of blood circulation	2 of 167 in the list	16 of 3918 in the genome	1	112148445(myl7),112151103(agtr1)
GO:0030182	neuron differentiation	8 of 167 in the list	122 of 3918 in the genome	1	112137837(slc26a1),112159125(muc19),112139462(LOC112139462),112163402(LOC112163402),112146911(LOC112146911),112150772(LOC112150772),112156042(LOC112156042),112148312(nos1)
GO:0034220	ion transmembrane transport	3 of 167 in the list	32 of 3918 in the genome	1	112137753(LOC112137753),112162925(LOC112162925),112157089(atp6v1f)
GO:0009108	coenzyme biosynthetic process	4 of 167 in the list	49 of 3918 in the genome	1	112147866(LOC112147866),112148827(elovl7),112154750(LOC112154750),112161373(LOC112161373)
GO:0032990	cell part morphogenesis	4 of 167 in the list	49 of 3918 in the genome	1	112159125(muc19),112146911(LOC112146911),112148312(nos1),112156042(LOC112156042)
GO:0048812	neuron projection morphogenesis	4 of 167 in the list	49 of 3918 in the genome	1	112156042(LOC112156042),112148312(nos1),112159125(muc19),112146911(LOC112146911)
GO:0048858	cell projection morphogenesis	4 of 167 in the list	49 of 3918 in the genome	1	112146911(LOC112146911),112159125(muc19),112156042(LOC112156042),112148312(nos1)
GO:0120039	plasma membrane bounded cell projection morphogenesis	4 of 167 in the list	49 of 3918 in the genome	1	112156042(LOC112156042),112148312(nos1),112146911(LOC112146911),112159125(muc19)
GO:0002244	hematopoietic progenitor cell differentiation	2 of 167 in the list	17 of 3918 in the genome	1	112148312(nos1),112157077(LOC112157077)
GO:0006720	isoprenoid metabolic process	2 of 167 in the list	17 of 3918 in the genome	1	112163043(LOC112163043),112144006(fdps)
GO:0043549	regulation of kinase activity	2 of 167 in the list	17 of 3918 in the genome	1	112163443(LOC112163443),112146402(LOC112146402)
GO:0070887	cellular response to chemical stimulus	5 of 167 in the list	68 of 3918 in the genome	1	112150223(LOC112150223),112146942(LOC112146942),112151558(LOC112151558),112160724(LOC112160724),112149695(LOC112149695)
GO:0048589	developmental growth	4 of 167 in the list	50 of 3918 in the genome	1	112148445(myl7),112138203(LOC112138203),112148312(nos1),112140025(nppa)
GO:0051188	cofactor biosynthetic process	5 of 167 in the list	69 of 3918 in the genome	1	112147866(LOC112147866),112150751(gclm),112148827(elovl7),112154750(LOC112154750),112161373(LOC112161373)
GO:0019220	regulation of phosphate metabolic process	3 of 167 in the list	34 of 3918 in the genome	1	112157625(LOC112157625),112163443(LOC112163443),112146402(LOC112146402)
GO:0043207	response to external biotic stimulus	3 of 167 in the list	34 of 3918 in the genome	1	112145184(LOC112145184),112148369(LOC112148369),112158998(LOC112158998)
GO:0051174	regulation of phosphorus metabolic process	3 of 167 in the list	34 of 3918 in the genome	1	112146402(LOC112146402),112163443(LOC112163443),112157625(LOC112157625)
GO:0051707	response to other organism	3 of 167 in the list	34 of 3918 in the genome	1	112158998(LOC112158998),112148369(LOC112148369),112145184(LOC112145184)
GO:0050896	response to stimulus	43 of 167 in the list	882 of 3918 in the genome	1	112151558(LOC112151558),112148450(LOC112148450),112136695(LOC112136695),112148369(LOC112148369),112143516(LOC112143516),112149558(LOC112149558),112148548(LOC112148548),112144598(LOC112144598),112150772(LOC112150772),112138203(LOC112138203),112148190(ksr2),112144860(LOC112144860),112149233(p2ry2),112143153(LOC112143153),112158877(LOC112158877),112141059(LOC112141059),112160724(LOC112160724),112149…
GO:0051650	establishment of vesicle localization	2 of 167 in the list	18 of 3918 in the genome	1	112139462(LOC112139462),112163402(LOC112163402)
GO:1901700	response to oxygen-containing compound	2 of 167 in the list	18 of 3918 in the genome	1	112136695(LOC112136695),112146942(LOC112146942)
GO:0042221	response to chemical	8 of 167 in the list	128 of 3918 in the genome	1	112149695(LOC112149695),112160724(LOC112160724),112143153(LOC112143153),112150223(LOC112150223),112146942(LOC112146942),112151558(LOC112151558),112148450(LOC112148450),112136695(LOC112136695)
GO:0032501	multicellular organismal process	43 of 167 in the list	886 of 3918 in the genome	1	112163402(LOC112163402),112142908(LOC112142908),112143371(LOC112143371),112144614(LOC112144614),112149233(p2ry2),112156042(LOC112156042),112140025(nppa),112150772(LOC112150772),112140024(LOC112140024),112158877(LOC112158877),112142886(LOC112142886),112163236(ptges),112139712(LOC112139712),112137366(gne),112146911(LOC112146911),112151103(agtr1),112157077(LOC112157077),112159032(mmp9),112151108(f13…
GO:0016567	protein ubiquitination	3 of 167 in the list	35 of 3918 in the genome	1	112145844(socs3),112144860(LOC112144860),112144642(cish)
GO:0030029	actin filament-based process	5 of 167 in the list	72 of 3918 in the genome	1	112147111(LOC112147111),112148445(myl7),112161815(LOC112161815),112141393(LOC112141393),112138910(LOC112138910)
GO:0030036	actin cytoskeleton organization	5 of 167 in the list	72 of 3918 in the genome	1	112138910(LOC112138910),112141393(LOC112141393),112147111(LOC112147111),112148445(myl7),112161815(LOC112161815)
GO:0006351	transcription, DNA-templated	14 of 167 in the list	254 of 3918 in the genome	1	112152199(bhlhe41),112141311(LOC112141311),112136695(LOC112136695),112153174(egr1),112154225(nfe2l1),112140555(esrra),112150126(mafa),112148853(egr3),112145418(LOC112145418),112160980(LOC112160980),112158453(LOC112158453),112143573(nr0b2),112143285(zbtb32),112146942(LOC112146942)
GO:0097659	nucleic acid-templated transcription	14 of 167 in the list	254 of 3918 in the genome	1	112150126(mafa),112148853(egr3),112136695(LOC112136695),112153174(egr1),112152199(bhlhe41),112141311(LOC112141311),112140555(esrra),112154225(nfe2l1),112143573(nr0b2),112143285(zbtb32),112146942(LOC112146942),112145418(LOC112145418),112160980(LOC112160980),112158453(LOC112158453)
GO:0007626	locomotory behavior	2 of 167 in the list	19 of 3918 in the genome	1	112137837(slc26a1),112145418(LOC112145418)
GO:0032774	RNA biosynthetic process	14 of 167 in the list	255 of 3918 in the genome	1	112145418(LOC112145418),112160980(LOC112160980),112158453(LOC112158453),112146942(LOC112146942),112143285(zbtb32),112143573(nr0b2),112152199(bhlhe41),112141311(LOC112141311),112136695(LOC112136695),112153174(egr1),112154225(nfe2l1),112140555(esrra),112150126(mafa),112148853(egr3)
GO:0090066	regulation of anatomical structure size	4 of 167 in the list	54 of 3918 in the genome	1	112151103(agtr1),112140024(LOC112140024),112149233(p2ry2),112140025(nppa)
GO:0006486	protein glycosylation	5 of 167 in the list	73 of 3918 in the genome	1	112145129(galnt16),112139847(LOC112139847),112136318(st3gal1),112146845(LOC112146845),112137522(LOC112137522)
GO:0043413	macromolecule glycosylation	5 of 167 in the list	73 of 3918 in the genome	1	112145129(galnt16),112139847(LOC112139847),112137522(LOC112137522),112146845(LOC112146845),112136318(st3gal1)
GO:0070085	glycosylation	5 of 167 in the list	73 of 3918 in the genome	1	112145129(galnt16),112139847(LOC112139847),112136318(st3gal1),112146845(LOC112146845),112137522(LOC112137522)
GO:0033043	regulation of organelle organization	5 of 167 in the list	74 of 3918 in the genome	1	112160348(LOC112160348),112142124(LOC112142124),112138879(LOC112138879),112157089(atp6v1f),112162134(LOC112162134)
GO:0008202	steroid metabolic process	2 of 167 in the list	20 of 3918 in the genome	1	112158394(fdft1),112163043(LOC112163043)
GO:0044057	regulation of system process	2 of 167 in the list	20 of 3918 in the genome	1	112151103(agtr1),112148445(myl7)
GO:0051338	regulation of transferase activity	2 of 167 in the list	20 of 3918 in the genome	1	112146402(LOC112146402),112163443(LOC112163443)
GO:0051648	vesicle localization	2 of 167 in the list	20 of 3918 in the genome	1	112139462(LOC112139462),112163402(LOC112163402)
GO:0000902	cell morphogenesis	4 of 167 in the list	56 of 3918 in the genome	1	112148312(nos1),112156042(LOC112156042),112146911(LOC112146911),112159125(muc19)
GO:0007596	blood coagulation	2 of 167 in the list	21 of 3918 in the genome	1	112142156(LOC112142156),112151108(f13a1)
GO:0007599	hemostasis	2 of 167 in the list	21 of 3918 in the genome	1	112142156(LOC112142156),112151108(f13a1)
GO:0009617	response to bacterium	2 of 167 in the list	21 of 3918 in the genome	1	112145184(LOC112145184),112158998(LOC112158998)
GO:0050817	coagulation	2 of 167 in the list	21 of 3918 in the genome	1	112142156(LOC112142156),112151108(f13a1)
GO:0006457	protein folding	4 of 167 in the list	58 of 3918 in the genome	1	112161405(LOC112161405),112163402(LOC112163402),112139462(LOC112139462),112142071(dnajb13)
GO:0040007	growth	4 of 167 in the list	58 of 3918 in the genome	1	112138203(LOC112138203),112148312(nos1),112140025(nppa),112148445(myl7)
GO:0006066	alcohol metabolic process	2 of 167 in the list	22 of 3918 in the genome	1	112151250(LOC112151250),112158394(fdft1)
GO:0022603	regulation of anatomical structure morphogenesis	3 of 167 in the list	40 of 3918 in the genome	1	112157089(atp6v1f),112147826(klf2),112160348(LOC112160348)
GO:0008152	metabolic process	75 of 167 in the list	1647 of 3918 in the genome	1	112146402(LOC112146402),112148827(elovl7),112160348(LOC112160348),112151839(LOC112151839),112161025(LOC112161025),112148312(nos1),112141244(LOC112141244),112147866(LOC112147866),112145129(galnt16),112154750(LOC112154750),112142507(LOC112142507),112152199(bhlhe41),112141311(LOC112141311),112160277(gmpr),112154225(nfe2l1),112145844(socs3),112146942(LOC112146942),112146694(LOC112146694),112137366(gn…
GO:0009101	glycoprotein biosynthetic process	5 of 167 in the list	79 of 3918 in the genome	1	112139847(LOC112139847),112145129(galnt16),112137522(LOC112137522),112146845(LOC112146845),112136318(st3gal1)
GO:0044085	cellular component biogenesis	12 of 167 in the list	225 of 3918 in the genome	1	112147111(LOC112147111),112148445(myl7),112146095(LOC112146095),112138910(LOC112138910),112161815(LOC112161815),112141393(LOC112141393),112153901(LOC112153901),112146096(LOC112146096),112139958(LOC112139958),112148627(dnaaf2),112142886(LOC112142886),112137797(LOC112137797)
GO:0009607	response to biotic stimulus	3 of 167 in the list	41 of 3918 in the genome	1	112145184(LOC112145184),112148369(LOC112148369),112158998(LOC112158998)
GO:0048699	generation of neurons	8 of 167 in the list	144 of 3918 in the genome	1	112156042(LOC112156042),112148312(nos1),112146911(LOC112146911),112150772(LOC112150772),112163402(LOC112163402),112159125(muc19),112137837(slc26a1),112139462(LOC112139462)
GO:0009100	glycoprotein metabolic process	5 of 167 in the list	82 of 3918 in the genome	1	112145129(galnt16),112139847(LOC112139847),112146845(LOC112146845),112136318(st3gal1),112137522(LOC112137522)
GO:0006950	response to stress	12 of 167 in the list	230 of 3918 in the genome	1	112158236(LOC112158236),112138203(LOC112138203),112160927(eepd1),112157285(mb),112143441(LOC112143441),112145184(LOC112145184),112156130(LOC112156130),112141059(LOC112141059),112151108(f13a1),112152199(bhlhe41),112142156(LOC112142156),112151909(il17c)
GO:0044249	cellular biosynthetic process	34 of 167 in the list	719 of 3918 in the genome	1	112143285(zbtb32),112143573(nr0b2),112160980(LOC112160980),112145418(LOC112145418),112148827(elovl7),112156371(gal3st3),112148312(nos1),112147866(LOC112147866),112145129(galnt16),112154750(LOC112154750),112144006(fdps),112146845(LOC112146845),112159803(srm),112152199(bhlhe41),112141311(LOC112141311),112154225(nfe2l1),112146942(LOC112146942),112143364(arg2),112163043(LOC112163043),112161373(LOC112…
GO:0006952	defense response	3 of 167 in the list	43 of 3918 in the genome	1	112156130(LOC112156130),112151909(il17c),112145184(LOC112145184)
GO:0032446	protein modification by small protein conjugation	3 of 167 in the list	43 of 3918 in the genome	1	112144642(cish),112145844(socs3),112144860(LOC112144860)
GO:1901605	alpha-amino acid metabolic process	3 of 167 in the list	44 of 3918 in the genome	1	112148641(gldc),112143364(arg2),112163382(LOC112163382)
GO:0008283	cell proliferation	2 of 167 in the list	25 of 3918 in the genome	1	112148445(myl7),112140025(nppa)
GO:0051656	establishment of organelle localization	2 of 167 in the list	25 of 3918 in the genome	1	112139462(LOC112139462),112163402(LOC112163402)
GO:0051240	positive regulation of multicellular organismal process	2 of 167 in the list	26 of 3918 in the genome	1	112148445(myl7),112149233(p2ry2)
GO:0005975	carbohydrate metabolic process	6 of 167 in the list	108 of 3918 in the genome	1	112159377(LOC112159377),112162233(ppp1r3c),112139448(LOC112139448),112141244(LOC112141244),112146908(amdhd2),112151250(LOC112151250)
GO:0006464	cellular protein modification process	11 of 167 in the list	217 of 3918 in the genome	1	112137522(LOC112137522),112144860(LOC112144860),112145844(socs3),112146845(LOC112146845),112136318(st3gal1),112150666(LOC112150666),112139847(LOC112139847),112145129(galnt16),112146402(LOC112146402),112151108(f13a1),112144642(cish)
GO:0036211	protein modification process	11 of 167 in the list	217 of 3918 in the genome	1	112144860(LOC112144860),112145844(socs3),112137522(LOC112137522),112144642(cish),112145129(galnt16),112139847(LOC112139847),112146402(LOC112146402),112151108(f13a1),112150666(LOC112150666),112136318(st3gal1),112146845(LOC112146845)
GO:1901362	organic cyclic compound biosynthetic process	18 of 167 in the list	373 of 3918 in the genome	1	112158394(fdft1),112153174(egr1),112148853(egr3),112163043(LOC112163043),112145418(LOC112145418),112160980(LOC112160980),112143285(zbtb32),112143573(nr0b2),112146942(LOC112146942),112140555(esrra),112154225(nfe2l1),112136695(LOC112136695),112141311(LOC112141311),112152199(bhlhe41),112154750(LOC112154750),112150126(mafa),112145920(pmm1),112158453(LOC112158453)
GO:1901576	organic substance biosynthetic process	34 of 167 in the list	736 of 3918 in the genome	1	112146845(LOC112146845),112152199(bhlhe41),112141311(LOC112141311),112159803(srm),112154225(nfe2l1),112145129(galnt16),112144006(fdps),112154750(LOC112154750),112147866(LOC112147866),112156371(gal3st3),112148827(elovl7),112145418(LOC112145418),112160980(LOC112160980),112143285(zbtb32),112143573(nr0b2),112163382(LOC112163382),112136695(LOC112136695),112136318(st3gal1),112150751(gclm),112140555(esr…
GO:0007369	gastrulation	3 of 167 in the list	48 of 3918 in the genome	1	112142908(LOC112142908),112163236(ptges),112146402(LOC112146402)
GO:0001505	regulation of neurotransmitter levels	2 of 167 in the list	28 of 3918 in the genome	1	112148641(gldc),112148312(nos1)
GO:0001932	regulation of protein phosphorylation	2 of 167 in the list	28 of 3918 in the genome	1	112163443(LOC112163443),112146402(LOC112146402)
GO:0010256	endomembrane system organization	2 of 167 in the list	28 of 3918 in the genome	1	112163402(LOC112163402),112139462(LOC112139462)
GO:0040011	locomotion	5 of 167 in the list	90 of 3918 in the genome	1	112137366(gne),112159032(mmp9),112163236(ptges),112148627(dnaaf2),112143153(LOC112143153)
GO:0044237	cellular metabolic process	63 of 167 in the list	1408 of 3918 in the genome	1	112140555(esrra),112150666(LOC112150666),112143371(LOC112143371),112162925(LOC112162925),112136695(LOC112136695),112136318(st3gal1),112163382(LOC112163382),112150751(gclm),112139847(LOC112139847),112162661(LOC112162661),112150126(mafa),112145920(pmm1),112158453(LOC112158453),112162233(ppp1r3c),112137522(LOC112137522),112162088(LOC112162088),112144860(LOC112144860),112156042(LOC112156042),11215839…
GO:0022008	neurogenesis	8 of 167 in the list	155 of 3918 in the genome	1	112139462(LOC112139462),112137837(slc26a1),112159125(muc19),112163402(LOC112163402),112150772(LOC112150772),112146911(LOC112146911),112148312(nos1),112156042(LOC112156042)
GO:0065008	regulation of biological quality	14 of 167 in the list	288 of 3918 in the genome	1	112138558(LOC112138558),112158025(LOC112158025),112151103(agtr1),112149233(p2ry2),112162491(slc30a8),112153627(tmx2),112148312(nos1),112140025(nppa),112148641(gldc),112142156(LOC112142156),112151108(f13a1),112146402(LOC112146402),112140024(LOC112140024),112138554(LOC112138554)
GO:0006793	phosphorus metabolic process	10 of 167 in the list	200 of 3918 in the genome	1	112151250(LOC112151250),112148827(elovl7),112162925(LOC112162925),112160277(gmpr),112154750(LOC112154750),112159377(LOC112159377),112146402(LOC112146402),112161373(LOC112161373),112147866(LOC112147866),112137366(gne)
GO:0009058	biosynthetic process	35 of 167 in the list	765 of 3918 in the genome	1	112154225(nfe2l1),112141311(LOC112141311),112152199(bhlhe41),112159803(srm),112146845(LOC112146845),112154750(LOC112154750),112144006(fdps),112145129(galnt16),112147866(LOC112147866),112148312(nos1),112156371(gal3st3),112148827(elovl7),112145418(LOC112145418),112160980(LOC112160980),112143573(nr0b2),112143285(zbtb32),112140555(esrra),112150751(gclm),112136695(LOC112136695),112136318(st3gal1),1121…
GO:0007169	transmembrane receptor protein tyrosine kinase signaling pathway	2 of 167 in the list	29 of 3918 in the genome	1	112149695(LOC112149695),112146942(LOC112146942)
GO:0016042	lipid catabolic process	2 of 167 in the list	29 of 3918 in the genome	1	112151413(LOC112151413),112141059(LOC112141059)
GO:0048731	system development	28 of 167 in the list	609 of 3918 in the genome	1	112150772(LOC112150772),112157710(LOC112157710),112148445(myl7),112147866(LOC112147866),112157285(mb),112148312(nos1),112140025(nppa),112144614(LOC112144614),112160348(LOC112160348),112156042(LOC112156042),112161815(LOC112161815),112157089(atp6v1f),112141393(LOC112141393),112143371(LOC112143371),112159125(muc19),112163402(LOC112163402),112147111(LOC112147111),112157077(LOC112157077),112146911(LOC…
GO:0035050	embryonic heart tube development	2 of 167 in the list	30 of 3918 in the genome	1	112147111(LOC112147111),112160348(LOC112160348)
GO:0042060	wound healing	3 of 167 in the list	51 of 3918 in the genome	1	112138203(LOC112138203),112151108(f13a1),112142156(LOC112142156)
GO:0065003	macromolecular complex assembly	6 of 167 in the list	116 of 3918 in the genome	1	112146095(LOC112146095),112153901(LOC112153901),112148627(dnaaf2),112146096(LOC112146096),112139958(LOC112139958),112137797(LOC112137797)
GO:0010033	response to organic substance	4 of 167 in the list	73 of 3918 in the genome	1	112149695(LOC112149695),112136695(LOC112136695),112160724(LOC112160724),112146942(LOC112146942)
GO:0035295	tube development	4 of 167 in the list	73 of 3918 in the genome	1	112160980(LOC112160980),112147111(LOC112147111),112157285(mb),112160348(LOC112160348)
GO:0048729	tissue morphogenesis	5 of 167 in the list	96 of 3918 in the genome	1	112157710(LOC112157710),112142908(LOC112142908),112160348(LOC112160348),112146402(LOC112146402),112144614(LOC112144614)
GO:0071310	cellular response to organic substance	3 of 167 in the list	53 of 3918 in the genome	1	112146942(LOC112146942),112149695(LOC112149695),112160724(LOC112160724)
GO:0043623	cellular protein complex assembly	2 of 167 in the list	32 of 3918 in the genome	1	112139958(LOC112139958),112148627(dnaaf2)
GO:0061024	membrane organization	2 of 167 in the list	32 of 3918 in the genome	1	112139462(LOC112139462),112163402(LOC112163402)
GO:0009611	response to wounding	3 of 167 in the list	55 of 3918 in the genome	1	112151108(f13a1),112138203(LOC112138203),112142156(LOC112142156)
GO:0034654	nucleobase-containing compound biosynthetic process	15 of 167 in the list	327 of 3918 in the genome	1	112143573(nr0b2),112143285(zbtb32),112146942(LOC112146942),112158453(LOC112158453),112145920(pmm1),112145418(LOC112145418),112160980(LOC112160980),112148853(egr3),112150126(mafa),112154225(nfe2l1),112140555(esrra),112152199(bhlhe41),112141311(LOC112141311),112136695(LOC112136695),112153174(egr1)
GO:1901137	carbohydrate derivative biosynthetic process	7 of 167 in the list	146 of 3918 in the genome	1	112145920(pmm1),112136318(st3gal1),112146845(LOC112146845),112137522(LOC112137522),112145129(galnt16),112139847(LOC112139847),112156371(gal3st3)
GO:0043933	macromolecular complex subunit organization	6 of 167 in the list	124 of 3918 in the genome	1	112146096(LOC112146096),112139958(LOC112139958),112148627(dnaaf2),112137797(LOC112137797),112146095(LOC112146095),112153901(LOC112153901)
GO:0007610	behavior	2 of 167 in the list	35 of 3918 in the genome	1	112137837(slc26a1),112145418(LOC112145418)
GO:0048839	inner ear development	2 of 167 in the list	35 of 3918 in the genome	1	112160980(LOC112160980),112137837(slc26a1)
GO:0050790	regulation of catalytic activity	2 of 167 in the list	35 of 3918 in the genome	1	112146402(LOC112146402),112163443(LOC112163443)
GO:0051640	organelle localization	2 of 167 in the list	35 of 3918 in the genome	1	112163402(LOC112163402),112139462(LOC112139462)
GO:0019438	aromatic compound biosynthetic process	16 of 167 in the list	355 of 3918 in the genome	1	112160980(LOC112160980),112145418(LOC112145418),112143573(nr0b2),112143285(zbtb32),112146942(LOC112146942),112153174(egr1),112148853(egr3),112158453(LOC112158453),112145920(pmm1),112152199(bhlhe41),112141311(LOC112141311),112136695(LOC112136695),112154225(nfe2l1),112140555(esrra),112150126(mafa),112154750(LOC112154750)
GO:0007275	multicellular organism development	33 of 167 in the list	752 of 3918 in the genome	1	112163402(LOC112163402),112142908(LOC112142908),112143371(LOC112143371),112140025(nppa),112144614(LOC112144614),112156042(LOC112156042),112150772(LOC112150772),112142886(LOC112142886),112158877(LOC112158877),112163236(ptges),112139712(LOC112139712),112157077(LOC112157077),112137366(gne),112146911(LOC112146911),112154369(ddit4),112161815(LOC112161815),112157089(atp6v1f),112159125(muc19),112141393(…
GO:0043583	ear development	2 of 167 in the list	36 of 3918 in the genome	1	112160980(LOC112160980),112137837(slc26a1)
GO:0044282	small molecule catabolic process	2 of 167 in the list	36 of 3918 in the genome	1	112148641(gldc),112151250(LOC112151250)
GO:0048856	anatomical structure development	35 of 167 in the list	799 of 3918 in the genome	1	112140883(LOC112140883),112160980(LOC112160980),112147111(LOC112147111),112146402(LOC112146402),112144898(ctsz),112137837(slc26a1),112139462(LOC112139462),112138910(LOC112138910),112160348(LOC112160348),112148312(nos1),112158884(cd63),112157710(LOC112157710),112148445(myl7),112157285(mb),112147866(LOC112147866),112154369(ddit4),112157089(atp6v1f),112159125(muc19),112141393(LOC112141393),112161815…
GO:0018130	heterocycle biosynthetic process	16 of 167 in the list	358 of 3918 in the genome	1	112148853(egr3),112153174(egr1),112143573(nr0b2),112143285(zbtb32),112146942(LOC112146942),112145418(LOC112145418),112160980(LOC112160980),112150126(mafa),112154750(LOC112154750),112136695(LOC112136695),112152199(bhlhe41),112141311(LOC112141311),112140555(esrra),112154225(nfe2l1),112145920(pmm1),112158453(LOC112158453)
GO:0007154	cell communication	25 of 167 in the list	567 of 3918 in the genome	1	112145844(socs3),112146942(LOC112146942),112145362(LOC112145362),112149695(LOC112149695),112151413(LOC112151413),112144642(cish),112139958(LOC112139958),112142886(LOC112142886),112144860(LOC112144860),112149233(p2ry2),112148190(ksr2),112148312(nos1),112148548(LOC112148548),112160125(LOC112160125),112142016(rcan1),112144588(LOC112144588),112150772(LOC112150772),112139281(LOC112139281),112143516(LO…
GO:0048870	cell motility	3 of 167 in the list	59 of 3918 in the genome	1	112159032(mmp9),112163236(ptges),112148627(dnaaf2)
GO:0051674	localization of cell	3 of 167 in the list	59 of 3918 in the genome	1	112159032(mmp9),112163236(ptges),112148627(dnaaf2)
GO:0007155	cell adhesion	4 of 167 in the list	82 of 3918 in the genome	1	112163402(LOC112163402),112143067(LOC112143067),112148514(LOC112148514),112139462(LOC112139462)
GO:0022610	biological adhesion	4 of 167 in the list	82 of 3918 in the genome	1	112143067(LOC112143067),112163402(LOC112163402),112139462(LOC112139462),112148514(LOC112148514)
GO:0071704	organic substance metabolic process	65 of 167 in the list	1507 of 3918 in the genome	1	112150126(mafa),112162661(LOC112162661),112150751(gclm),112143371(LOC112143371),112136695(LOC112136695),112150666(LOC112150666),112144860(LOC112144860),112156042(LOC112156042),112162233(ppp1r3c),112158453(LOC112158453),112161373(LOC112161373),112139954(faxdc2),112153174(egr1),112145844(socs3),112146942(LOC112146942),112146694(LOC112146694),112137366(gne),112146911(LOC112146911),112163043(LOC11216…
GO:0043412	macromolecule modification	11 of 167 in the list	246 of 3918 in the genome	1	112144642(cish),112151108(f13a1),112146402(LOC112146402),112145129(galnt16),112139847(LOC112139847),112150666(LOC112150666),112136318(st3gal1),112146845(LOC112146845),112145844(socs3),112144860(LOC112144860),112137522(LOC112137522)
GO:0016043	cellular component organization	20 of 167 in the list	456 of 3918 in the genome	1	112153901(LOC112153901),112139462(LOC112139462),112146402(LOC112146402),112142886(LOC112142886),112148627(dnaaf2),112139958(LOC112139958),112146911(LOC112146911),112146095(LOC112146095),112147111(LOC112147111),112141393(LOC112141393),112159125(muc19),112157089(atp6v1f),112161815(LOC112161815),112137797(LOC112137797),112146096(LOC112146096),112163402(LOC112163402),112148445(myl7),112156042(LOC1121…
GO:0045892	negative regulation of transcription, DNA-templated	2 of 167 in the list	38 of 3918 in the genome	1	112152199(bhlhe41),112145418(LOC112145418)
GO:0051253	negative regulation of RNA metabolic process	2 of 167 in the list	38 of 3918 in the genome	1	112145418(LOC112145418),112152199(bhlhe41)
GO:1902679	negative regulation of RNA biosynthetic process	2 of 167 in the list	38 of 3918 in the genome	1	112145418(LOC112145418),112152199(bhlhe41)
GO:1903507	negative regulation of nucleic acid-templated transcription	2 of 167 in the list	38 of 3918 in the genome	1	112145418(LOC112145418),112152199(bhlhe41)
GO:0006732	coenzyme metabolic process	4 of 167 in the list	85 of 3918 in the genome	1	112161373(LOC112161373),112154750(LOC112154750),112148827(elovl7),112147866(LOC112147866)
GO:0070647	protein modification by small protein conjugation or removal	3 of 167 in the list	62 of 3918 in the genome	1	112144642(cish),112144860(LOC112144860),112145844(socs3)
GO:0044087	regulation of cellular component biogenesis	2 of 167 in the list	39 of 3918 in the genome	1	112157089(atp6v1f),112160348(LOC112160348)
GO:0032787	monocarboxylic acid metabolic process	3 of 167 in the list	63 of 3918 in the genome	1	112161373(LOC112161373),112147866(LOC112147866),112148827(elovl7)
GO:0032502	developmental process	35 of 167 in the list	815 of 3918 in the genome	1	112161815(LOC112161815),112141393(LOC112141393),112159125(muc19),112157089(atp6v1f),112154369(ddit4),112157285(mb),112147866(LOC112147866),112148445(myl7),112157710(LOC112157710),112158884(cd63),112148312(nos1),112160348(LOC112160348),112138910(LOC112138910),112139462(LOC112139462),112137837(slc26a1),112144898(ctsz),112146402(LOC112146402),112147111(LOC112147111),112160980(LOC112160980),112140883…
GO:0016310	phosphorylation	2 of 167 in the list	40 of 3918 in the genome	1	112151250(LOC112151250),112146402(LOC112146402)
GO:0060485	mesenchyme development	2 of 167 in the list	40 of 3918 in the genome	1	112144614(LOC112144614),112157710(LOC112157710)
GO:0071495	cellular response to endogenous stimulus	2 of 167 in the list	40 of 3918 in the genome	1	112149695(LOC112149695),112146942(LOC112146942)
GO:0045934	negative regulation of nucleobase-containing compound metabolic process	2 of 167 in the list	41 of 3918 in the genome	1	112145418(LOC112145418),112152199(bhlhe41)
GO:0009628	response to abiotic stimulus	3 of 167 in the list	65 of 3918 in the genome	1	112157285(mb),112152199(bhlhe41),112141059(LOC112141059)
GO:0051239	regulation of multicellular organismal process	5 of 167 in the list	113 of 3918 in the genome	1	112149233(p2ry2),112147826(klf2),112148445(myl7),112151103(agtr1),112157089(atp6v1f)
GO:0042592	homeostatic process	6 of 167 in the list	137 of 3918 in the genome	1	112138554(LOC112138554),112162491(slc30a8),112153627(tmx2),112146402(LOC112146402),112158025(LOC112158025),112138558(LOC112138558)
GO:0006810	transport	21 of 167 in the list	494 of 3918 in the genome	1	112163402(LOC112163402),112138554(LOC112138554),112146096(LOC112146096),112143516(LOC112143516),112162925(LOC112162925),112162981(LOC112162981),112148450(LOC112148450),112162275(LOC112162275),112157089(atp6v1f),112152250(slc45a3),112161025(LOC112161025),112153287(LOC112153287),112155004(LOC112155004),112158025(LOC112158025),112137753(LOC112137753),112139462(LOC112139462),112157668(slc35b2),112158…
GO:0051179	localization	24 of 167 in the list	567 of 3918 in the genome	1	112148450(LOC112148450),112157089(atp6v1f),112152250(slc45a3),112162275(LOC112162275),112162981(LOC112162981),112162925(LOC112162925),112146096(LOC112146096),112163402(LOC112163402),112138554(LOC112138554),112143516(LOC112143516),112158025(LOC112158025),112161025(LOC112161025),112155004(LOC112155004),112153287(LOC112153287),112139462(LOC112139462),112157668(slc35b2),112148627(dnaaf2),112137753(LO…
GO:0009987	cellular process	111 of 167 in the list	2610 of 3918 in the genome	1	112163236(ptges),112150223(LOC112150223),112160927(eepd1),112157077(LOC112157077),112159032(mmp9),112143364(arg2),112138558(LOC112138558),112159377(LOC112159377),112148853(egr3),112161405(LOC112161405),112142886(LOC112142886),112151250(LOC112151250),112158394(fdft1),112148641(gldc),112144598(LOC112144598),112145920(pmm1),112137522(LOC112137522),112148548(LOC112148548),112143516(LOC112143516),1121…
GO:0051128	regulation of cellular component organization	5 of 167 in the list	116 of 3918 in the genome	1	112162134(LOC112162134),112157089(atp6v1f),112138879(LOC112138879),112142124(LOC112142124),112160348(LOC112160348)
GO:0044281	small molecule metabolic process	15 of 167 in the list	356 of 3918 in the genome	1	112151250(LOC112151250),112144585(LOC112144585),112158394(fdft1),112162925(LOC112162925),112148827(elovl7),112163382(LOC112163382),112148641(gldc),112160277(gmpr),112154750(LOC112154750),112161373(LOC112161373),112145920(pmm1),112147866(LOC112147866),112137366(gne),112153947(LOC112153947),112143364(arg2)
GO:0051234	establishment of localization	21 of 167 in the list	500 of 3918 in the genome	1	112163402(LOC112163402),112138554(LOC112138554),112146096(LOC112146096),112143516(LOC112143516),112162925(LOC112162925),112162981(LOC112162981),112148450(LOC112148450),112162275(LOC112162275),112152250(slc45a3),112157089(atp6v1f),112161025(LOC112161025),112155004(LOC112155004),112153287(LOC112153287),112158025(LOC112158025),112137753(LOC112137753),112139462(LOC112139462),112157668(slc35b2),112158…
GO:0065009	regulation of molecular function	2 of 167 in the list	44 of 3918 in the genome	1	112146402(LOC112146402),112163443(LOC112163443)
GO:0060429	epithelium development	6 of 167 in the list	143 of 3918 in the genome	1	112160348(LOC112160348),112146402(LOC112146402),112142908(LOC112142908),112160980(LOC112160980),112137837(slc26a1),112147111(LOC112147111)
GO:0009719	response to endogenous stimulus	2 of 167 in the list	45 of 3918 in the genome	1	112146942(LOC112146942),112149695(LOC112149695)
GO:0071840	cellular component organization or biogenesis	20 of 167 in the list	480 of 3918 in the genome	1	112163402(LOC112163402),112146096(LOC112146096),112137797(LOC112137797),112161815(LOC112161815),112157089(atp6v1f),112141393(LOC112141393),112159125(muc19),112148312(nos1),112138910(LOC112138910),112156042(LOC112156042),112148445(myl7),112139958(LOC112139958),112142886(LOC112142886),112148627(dnaaf2),112146402(LOC112146402),112139462(LOC112139462),112153901(LOC112153901),112147111(LOC112147111),1…
GO:0051186	cofactor metabolic process	5 of 167 in the list	120 of 3918 in the genome	1	112161373(LOC112161373),112154750(LOC112154750),112148827(elovl7),112150751(gclm),112147866(LOC112147866)
GO:0007167	enzyme linked receptor protein signaling pathway	2 of 167 in the list	46 of 3918 in the genome	1	112149695(LOC112149695),112146942(LOC112146942)
GO:0031399	regulation of protein modification process	2 of 167 in the list	46 of 3918 in the genome	1	112146402(LOC112146402),112163443(LOC112163443)
GO:2000113	negative regulation of cellular macromolecule biosynthetic process	2 of 167 in the list	47 of 3918 in the genome	1	112152199(bhlhe41),112145418(LOC112145418)
GO:0030097	hemopoiesis	3 of 167 in the list	73 of 3918 in the genome	1	112157077(LOC112157077),112140883(LOC112140883),112148312(nos1)
GO:0002376	immune system process	7 of 167 in the list	173 of 3918 in the genome	1	112145184(LOC112145184),112144598(LOC112144598),112157077(LOC112157077),112159032(mmp9),112140883(LOC112140883),112148312(nos1),112156130(LOC112156130)
GO:0010558	negative regulation of macromolecule biosynthetic process	2 of 167 in the list	48 of 3918 in the genome	1	112145418(LOC112145418),112152199(bhlhe41)
GO:0072358	cardiovascular system development	3 of 167 in the list	74 of 3918 in the genome	1	112157285(mb),112160348(LOC112160348),112144898(ctsz)
GO:0048513	animal organ development	19 of 167 in the list	466 of 3918 in the genome	1	112147111(LOC112147111),112157077(LOC112157077),112160980(LOC112160980),112140883(LOC112140883),112139712(LOC112139712),112137837(slc26a1),112158877(LOC112158877),112150772(LOC112150772),112148445(myl7),112157710(LOC112157710),112147866(LOC112147866),112148312(nos1),112140025(nppa),112144614(LOC112144614),112160348(LOC112160348),112161815(LOC112161815),112157089(atp6v1f),112141393(LOC112141393),1…
GO:0006955	immune response	3 of 167 in the list	76 of 3918 in the genome	1	112144598(LOC112144598),112145184(LOC112145184),112156130(LOC112156130)
GO:0023052	signaling	22 of 167 in the list	545 of 3918 in the genome	1	112146942(LOC112146942),112145844(socs3),112149695(LOC112149695),112145362(LOC112145362),112151413(LOC112151413),112139958(LOC112139958),112144642(cish),112144860(LOC112144860),112149233(p2ry2),112148190(ksr2),112148312(nos1),112160125(LOC112160125),112142016(rcan1),112148548(LOC112148548),112144588(LOC112144588),112139281(LOC112139281),112150772(LOC112150772),112137797(LOC112137797),112143516(LO…
GO:0009890	negative regulation of biosynthetic process	2 of 167 in the list	51 of 3918 in the genome	1	112152199(bhlhe41),112145418(LOC112145418)
GO:0031327	negative regulation of cellular biosynthetic process	2 of 167 in the list	51 of 3918 in the genome	1	112145418(LOC112145418),112152199(bhlhe41)
GO:0048732	gland development	2 of 167 in the list	51 of 3918 in the genome	1	112148312(nos1),112157077(LOC112157077)
GO:0003002	regionalization	2 of 167 in the list	52 of 3918 in the genome	1	112154369(ddit4),112160348(LOC112160348)
GO:0048514	blood vessel morphogenesis	2 of 167 in the list	52 of 3918 in the genome	1	112144898(ctsz),112157285(mb)
GO:0044271	cellular nitrogen compound biosynthetic process	20 of 167 in the list	500 of 3918 in the genome	1	112145920(pmm1),112158453(LOC112158453),112148312(nos1),112140555(esrra),112154225(nfe2l1),112136695(LOC112136695),112141311(LOC112141311),112159803(srm),112150751(gclm),112152199(bhlhe41),112154750(LOC112154750),112150126(mafa),112160980(LOC112160980),112145418(LOC112145418),112143364(arg2),112143285(zbtb32),112146942(LOC112146942),112143573(nr0b2),112153174(egr1),112148853(egr3)
GO:0002520	immune system development	3 of 167 in the list	79 of 3918 in the genome	1	112140883(LOC112140883),112148312(nos1),112157077(LOC112157077)
GO:0048534	hematopoietic or lymphoid organ development	3 of 167 in the list	79 of 3918 in the genome	1	112148312(nos1),112140883(LOC112140883),112157077(LOC112157077)
GO:0007399	nervous system development	10 of 167 in the list	257 of 3918 in the genome	1	112150772(LOC112150772),112146911(LOC112146911),112148312(nos1),112156042(LOC112156042),112139462(LOC112139462),112137837(slc26a1),112159125(muc19),112163402(LOC112163402),112142886(LOC112142886),112146402(LOC112146402)
GO:0055114	oxidation-reduction process	2 of 167 in the list	53 of 3918 in the genome	1	112138721(LOC112138721),112162233(ppp1r3c)
GO:0009605	response to external stimulus	4 of 167 in the list	106 of 3918 in the genome	1	112148369(LOC112148369),112145184(LOC112145184),112143153(LOC112143153),112158998(LOC112158998)
GO:0002009	morphogenesis of an epithelium	3 of 167 in the list	80 of 3918 in the genome	1	112146402(LOC112146402),112160348(LOC112160348),112142908(LOC112142908)
GO:0007165	signal transduction	21 of 167 in the list	529 of 3918 in the genome	1	112151413(LOC112151413),112144642(cish),112139958(LOC112139958),112145362(LOC112145362),112149695(LOC112149695),112146942(LOC112146942),112145844(socs3),112158155(LOC112158155),112143516(LOC112143516),112148518(LOC112148518),112149558(LOC112149558),112160125(LOC112160125),112142016(rcan1),112148548(LOC112148548),112150772(LOC112150772),112144588(LOC112144588),112139281(LOC112139281),112148190(ksr…
GO:0045595	regulation of cell differentiation	2 of 167 in the list	54 of 3918 in the genome	1	112160348(LOC112160348),112147826(klf2)
GO:0009887	animal organ morphogenesis	5 of 167 in the list	134 of 3918 in the genome	1	112144614(LOC112144614),112160348(LOC112160348),112137837(slc26a1),112141393(LOC112141393),112157710(LOC112157710)
GO:0048585	negative regulation of response to stimulus	2 of 167 in the list	55 of 3918 in the genome	1	112154369(ddit4),112157077(LOC112157077)
GO:1901564	organonitrogen compound metabolic process	29 of 167 in the list	727 of 3918 in the genome	1	112146694(LOC112146694),112145844(socs3),112138952(LOC112138952),112146911(LOC112146911),112143364(arg2),112144642(cish),112146402(LOC112146402),112138953(LOC112138953),112148641(gldc),112161025(LOC112161025),112151839(LOC112151839),112156042(LOC112156042),112144860(LOC112144860),112137522(LOC112137522),112154750(LOC112154750),112142507(LOC112142507),112145129(galnt16),112139847(LOC112139847),112…
GO:0048598	embryonic morphogenesis	5 of 167 in the list	135 of 3918 in the genome	1	112163236(ptges),112146402(LOC112146402),112160348(LOC112160348),112142908(LOC112142908),112137837(slc26a1)
GO:0051716	cellular response to stimulus	25 of 167 in the list	634 of 3918 in the genome	1	112160724(LOC112160724),112145362(LOC112145362),112149695(LOC112149695),112146942(LOC112146942),112145844(socs3),112150223(LOC112150223),112160927(eepd1),112151413(LOC112151413),112144642(cish),112139958(LOC112139958),112160125(LOC112160125),112142016(rcan1),112148548(LOC112148548),112144588(LOC112144588),112150772(LOC112150772),112139281(LOC112139281),112144860(LOC112144860),112148190(ksr2),1121…
GO:0043170	macromolecule metabolic process	40 of 167 in the list	998 of 3918 in the genome	1	112154225(nfe2l1),112152199(bhlhe41),112141311(LOC112141311),112146845(LOC112146845),112159125(muc19),112142507(LOC112142507),112151108(f13a1),112145129(galnt16),112151839(LOC112151839),112161025(LOC112161025),112160348(LOC112160348),112138953(LOC112138953),112144642(cish),112146402(LOC112146402),112160980(LOC112160980),112145418(LOC112145418),112143285(zbtb32),112143573(nr0b2),112150666(LOC11215…
GO:0006397	mRNA processing	2 of 167 in the list	57 of 3918 in the genome	1	112160348(LOC112160348),112143371(LOC112143371)
GO:0051172	negative regulation of nitrogen compound metabolic process	2 of 167 in the list	57 of 3918 in the genome	1	112152199(bhlhe41),112145418(LOC112145418)
GO:0009790	embryo development	8 of 167 in the list	215 of 3918 in the genome	1	112147111(LOC112147111),112137366(gne),112160348(LOC112160348),112163236(ptges),112137837(slc26a1),112157089(atp6v1f),112142908(LOC112142908),112146402(LOC112146402)
GO:0016070	RNA metabolic process	16 of 167 in the list	416 of 3918 in the genome	1	112150126(mafa),112140555(esrra),112154225(nfe2l1),112136695(LOC112136695),112143371(LOC112143371),112141311(LOC112141311),112152199(bhlhe41),112160348(LOC112160348),112158453(LOC112158453),112148853(egr3),112153174(egr1),112143285(zbtb32),112146942(LOC112146942),112143573(nr0b2),112145418(LOC112145418),112160980(LOC112160980)
GO:0016477	cell migration	2 of 167 in the list	58 of 3918 in the genome	1	112159032(mmp9),112163236(ptges)
GO:0031324	negative regulation of cellular metabolic process	2 of 167 in the list	58 of 3918 in the genome	1	112152199(bhlhe41),112145418(LOC112145418)
GO:0007600	sensory perception	2 of 167 in the list	59 of 3918 in the genome	1	112152077(ush1c),112137837(slc26a1)
GO:0051726	regulation of cell cycle	2 of 167 in the list	59 of 3918 in the genome	1	112144588(LOC112144588),112143441(LOC112143441)
GO:1902531	regulation of intracellular signal transduction	2 of 167 in the list	59 of 3918 in the genome	1	112163443(LOC112163443),112148548(LOC112148548)
GO:0048568	embryonic organ development	4 of 167 in the list	115 of 3918 in the genome	1	112160348(LOC112160348),112147111(LOC112147111),112137837(slc26a1),112157089(atp6v1f)
GO:0007186	G-protein coupled receptor signaling pathway	2 of 167 in the list	60 of 3918 in the genome	1	112139958(LOC112139958),112149233(p2ry2)
GO:0001568	blood vessel development	2 of 167 in the list	61 of 3918 in the genome	1	112144898(ctsz),112157285(mb)
GO:0050877	nervous system process	2 of 167 in the list	61 of 3918 in the genome	1	112137837(slc26a1),112152077(ush1c)
GO:0010629	negative regulation of gene expression	2 of 167 in the list	63 of 3918 in the genome	1	112145418(LOC112145418),112152199(bhlhe41)
GO:0006520	cellular amino acid metabolic process	3 of 167 in the list	92 of 3918 in the genome	1	112163382(LOC112163382),112148641(gldc),112143364(arg2)
GO:0050793	regulation of developmental process	3 of 167 in the list	92 of 3918 in the genome	1	112160348(LOC112160348),112147826(klf2),112157089(atp6v1f)
GO:0048523	negative regulation of cellular process	6 of 167 in the list	175 of 3918 in the genome	1	112144588(LOC112144588),112145418(LOC112145418),112152199(bhlhe41),112154369(ddit4),112145844(socs3),112147826(klf2)
GO:0006163	purine nucleotide metabolic process	2 of 167 in the list	65 of 3918 in the genome	1	112162925(LOC112162925),112160277(gmpr)
GO:0006807	nitrogen compound metabolic process	49 of 167 in the list	1246 of 3918 in the genome	1	112143371(LOC112143371),112136695(LOC112136695),112136318(st3gal1),112162925(LOC112162925),112163382(LOC112163382),112150751(gclm),112140555(esrra),112150666(LOC112150666),112162661(LOC112162661),112139847(LOC112139847),112150126(mafa),112137522(LOC112137522),112145920(pmm1),112158453(LOC112158453),112144860(LOC112144860),112156042(LOC112156042),112153174(egr1),112148641(gldc),112148853(egr3),112…
GO:0034645	cellular macromolecule biosynthetic process	19 of 167 in the list	515 of 3918 in the genome	1	112140555(esrra),112154225(nfe2l1),112146845(LOC112146845),112136318(st3gal1),112136695(LOC112136695),112152199(bhlhe41),112141311(LOC112141311),112139847(LOC112139847),112145129(galnt16),112150126(mafa),112158453(LOC112158453),112137522(LOC112137522),112153174(egr1),112148853(egr3),112160980(LOC112160980),112145418(LOC112145418),112143573(nr0b2),112143285(zbtb32),112146942(LOC112146942)
GO:0006796	phosphate-containing compound metabolic process	6 of 167 in the list	180 of 3918 in the genome	1	112162925(LOC112162925),112160277(gmpr),112151250(LOC112151250),112146402(LOC112146402),112154750(LOC112154750),112159377(LOC112159377)
GO:0065007	biological regulation	59 of 167 in the list	1489 of 3918 in the genome	1	112142156(LOC112142156),112163443(LOC112163443),112142124(LOC112142124),112151413(LOC112151413),112146402(LOC112146402),112141605(LOC112141605),112139958(LOC112139958),112144642(cish),112145418(LOC112145418),112143441(LOC112143441),112145362(LOC112145362),112143573(nr0b2),112143285(zbtb32),112138879(LOC112138879),112157089(atp6v1f),112152199(bhlhe41),112162134(LOC112162134),112158155(LOC112158155…
GO:0019752	carboxylic acid metabolic process	6 of 167 in the list	182 of 3918 in the genome	1	112143364(arg2),112148641(gldc),112163382(LOC112163382),112148827(elovl7),112147866(LOC112147866),112161373(LOC112161373)
GO:0009059	macromolecule biosynthetic process	19 of 167 in the list	519 of 3918 in the genome	1	112145129(galnt16),112139847(LOC112139847),112150126(mafa),112140555(esrra),112154225(nfe2l1),112136318(st3gal1),112146845(LOC112146845),112136695(LOC112136695),112141311(LOC112141311),112152199(bhlhe41),112158453(LOC112158453),112137522(LOC112137522),112148853(egr3),112153174(egr1),112143285(zbtb32),112146942(LOC112146942),112143573(nr0b2),112145418(LOC112145418),112160980(LOC112160980)
GO:0048519	negative regulation of biological process	7 of 167 in the list	210 of 3918 in the genome	1	112145844(socs3),112147826(klf2),112154369(ddit4),112152199(bhlhe41),112145418(LOC112145418),112144588(LOC112144588),112157077(LOC112157077)
GO:0043436	oxoacid metabolic process	6 of 167 in the list	183 of 3918 in the genome	1	112147866(LOC112147866),112148827(elovl7),112163382(LOC112163382),112143364(arg2),112148641(gldc),112161373(LOC112161373)
GO:0006082	organic acid metabolic process	6 of 167 in the list	184 of 3918 in the genome	1	112148827(elovl7),112163382(LOC112163382),112148641(gldc),112143364(arg2),112147866(LOC112147866),112161373(LOC112161373)
GO:0010605	negative regulation of macromolecule metabolic process	2 of 167 in the list	71 of 3918 in the genome	1	112145418(LOC112145418),112152199(bhlhe41)
GO:0006357	regulation of transcription from RNA polymerase II promoter	2 of 167 in the list	72 of 3918 in the genome	1	112153186(LOC112153186),112158236(LOC112158236)
GO:0016071	mRNA metabolic process	2 of 167 in the list	72 of 3918 in the genome	1	112143371(LOC112143371),112160348(LOC112160348)
GO:0006928	movement of cell or subcellular component	3 of 167 in the list	103 of 3918 in the genome	1	112159032(mmp9),112148627(dnaaf2),112163236(ptges)
GO:0019219	regulation of nucleobase-containing compound metabolic process	13 of 167 in the list	375 of 3918 in the genome	1	112148853(egr3),112152199(bhlhe41),112163443(LOC112163443),112153174(egr1),112143371(LOC112143371),112153186(LOC112153186),112137888(LOC112137888),112158236(LOC112158236),112158998(LOC112158998),112143285(zbtb32),112143573(nr0b2),112149594(barx2),112145418(LOC112145418)
GO:0001944	vasculature development	2 of 167 in the list	73 of 3918 in the genome	1	112144898(ctsz),112157285(mb)
GO:0009892	negative regulation of metabolic process	2 of 167 in the list	74 of 3918 in the genome	1	112152199(bhlhe41),112145418(LOC112145418)
GO:0042981	regulation of apoptotic process	2 of 167 in the list	74 of 3918 in the genome	1	112145844(socs3),112141605(LOC112141605)
GO:0007423	sensory organ development	4 of 167 in the list	135 of 3918 in the genome	1	112161815(LOC112161815),112137837(slc26a1),112157089(atp6v1f),112160980(LOC112160980)
GO:0055086	nucleobase-containing small molecule metabolic process	4 of 167 in the list	136 of 3918 in the genome	1	112145920(pmm1),112137366(gne),112162925(LOC112162925),112160277(gmpr)
GO:0043067	regulation of programmed cell death	2 of 167 in the list	76 of 3918 in the genome	1	112145844(socs3),112141605(LOC112141605)
GO:0072521	purine-containing compound metabolic process	2 of 167 in the list	76 of 3918 in the genome	1	112162925(LOC112162925),112160277(gmpr)
GO:0019637	organophosphate metabolic process	5 of 167 in the list	166 of 3918 in the genome	1	112154750(LOC112154750),112159377(LOC112159377),112151250(LOC112151250),112162925(LOC112162925),112160277(gmpr)
GO:0010941	regulation of cell death	2 of 167 in the list	77 of 3918 in the genome	1	112145844(socs3),112141605(LOC112141605)
GO:0006996	organelle organization	9 of 167 in the list	278 of 3918 in the genome	1	112138910(LOC112138910),112148445(myl7),112147111(LOC112147111),112163402(LOC112163402),112148627(dnaaf2),112139462(LOC112139462),112161815(LOC112161815),112157089(atp6v1f),112141393(LOC112141393)
GO:0034622	cellular macromolecular complex assembly	2 of 167 in the list	78 of 3918 in the genome	1	112139958(LOC112139958),112148627(dnaaf2)
GO:0048562	embryonic organ morphogenesis	2 of 167 in the list	78 of 3918 in the genome	1	112160348(LOC112160348),112137837(slc26a1)
GO:0009056	catabolic process	7 of 167 in the list	228 of 3918 in the genome	1	112148641(gldc),112159032(mmp9),112151250(LOC112151250),112151413(LOC112151413),112143529(map1lc3c),112141059(LOC112141059),112159377(LOC112159377)
GO:2000026	regulation of multicellular organismal development	2 of 167 in the list	82 of 3918 in the genome	1	112147826(klf2),112157089(atp6v1f)
GO:0080090	regulation of primary metabolic process	15 of 167 in the list	452 of 3918 in the genome	1	112148853(egr3),112146402(LOC112146402),112153174(egr1),112163443(LOC112163443),112143371(LOC112143371),112152199(bhlhe41),112158236(LOC112158236),112153186(LOC112153186),112137888(LOC112137888),112143285(zbtb32),112139712(LOC112139712),112143573(nr0b2),112158998(LOC112158998),112149594(barx2),112145418(LOC112145418)
GO:0032268	regulation of cellular protein metabolic process	2 of 167 in the list	85 of 3918 in the genome	1	112146402(LOC112146402),112163443(LOC112163443)
GO:0031323	regulation of cellular metabolic process	15 of 167 in the list	457 of 3918 in the genome	1	112145418(LOC112145418),112149594(barx2),112158998(LOC112158998),112143573(nr0b2),112143285(zbtb32),112137888(LOC112137888),112153186(LOC112153186),112158236(LOC112158236),112152199(bhlhe41),112153174(egr1),112163443(LOC112163443),112143371(LOC112143371),112157625(LOC112157625),112146402(LOC112146402),112148853(egr3)
GO:0051246	regulation of protein metabolic process	2 of 167 in the list	88 of 3918 in the genome	1	112146402(LOC112146402),112163443(LOC112163443)
GO:0050789	regulation of biological process	50 of 167 in the list	1340 of 3918 in the genome	1	112160125(LOC112160125),112142016(rcan1),112149594(barx2),112144588(LOC112144588),112148445(myl7),112139281(LOC112139281),112160348(LOC112160348),112137888(LOC112137888),112148312(nos1),112158236(LOC112158236),112162134(LOC112162134),112157089(atp6v1f),112152199(bhlhe41),112138879(LOC112138879),112158155(LOC112158155),112148518(LOC112148518),112154369(ddit4),112143441(LOC112143441),112145418(LOC1…
GO:0044238	primary metabolic process	52 of 167 in the list	1389 of 3918 in the genome	1	112148827(elovl7),112146402(LOC112146402),112151413(LOC112151413),112144642(cish),112145418(LOC112145418),112160980(LOC112160980),112143573(nr0b2),112143285(zbtb32),112146845(LOC112146845),112139448(LOC112139448),112152199(bhlhe41),112160277(gmpr),112141311(LOC112141311),112146908(amdhd2),112154225(nfe2l1),112145129(galnt16),112151108(f13a1),112144006(fdps),112141244(LOC112141244),112147866(LOC11…
GO:0007389	pattern specification process	2 of 167 in the list	89 of 3918 in the genome	1	112154369(ddit4),112160348(LOC112160348)
GO:0019222	regulation of metabolic process	16 of 167 in the list	489 of 3918 in the genome	1	112157625(LOC112157625),112143371(LOC112143371),112152199(bhlhe41),112149594(barx2),112158236(LOC112158236),112137888(LOC112137888),112153186(LOC112153186),112153174(egr1),112163443(LOC112163443),112148853(egr3),112146402(LOC112146402),112145418(LOC112145418),112139712(LOC112139712),112143285(zbtb32),112143573(nr0b2),112158998(LOC112158998)
GO:0009792	embryo development ending in birth or egg hatching	2 of 167 in the list	93 of 3918 in the genome	1	112160348(LOC112160348),112137366(gne)
GO:0043009	chordate embryonic development	2 of 167 in the list	93 of 3918 in the genome	1	112137366(gne),112160348(LOC112160348)
GO:0051252	regulation of RNA metabolic process	11 of 167 in the list	363 of 3918 in the genome	1	112149594(barx2),112145418(LOC112145418),112158236(LOC112158236),112153186(LOC112153186),112137888(LOC112137888),112143573(nr0b2),112143285(zbtb32),112153174(egr1),112143371(LOC112143371),112152199(bhlhe41),112148853(egr3)
GO:0050794	regulation of cellular process	46 of 167 in the list	1262 of 3918 in the genome	1	112149695(LOC112149695),112158998(LOC112158998),112145844(socs3),112146942(LOC112146942),112153627(tmx2),112153174(egr1),112148853(egr3),112148548(LOC112148548),112150772(LOC112150772),112148190(ksr2),112144860(LOC112144860),112149233(p2ry2),112153186(LOC112153186),112143371(LOC112143371),112157625(LOC112157625),112143516(LOC112143516),112147826(klf2),112149558(LOC112149558),112143441(LOC11214344…
GO:0051171	regulation of nitrogen compound metabolic process	14 of 167 in the list	449 of 3918 in the genome	1	112152199(bhlhe41),112153174(egr1),112163443(LOC112163443),112143371(LOC112143371),112148853(egr3),112146402(LOC112146402),112149594(barx2),112145418(LOC112145418),112137888(LOC112137888),112153186(LOC112153186),112158236(LOC112158236),112158998(LOC112158998),112143285(zbtb32),112143573(nr0b2)
GO:0090304	nucleic acid metabolic process	17 of 167 in the list	531 of 3918 in the genome	1	112148853(egr3),112153174(egr1),112143285(zbtb32),112146942(LOC112146942),112143573(nr0b2),112160927(eepd1),112145418(LOC112145418),112160980(LOC112160980),112150126(mafa),112136695(LOC112136695),112143371(LOC112143371),112141311(LOC112141311),112152199(bhlhe41),112140555(esrra),112154225(nfe2l1),112160348(LOC112160348),112158453(LOC112158453)
GO:0009966	regulation of signal transduction	3 of 167 in the list	132 of 3918 in the genome	1	112154369(ddit4),112148548(LOC112148548),112163443(LOC112163443)
GO:0048583	regulation of response to stimulus	4 of 167 in the list	165 of 3918 in the genome	1	112163443(LOC112163443),112148548(LOC112148548),112157077(LOC112157077),112154369(ddit4)
GO:1901566	organonitrogen compound biosynthetic process	10 of 167 in the list	346 of 3918 in the genome	1	112137522(LOC112137522),112143364(arg2),112154750(LOC112154750),112139847(LOC112139847),112145129(galnt16),112150751(gclm),112159803(srm),112146845(LOC112146845),112163382(LOC112163382),112136318(st3gal1)
GO:0071705	nitrogen compound transport	4 of 167 in the list	171 of 3918 in the genome	1	112143516(LOC112143516),112163402(LOC112163402),112148450(LOC112148450),112139462(LOC112139462)
GO:1901575	organic substance catabolic process	5 of 167 in the list	203 of 3918 in the genome	1	112151250(LOC112151250),112148641(gldc),112159377(LOC112159377),112141059(LOC112141059),112151413(LOC112151413)
GO:0001654	eye development	2 of 167 in the list	104 of 3918 in the genome	1	112161815(LOC112161815),112157089(atp6v1f)
GO:0006355	regulation of transcription, DNA-templated	10 of 167 in the list	351 of 3918 in the genome	1	112148853(egr3),112152199(bhlhe41),112153174(egr1),112137888(LOC112137888),112153186(LOC112153186),112158236(LOC112158236),112143573(nr0b2),112143285(zbtb32),112149594(barx2),112145418(LOC112145418)
GO:1903506	regulation of nucleic acid-templated transcription	10 of 167 in the list	351 of 3918 in the genome	1	112153174(egr1),112152199(bhlhe41),112148853(egr3),112149594(barx2),112145418(LOC112145418),112158236(LOC112158236),112137888(LOC112137888),112153186(LOC112153186),112143573(nr0b2),112143285(zbtb32)
GO:2001141	regulation of RNA biosynthetic process	10 of 167 in the list	351 of 3918 in the genome	1	112145418(LOC112145418),112149594(barx2),112143285(zbtb32),112143573(nr0b2),112158236(LOC112158236),112137888(LOC112137888),112153186(LOC112153186),112153174(egr1),112152199(bhlhe41),112148853(egr3)
GO:0046907	intracellular transport	3 of 167 in the list	140 of 3918 in the genome	1	112143516(LOC112143516),112163402(LOC112163402),112139462(LOC112139462)
GO:0007166	cell surface receptor signaling pathway	3 of 167 in the list	142 of 3918 in the genome	1	112146942(LOC112146942),112149695(LOC112149695),112158155(LOC112158155)
GO:0010646	regulation of cell communication	3 of 167 in the list	143 of 3918 in the genome	1	112154369(ddit4),112163443(LOC112163443),112148548(LOC112148548)
GO:0010467	gene expression	16 of 167 in the list	524 of 3918 in the genome	1	112160980(LOC112160980),112145418(LOC112145418),112143285(zbtb32),112143573(nr0b2),112146942(LOC112146942),112153174(egr1),112148853(egr3),112158453(LOC112158453),112160348(LOC112160348),112136695(LOC112136695),112143371(LOC112143371),112141311(LOC112141311),112152199(bhlhe41),112140555(esrra),112154225(nfe2l1),112150126(mafa)
GO:0071702	organic substance transport	5 of 167 in the list	209 of 3918 in the genome	1	112148450(LOC112148450),112139462(LOC112139462),112143516(LOC112143516),112161025(LOC112161025),112163402(LOC112163402)
GO:0060255	regulation of macromolecule metabolic process	14 of 167 in the list	474 of 3918 in the genome	1	112146402(LOC112146402),112148853(egr3),112152199(bhlhe41),112153174(egr1),112143371(LOC112143371),112163443(LOC112163443),112158998(LOC112158998),112143573(nr0b2),112143285(zbtb32),112137888(LOC112137888),112153186(LOC112153186),112158236(LOC112158236),112145418(LOC112145418),112149594(barx2)
GO:0023051	regulation of signaling	3 of 167 in the list	147 of 3918 in the genome	1	112154369(ddit4),112148548(LOC112148548),112163443(LOC112163443)
GO:0006725	cellular aromatic compound metabolic process	23 of 167 in the list	718 of 3918 in the genome	1	112158453(LOC112158453),112145920(pmm1),112160348(LOC112160348),112154225(nfe2l1),112140555(esrra),112160277(gmpr),112152199(bhlhe41),112141311(LOC112141311),112162925(LOC112162925),112143371(LOC112143371),112136695(LOC112136695),112154750(LOC112154750),112150126(mafa),112137366(gne),112160980(LOC112160980),112160724(LOC112160724),112145418(LOC112145418),112160927(eepd1),112143285(zbtb32),1121469…
GO:1901360	organic cyclic compound metabolic process	24 of 167 in the list	745 of 3918 in the genome	1	112163043(LOC112163043),112160980(LOC112160980),112137366(gne),112145418(LOC112145418),112146942(LOC112146942),112143285(zbtb32),112143573(nr0b2),112160927(eepd1),112158394(fdft1),112153174(egr1),112148853(egr3),112145920(pmm1),112158453(LOC112158453),112160348(LOC112160348),112140555(esrra),112154225(nfe2l1),112143371(LOC112143371),112136695(LOC112136695),112162925(LOC112162925),112141311(LOC112…
GO:0006753	nucleoside phosphate metabolic process	2 of 167 in the list	112 of 3918 in the genome	1	112160277(gmpr),112162925(LOC112162925)
GO:0009117	nucleotide metabolic process	2 of 167 in the list	112 of 3918 in the genome	1	112160277(gmpr),112162925(LOC112162925)
GO:0051649	establishment of localization in cell	3 of 167 in the list	148 of 3918 in the genome	1	112139462(LOC112139462),112163402(LOC112163402),112143516(LOC112143516)
GO:0006139	nucleobase-containing compound metabolic process	21 of 167 in the list	669 of 3918 in the genome	1	112137366(gne),112160980(LOC112160980),112145418(LOC112145418),112160927(eepd1),112143573(nr0b2),112143285(zbtb32),112146942(LOC112146942),112153174(egr1),112148853(egr3),112158453(LOC112158453),112145920(pmm1),112160348(LOC112160348),112152199(bhlhe41),112160277(gmpr),112141311(LOC112141311),112143371(LOC112143371),112136695(LOC112136695),112162925(LOC112162925),112154225(nfe2l1),112140555(esrra…
GO:0031326	regulation of cellular biosynthetic process	11 of 167 in the list	396 of 3918 in the genome	1	112148853(egr3),112153174(egr1),112163443(LOC112163443),112152199(bhlhe41),112158236(LOC112158236),112153186(LOC112153186),112137888(LOC112137888),112143573(nr0b2),112143285(zbtb32),112149594(barx2),112145418(LOC112145418)
GO:0009889	regulation of biosynthetic process	11 of 167 in the list	398 of 3918 in the genome	1	112149594(barx2),112145418(LOC112145418),112158236(LOC112158236),112137888(LOC112137888),112153186(LOC112153186),112143573(nr0b2),112143285(zbtb32),112163443(LOC112163443),112153174(egr1),112152199(bhlhe41),112148853(egr3)
GO:0006396	RNA processing	2 of 167 in the list	120 of 3918 in the genome	1	112160348(LOC112160348),112143371(LOC112143371)
GO:0044267	cellular protein metabolic process	11 of 167 in the list	408 of 3918 in the genome	1	112137522(LOC112137522),112145844(socs3),112144860(LOC112144860),112136318(st3gal1),112146845(LOC112146845),112150666(LOC112150666),112151108(f13a1),112146402(LOC112146402),112145129(galnt16),112139847(LOC112139847),112144642(cish)
GO:0046483	heterocycle metabolic process	22 of 167 in the list	716 of 3918 in the genome	1	112160348(LOC112160348),112145920(pmm1),112158453(LOC112158453),112150126(mafa),112154750(LOC112154750),112143371(LOC112143371),112162925(LOC112162925),112136695(LOC112136695),112160277(gmpr),112141311(LOC112141311),112152199(bhlhe41),112140555(esrra),112154225(nfe2l1),112146942(LOC112146942),112143285(zbtb32),112143573(nr0b2),112160927(eepd1),112137366(gne),112145418(LOC112145418),112160980(LOC1…
GO:0015031	protein transport	3 of 167 in the list	161 of 3918 in the genome	1	112139462(LOC112139462),112163402(LOC112163402),112143516(LOC112143516)
GO:0015833	peptide transport	3 of 167 in the list	163 of 3918 in the genome	1	112139462(LOC112139462),112143516(LOC112143516),112163402(LOC112163402)
GO:0042886	amide transport	3 of 167 in the list	163 of 3918 in the genome	1	112139462(LOC112139462),112143516(LOC112143516),112163402(LOC112163402)
GO:2000112	regulation of cellular macromolecule biosynthetic process	10 of 167 in the list	388 of 3918 in the genome	1	112148853(egr3),112152199(bhlhe41),112153174(egr1),112153186(LOC112153186),112137888(LOC112137888),112158236(LOC112158236),112143285(zbtb32),112143573(nr0b2),112149594(barx2),112145418(LOC112145418)
GO:0010468	regulation of gene expression	11 of 167 in the list	419 of 3918 in the genome	1	112145418(LOC112145418),112149594(barx2),112143285(zbtb32),112143573(nr0b2),112137888(LOC112137888),112153186(LOC112153186),112158236(LOC112158236),112152199(bhlhe41),112143371(LOC112143371),112153174(egr1),112148853(egr3)
GO:0010556	regulation of macromolecule biosynthetic process	10 of 167 in the list	390 of 3918 in the genome	1	112148853(egr3),112152199(bhlhe41),112153174(egr1),112143285(zbtb32),112143573(nr0b2),112153186(LOC112153186),112137888(LOC112137888),112158236(LOC112158236),112145418(LOC112145418),112149594(barx2)
GO:0016192	vesicle-mediated transport	2 of 167 in the list	130 of 3918 in the genome	1	112163402(LOC112163402),112139462(LOC112139462)
GO:0045184	establishment of protein localization	3 of 167 in the list	168 of 3918 in the genome	1	112139462(LOC112139462),112163402(LOC112163402),112143516(LOC112143516)
GO:0048518	positive regulation of biological process	3 of 167 in the list	171 of 3918 in the genome	1	112149233(p2ry2),112139712(LOC112139712),112148445(myl7)
GO:0044260	cellular macromolecule metabolic process	29 of 167 in the list	922 of 3918 in the genome	1	112144642(cish),112148853(egr3),112146402(LOC112146402),112153174(egr1),112145844(socs3),112160927(eepd1),112143285(zbtb32),112146942(LOC112146942),112143573(nr0b2),112160980(LOC112160980),112145418(LOC112145418),112150126(mafa),112151108(f13a1),112145129(galnt16),112139847(LOC112139847),112150666(LOC112150666),112154225(nfe2l1),112140555(esrra),112152199(bhlhe41),112141311(LOC112141311),11213669…
GO:0019538	protein metabolic process	12 of 167 in the list	457 of 3918 in the genome	1	112137522(LOC112137522),112161025(LOC112161025),112144860(LOC112144860),112145844(socs3),112150666(LOC112150666),112146845(LOC112146845),112136318(st3gal1),112144642(cish),112139847(LOC112139847),112145129(galnt16),112146402(LOC112146402),112151108(f13a1)
GO:0034641	cellular nitrogen compound metabolic process	26 of 167 in the list	849 of 3918 in the genome	1	112145418(LOC112145418),112137366(gne),112160980(LOC112160980),112143364(arg2),112143285(zbtb32),112146942(LOC112146942),112143573(nr0b2),112160927(eepd1),112153174(egr1),112148853(egr3),112145920(pmm1),112158453(LOC112158453),112148312(nos1),112160348(LOC112160348),112140555(esrra),112154225(nfe2l1),112143371(LOC112143371),112136695(LOC112136695),112162925(LOC112162925),112160277(gmpr),112150751…
GO:0033036	macromolecule localization	4 of 167 in the list	213 of 3918 in the genome	1	112139462(LOC112139462),112143516(LOC112143516),112163402(LOC112163402),112161025(LOC112161025)
GO:0008104	protein localization	3 of 167 in the list	181 of 3918 in the genome	1	112163402(LOC112163402),112143516(LOC112143516),112139462(LOC112139462)
GO:0051641	cellular localization	3 of 167 in the list	183 of 3918 in the genome	1	112143516(LOC112143516),112163402(LOC112163402),112139462(LOC112139462)
GO:0043604	amide biosynthetic process	2 of 167 in the list	144 of 3918 in the genome	1	112143364(arg2),112150751(gclm)
GO:0043603	cellular amide metabolic process	2 of 167 in the list	169 of 3918 in the genome	1	112150751(gclm),112143364(arg2)
GO:0044248	cellular catabolic process	2 of 167 in the list	180 of 3918 in the genome	1	112148641(gldc),112143529(map1lc3c)
