# Supplementary material for: Integrated Omics Approaches Revealed the Osmotic Stress-Responsive Genes and Microbiota in Gill of Marine Medaka
Source: mSystems. 2022 Mar 14;7(2):e00047-22. doi: 10.1128/msystems.00047-22 (PMC9040874; doi:10.1128/msystems.00047-22)
Supplement: TABLE S4 [file msystems.00047-22-st004.xlsx]

## Sheet: SW-VS-FW.PossionDis_Method.path
Supplementary file 5: List of KEGG enriched pathway in SW/FW group.
#Pathway	SW-VS-FW.PossionDis_Method (910)	All-gene (22384)	Pvalue	Qvalue	Pathway ID	Level 1	Level 2	Genes	KOs
Steroid biosynthesis	11	31	1.89393e-08	6.04165e-06	ko00100	Metabolism	Lipid metabolism	112144081(sqle);112147206(LOC112147206);112137632(msmo1);112141059(LOC112141059);112148369(LOC112148369);112158394(fdft1);112141526(tm7sf2);112136989(dhcr24);112155265(LOC112155265);112153776(nsdhl);112145619(LOC112145619)	K00511+K13373+K07750+K01052+K05917+K00801+K00222+K09828+K01852+K07748+K07436
Glycosphingolipid biosynthesis - globo and isoglobo series	8	20	5.89569e-07	8.91854e-05	ko00603	Metabolism	Glycan biosynthesis and metabolism	112148687(ccdc180);112161179(LOC112161179);112145436(LOC112145436);112158553(naga);112163398(hexb);112142760(LOC112142760);112136318(st3gal1);112160595(LOC112160595)	K00722+K20736+K01204+K12373+K03663+K00780
Metabolic pathways	123	1965	8.38734e-07	8.91854e-05	ko01100	Metabolism	Global and overview maps	112159097(LOC112159097);112144081(sqle);112148312(nos1);112163122(LOC112163122);112146586(LOC112146586);112137866(LOC112137866);112136762(LOC112136762);112148687(ccdc180);112154141(acsl5);112159856(LOC112159856);112137795(hmgcr);112140383(LOC112140383);112161556(eno4);112147206(LOC112147206);112159826(LOC112159826);112137632(msmo1);112144585(LOC112144585);112140211(LOC112140211);112137125(LOC1121…	K04710+K00511+K13240+K00164+K00771+K02366+K22284+K00722+K01897+K00030+K00021+K00914+K01689+K13373+K06210+K07750+K01251+K07424+K01942+K01476+K01830+K00681+K16343+K14434+K02266+K05917+K00251+K07820+K01641+K20736+K00801+K00844+K00222+K11205+K00868+K22913+K01079+K11153+K00281+K01204+K09828+K01852+K00654+K00939+K05857+K07748+K01940+K00787+K15729+K03635+K00933+K02145+K01137+K16817+K00894+K02152+K02151+…
Transcriptional misregulation in cancer	33	359	1.20503e-05	0.000961015	ko05202	Human Diseases	Cancers: Overview	112151896(LOC112151896);112151899(LOC112151899);112151900(LOC112151900);112151898(LOC112151898);112151902(LOC112151902);112143307(LOC112143307);112151903(LOC112151903);112140937(etv5);112144588(LOC112144588);112156130(LOC112156130);112148231(pacs2);112139629(LOC112139629);112162095(LOC112162095);112158138(LOC112158138);112136466(kiaa0319l);112152670(ccdc73);112141026(LOC112141026);112156408(LOC11…	K13098+K04650+K15593+K06625+K10030+K08854+K15619+K06532+K02159+K09234+K15379+K15618+K04387+K00069+K01403+K05092+K04402+K10055+K08559+K04377+K10138+K10048+K03160+K06624
Bladder cancer	12	75	4.67581e-05	0.00298317	ko05219	Human Diseases	Cancers: Specific types	112144588(LOC112144588);112156130(LOC112156130);112142552(LOC112142552);112141026(LOC112141026);112140998(LOC112140998);112156408(LOC112156408);112141025(LOC112141025);112140999(LOC112140999);112159032(mmp9);112139621(LOC112139621);112140009(LOC112140009);112158072(LOC112158072)	K06625+K10030+K08803+K05689+K01403+K04377
Glycosaminoglycan biosynthesis - chondroitin sulfate / dermatan sulfate	8	39	0.000144927	0.00672115	ko00532	Metabolism	Glycan biosynthesis and metabolism	112146586(LOC112146586);112156252(LOC112156252);112156249(LOC112156249);112156248(LOC112156248);112156318(LOC112156318);112156251(LOC112156251);112156250(LOC112156250);112154681(chst15)	K00771+K04742+K08106
Ferroptosis	11	72	0.000147486	0.00672115	ko04216	Cellular Processes	Cell growth and death	112138554(LOC112138554);112138558(LOC112138558);112143529(map1lc3c);112154141(acsl5);112149810(LOC112149810);112158025(LOC112158025);112150751(gclm);112157163(LOC112157163);112154172(LOC112154172);112142509(LOC112142509);112153785(slc7a11)	K00522+K10435+K01897+K13624+K11205+K15040+K13869
Amoebiasis	39	518	0.000177064	0.00682925	ko05146	Human Diseases	Infectious diseases: Parasitic	112155645(LOC112155645);112153727(npas4);112156042(LOC112156042);112147438(LOC112147438);112143364(arg2);112161808(LOC112161808);112156130(LOC112156130);112147777(greb1l);112140284(LOC112140284);112162661(LOC112162661);112153710(LOC112153710);112141026(LOC112141026);112162608(LOC112162608);112156279(LOC112156279);112156408(LOC112156408);112141025(LOC112141025);112151839(LOC112151839);112151842(LO…	K10955+K01476+K10030+K06237+K06246+K04387+K05717+K06244+K01319+K04519+K13963
Phagosome	29	345	0.000192675	0.00682925	ko04145	Cellular Processes	Transport and catabolism	112139262(LOC112139262);112148312(nos1);112140383(LOC112140383);112140061(LOC112140061);112143896(LOC112143896);112148180(ctsl);112158889(LOC112158889);112143676(LOC112143676);112161877(LOC112161877);112146702(LOC112146702);112151199(atp6v1a);112140731(LOC112140731);112162981(LOC112162981);112157089(atp6v1f);112137753(LOC112137753);112141310(LOC112141310);112157807(LOC112157807);112157812(LOC1121…	K03990+K13240+K00914+K06751+K01365+K06560+K07375+K06493+K02145+K02152+K02151+K02148+K06563+K02147+K05692+K04659
Gastric cancer	40	545	0.000249046	0.00794456	ko05226	Human Diseases	Cancers: Specific types	112155645(LOC112155645);112153727(npas4);112156042(LOC112156042);112147438(LOC112147438);112143958(LOC112143958);112161808(LOC112161808);112144588(LOC112144588);112147777(greb1l);112158138(LOC112158138);112140284(LOC112140284);112162661(LOC112162661);112162608(LOC112162608);112140998(LOC112140998);112156279(LOC112156279);112151839(LOC112151839);112151842(LOC112151842);112151841(LOC112151841);1121…	K10955+K05658+K06625+K02159+K05689+K22244+K04358+K04402+K04377+K06624
Proximal tubule bicarbonate reclamation	7	38	0.000750693	0.0217701	ko04964	Organismal Systems	Excretory system	112142381(LOC112142381);112163205(LOC112163205);112142014(LOC112142014);112156657(LOC112156657);112160835(LOC112160835);112136344(LOC112136344);112153947(LOC112153947)	K18246+K13575+K01540+K01539+K12040
Glycosphingolipid biosynthesis - lacto and neolacto series	7	40	0.00103348	0.0274733	ko00601	Metabolism	Glycan biosynthesis and metabolism	112137122(LOC112137122);112147620(b3gnt5);112142760(LOC112142760);112149325(LOC112149325);112149054(LOC112149054);112149448(LOC112149448);112142420(b4galt4)	K07820+K03766+K03663+K03494+K07969
Rheumatoid arthritis	14	136	0.00130696	0.0313237	ko05323	Human Diseases	Immune diseases	112148180(ctsl);112156130(LOC112156130);112151199(atp6v1a);112140731(LOC112140731);112162981(LOC112162981);112157089(atp6v1f);112137753(LOC112137753);112141026(LOC112141026);112156408(LOC112156408);112141025(LOC112141025);112158236(LOC112158236);112162925(LOC112162925);112151337(LOC112151337);112148302(LOC112148302)	K01365+K10030+K02145+K02152+K02151+K02148+K04379+K02147+K14625+K04519
Fatty acid metabolism	11	93	0.00137471	0.0313237	ko01212	Metabolism	Global and overview maps	112154141(acsl5);112152828(LOC112152828);112151558(LOC112151558);112157163(LOC112157163);112152272(LOC112152272);112136510(LOC112136510);112136652(LOC112136652);112161373(LOC112161373);112148827(elovl7);112147866(LOC112147866);112151954(LOC112151954)	K01897+K08765+K10226+K01074+K10203+K10250+K10247+K10251
Cytokine-cytokine receptor interaction	25	325	0.00181492	0.0385974	ko04060	Environmental Information Processing	Signaling molecules and interaction	112146698(LOC112146698);112139712(LOC112139712);112149555(LOC112149555);112149232(relt);112155304(LOC112155304);112156130(LOC112156130);112141026(LOC112141026);112156408(LOC112156408);112141025(LOC112141025);112152810(LOC112152810);112154799(LOC112154799);112151909(il17c);112151337(LOC112151337);112152811(LOC112152811);112159385(il17rb);112143153(LOC112143153);112143580(LOC112143580);112146542(LO…	K05439+K05438+K05156+K05050+K10030+K05416+K12964+K04387+K05491+K14625+K05165+K04180+K04179+K05143+K04738+K05142+K13578+K04519+K05157+K03160+K03159+K05075+K05064
Cellular senescence	26	350	0.00241186	0.0480865	ko04218	Cellular Processes	Cell growth and death	112141066(LOC112141066);112140061(LOC112140061);112143896(LOC112143896);112148927(trpv4);112146328(LOC112146328);112138397(LOC112138397);112153287(LOC112153287);112149979(LOC112149979);112161456(LOC112161456);112144588(LOC112144588);112156130(LOC112156130);112154172(LOC112154172);112161877(LOC112161877);112162134(LOC112162134);112154591(LOC112154591);112161787(LOC112161787);112141026(LOC112141026…	K08826+K06751+K04973+K02183+K04446+K05863+K03853+K01367+K06625+K10030+K15040+K03982+K04402+K04377+K10138
Viral myocarditis	14	153	0.00391623	0.0734869	ko05416	Human Diseases	Cardiovascular diseases	112146229(LOC112146229);112147111(LOC112147111);112147114(LOC112147114);112140061(LOC112140061);112146402(LOC112146402);112143896(LOC112143896);112147457(dtna);112138721(LOC112138721);112161877(LOC112161877);112161787(LOC112161787);112146671(LOC112146671);112137204(LOC112137204);112146230(LOC112146230);112143700(LOC112143700)	K07818+K17751+K06751+K05703+K10366+K08738+K05692+K03160
AGE-RAGE signaling pathway in diabetic complications	20	261	0.00515887	0.0890438	ko04933	Human Diseases	Endocrine and metabolic diseases	112138397(LOC112138397);112156130(LOC112156130);112146942(LOC112146942);112151413(LOC112151413);112160057(LOC112160057);112158138(LOC112158138);112153710(LOC112153710);112141026(LOC112141026);112139281(LOC112139281);112155692(serpine1);112156408(LOC112156408);112141025(LOC112141025);112160663(LOC112160663);112138638(LOC112138638);112153174(egr1);112151103(agtr1);112151554(f3);112148302(LOC1121483…	K04446+K10030+K11224+K05857+K05449+K02159+K06237+K04393+K03982+K05717+K09203+K04166+K03901+K04519+K04447+K06624
Legionellosis	12	126	0.00530355	0.0890438	ko05134	Human Diseases	Infectious diseases: Bacterial	112139262(LOC112139262);112138721(LOC112138721);112156130(LOC112156130);112162928(LOC112162928);112141026(LOC112141026);112156408(LOC112156408);112136702(LOC112136702);112141025(LOC112141025);112139447(LOC112139447);112139445(LOC112139445);112140722(LOC112140722);112148302(LOC112148302)	K03990+K08738+K10030+K04397+K12799+K03283+K03231+K04519
Cysteine and methionine metabolism	8	70	0.00736696	0.111804	ko00270	Metabolism	Amino acid metabolism	112144585(LOC112144585);112150751(gclm);112152905(LOC112152905);112158793(ahcyl1);112156355(LOC112156355);112155644(LOC112155644);112148910(cdo1);112159803(srm)	K01251+K11205+K03334+K00456+K00797
Autoimmune thyroid disease	10	101	0.00802095	0.111804	ko05320	Human Diseases	Immune diseases	112146229(LOC112146229);112160446(LOC112160446);112140061(LOC112140061);112143896(LOC112143896);112150314(cga);112161877(LOC112161877);112161787(LOC112161787);112146671(LOC112146671);112146230(LOC112146230);112143700(LOC112143700)	K07818+K05251+K06751+K08522+K03160
Salmonella infection	14	167	0.00838692	0.111804	ko05132	Human Diseases	Infectious diseases: Bacterial	112141657(LOC112141657);112156130(LOC112156130);112140883(LOC112140883);112141026(LOC112141026);112139281(LOC112139281);112156408(LOC112156408);112136702(LOC112136702);112141025(LOC112141025);112145184(LOC112145184);112158236(LOC112158236);112152810(LOC112152810);112152811(LOC112152811);112137204(LOC112137204);112148302(LOC112148302)	K06071+K10030+K04437+K04393+K12799+K05399+K04379+K12964+K05692+K04519
Arachidonic acid metabolism	10	102	0.00857854	0.111804	ko00590	Metabolism	Lipid metabolism	112162788(lcn2);112153080(gpx3);112143874(LOC112143874);112163236(ptges);112153756(LOC112153756);112157253(LOC112157253);112141399(LOC112141399);112157166(LOC112157166);112146096(LOC112146096);112144503(LOC112144503)	K01830+K00432+K16343+K15729+K16817+K08022+K16342+K01831
Collecting duct acid secretion	5	32	0.00887941	0.111804	ko04966	Organismal Systems	Excretory system	112151199(atp6v1a);112162981(LOC112162981);112157089(atp6v1f);112137753(LOC112137753);112162925(LOC112162925)	K02145+K02152+K02151+K02148+K02147
Bile secretion	12	135	0.00906762	0.111804	ko04976	Organismal Systems	Digestive system	112163205(LOC112163205);112137795(hmgcr);112143958(LOC112143958);112137653(LOC112137653);112142014(LOC112142014);112156657(LOC112156657);112160835(LOC112160835);112142179(LOC112142179);112151272(LOC112151272);112136344(LOC112136344);112139207(cftr);112143573(nr0b2)	K13575+K00021+K05658+K05742+K01540+K01539+K12040+K13855+K05031+K08563
Cardiac muscle contraction	13	152	0.00924773	0.111804	ko04260	Organismal Systems	Circulatory system	112141393(LOC112141393);112158877(LOC112158877);112159213(LOC112159213);112144614(LOC112144614);112147111(LOC112147111);112147114(LOC112147114);112157710(LOC112157710);112137653(LOC112137653);112154990(LOC112154990);112142014(LOC112142014);112156657(LOC112156657);112146584(LOC112146584);112152595(LOC112152595)	K12750+K12749+K05865+K12045+K12314+K17751+K05742+K04865+K01540+K01539+K02266+K02273
Necroptosis	19	258	0.00946301	0.111804	ko04217	Cellular Processes	Cell growth and death	112149581(LOC112149581);112138554(LOC112138554);112138558(LOC112138558);112153287(LOC112153287);112149979(LOC112149979);112158025(LOC112158025);112146942(LOC112146942);112154172(LOC112154172);112162134(LOC112162134);112158138(LOC112158138);112155209(parp4);112144506(LOC112144506);112136702(LOC112136702);112146096(LOC112146096);112140329(LOC112140329);112150453(LOC112150453);112148302(LOC112148302…	K11251+K00522+K05863+K03853+K01367+K11224+K15040+K02159+K10798+K08601+K12799+K16342+K04519+K04447+K12800
Lysosome	17	224	0.0103217	0.117593	ko04142	Cellular Processes	Transport and catabolism	112155171(LOC112155171);112141059(LOC112141059);112148180(ctsl);112148415(lgmn);112158553(naga);112158884(cd63);112144898(ctsz);112140731(LOC112140731);112136812(ctns);112163509(LOC112163509);112163398(hexb);112154151(gnptab);112136510(LOC112136510);112136652(LOC112136652);112136399(LOC112136399);112136401(LOC112136401);112146086(LOC112146086)	K01382+K01052+K01365+K01369+K01204+K06497+K08568+K12386+K01137+K12373+K08239+K01074+K01319+K19363
Glycosaminoglycan biosynthesis - keratan sulfate	4	22	0.0110575	0.121633	ko00533	Metabolism	Glycan biosynthesis and metabolism	112151527(chst2);112136318(st3gal1);112152509(LOC112152509);112142420(b4galt4)	K04745+K00780+K09671+K07969
Linoleic acid metabolism	6	47	0.0115109	0.122399	ko00591	Metabolism	Lipid metabolism	112140211(LOC112140211);112143874(LOC112143874);112137329(LOC112137329);112137330(LOC112137330);112153756(LOC112153756);112146096(LOC112146096)	K07424+K16343+K16817+K16342
Epithelial cell signaling in Helicobacter pylori infection	11	126	0.0137967	0.137634	ko05120	Human Diseases	Infectious diseases: Bacterial	112155304(LOC112155304);112156130(LOC112156130);112151199(atp6v1a);112162981(LOC112162981);112157089(atp6v1f);112137753(LOC112137753);112141026(LOC112141026);112139281(LOC112139281);112156408(LOC112156408);112141025(LOC112141025);112162925(LOC112162925)	K05050+K10030+K02145+K02152+K02151+K02148+K04393+K02147
Graft-versus-host disease	8	78	0.0138066	0.137634	ko05332	Human Diseases	Immune diseases	112146229(LOC112146229);112140061(LOC112140061);112143896(LOC112143896);112161877(LOC112161877);112161787(LOC112161787);112146671(LOC112146671);112148302(LOC112148302);112146230(LOC112146230)	K07818+K06751+K04519
IL-17 signaling pathway	17	237	0.0172065	0.166329	ko04657	Organismal Systems	Immune system	112145927(LOC112145927);112160475(mapk15);112156130(LOC112156130);112138038(LOC112138038);112141026(LOC112141026);112152821(LOC112152821);112156408(LOC112156408);112141025(LOC112141025);112141134(LOC112141134);112158236(LOC112158236);112151909(il17c);112151337(LOC112151337);112159032(mmp9);112149980(fosb);112159385(il17rb);112158998(LOC112158998);112148302(LOC112148302)	K21125+K19603+K10030+K07994+K04379+K05491+K14625+K01403+K09029+K05165+K10048+K04519
Influenza A	19	276	0.0181998	0.170757	ko05164	Human Diseases	Infectious diseases: Viral	112136762(LOC112136762);112140383(LOC112140383);112138721(LOC112138721);112156130(LOC112156130);112144006(fdps);112141026(LOC112141026);112156408(LOC112156408);112136702(LOC112136702);112141025(LOC112141025);112139447(LOC112139447);112139445(LOC112139445);112148583(LOC112148583);112144275(LOC112144275);112148584(LOC112148584);112145844(socs3);112137204(LOC112137204);112148302(LOC112148302);112163…	K12646+K14290+K08738+K10030+K00787+K12799+K03283+K01312+K10652+K04696+K05692+K04519+K04447+K12800
Fluid shear stress and atherosclerosis	18	258	0.0187354	0.17076	ko05418	Human Diseases	Cardiovascular diseases	112154838(LOC112154838);112140024(LOC112140024);112148927(trpv4);112146328(LOC112146328);112148180(ctsl);112146702(LOC112146702);112163382(LOC112163382);112140731(LOC112140731);112154591(LOC112154591);112139913(ass1);112140883(LOC112140883);112158236(LOC112158236);112154799(LOC112154799);112159032(mmp9);112147826(klf2);112137204(LOC112137204);112148815(bmpr1b);112148302(LOC112148302)	K00355+K12336+K04973+K02183+K01365+K06493+K01940+K12160+K04379+K04387+K01403+K17845+K05692+K13578+K04519
Arginine biosynthesis	4	26	0.0198857	0.176209	ko00220	Metabolism	Amino acid metabolism	112148312(nos1);112143364(arg2);112163382(LOC112163382);112139913(ass1)	K13240+K01476+K01940
Neuroactive ligand-receptor interaction	39	682	0.0207708	0.176553	ko04080	Environmental Information Processing	Signaling molecules and interaction	112146698(LOC112146698);112139712(LOC112139712);112139262(LOC112139262);112161844(LOC112161844);112160446(LOC112160446);112145185(ghrh);112149555(LOC112149555);112156827(pomc);112163156(LOC112163156);112163443(LOC112163443);112137866(LOC112137866);112149233(p2ry2);112161261(LOC112161261);112152931(LOC112152931);112142358(LOC112142358);112136171(LOC112136171);112141943(LOC112141943);112150314(cga)…	K05439+K05438+K03990+K08521+K05251+K05250+K05260+K05228+K04160+K08375+K05204+K04269+K04169+K04226+K04286+K04135+K04260+K08522+K05267+K04583+K04221+K05222+K04293+K04296+K01312+K05227+K04167+K16367+K01319+K04270+K04166+K08388+K08386+K04608+K05185+K04197
Mineral absorption	8	85	0.0221778	0.176553	ko04978	Organismal Systems	Digestive system	112138554(LOC112138554);112138558(LOC112138558);112149366(clcn2);112142014(LOC112142014);112156657(LOC112156657);112158025(LOC112158025);112148677(LOC112148677);112160835(LOC112160835)	K00522+K05011+K01540+K01539+K04981+K12040
Vibrio cholerae infection	8	85	0.0221778	0.176553	ko05110	Human Diseases	Infectious diseases: Bacterial	112151199(atp6v1a);112162981(LOC112162981);112157089(atp6v1f);112137753(LOC112137753);112162925(LOC112162925);112144156(slc12a2);112139207(cftr);112137204(LOC112137204)	K02145+K02152+K02151+K02148+K02147+K10951+K05031+K05692
Jak-STAT signaling pathway	15	208	0.0232043	0.176553	ko04630	Environmental Information Processing	Signal transduction	112146698(LOC112146698);112139712(LOC112139712);112149555(LOC112149555);112144860(LOC112144860);112144642(cish);112154192(socs2);112144588(LOC112144588);112146942(LOC112146942);112146542(LOC112146542);112140009(LOC112140009);112145844(socs3);112163270(LOC112163270);112136694(il21r);112158072(LOC112158072);112150134(LOC112150134)	K05439+K05438+K04701+K04695+K06625+K11224+K04738+K04377+K04696+K04447+K05075+K05064
Fatty acid elongation	6	55	0.0236924	0.176553	ko00062	Metabolism	Lipid metabolism	112136510(LOC112136510);112136652(LOC112136652);112161373(LOC112161373);112148827(elovl7);112147866(LOC112147866);112151954(LOC112151954)	K01074+K10203+K10250+K10247+K10251
Kaposi sarcoma-associated herpesvirus infection	23	362	0.0237456	0.176553	ko05167	Human Diseases	Infectious diseases: Viral	112139262(LOC112139262);112140383(LOC112140383);112140061(LOC112140061);112143896(LOC112143896);112146328(LOC112146328);112138397(LOC112138397);112138721(LOC112138721);112144588(LOC112144588);112156130(LOC112156130);112161877(LOC112161877);112158138(LOC112158138);112154591(LOC112154591);112142016(rcan1);112161787(LOC112161787);112154426(LOC112154426);112141026(LOC112141026);112156408(LOC112156408…	K03990+K00914+K06751+K02183+K04446+K08738+K06625+K10030+K02159+K17901+K05466+K04379+K04180+K04179+K04377+K04447
Cell adhesion molecules (CAMs)	28	462	0.0237987	0.176553	ko04514	Environmental Information Processing	Signaling molecules and interaction	112140775(vsig10l2);112142909(LOC112142909);112142140(LOC112142140);112142037(LOC112142037);112140061(LOC112140061);112155323(LOC112155323);112143896(LOC112143896);112155324(LOC112155324);112138476(LOC112138476);112142908(LOC112142908);112161877(LOC112161877);112149773(LOC112149773);112141078(LOC112141078);112151013(LOC112151013);112161787(LOC112161787);112140998(LOC112140998);112140999(LOC112140…	K06081+K06087+K06467+K06492+K06751+K05695+K05689+K06491+K06771+K06770+K05693+K03160
Pertussis	12	155	0.0246097	0.178025	ko05133	Human Diseases	Infectious diseases: Bacterial	112139262(LOC112139262);112146328(LOC112146328);112156130(LOC112156130);112154591(LOC112154591);112162928(LOC112162928);112141026(LOC112141026);112156408(LOC112156408);112136702(LOC112136702);112141025(LOC112141025);112158236(LOC112158236);112148302(LOC112148302);112157953(LOC112157953)	K03990+K02183+K10030+K04397+K12799+K04379+K04519+K12800
Amino sugar and nucleotide sugar metabolism	8	87	0.0251132	0.178025	ko00520	Metabolism	Carbohydrate metabolism	112141117(LOC112141117);112158918(renbp);112136954(npl);112163398(hexb);112146908(amdhd2);112145920(pmm1);112137366(gne);112137589(nans)	K00844+K01787+K01639+K12373+K01443+K17497+K12409+K05304
Allograft rejection	8	88	0.0266781	0.185007	ko05330	Human Diseases	Immune diseases	112146229(LOC112146229);112140061(LOC112140061);112143896(LOC112143896);112161877(LOC112161877);112161787(LOC112161787);112146671(LOC112146671);112146230(LOC112146230);112143700(LOC112143700)	K07818+K06751+K03160
Thyroid cancer	8	89	0.0283095	0.192143	ko05216	Human Diseases	Cancers: Specific types	112144588(LOC112144588);112158138(LOC112158138);112140998(LOC112140998);112140999(LOC112140999);112143441(LOC112143441);112139621(LOC112139621);112140009(LOC112140009);112158072(LOC112158072)	K06625+K02159+K05689+K04402+K04377
Apoptosis	18	272	0.0297864	0.197956	ko04210	Cellular Processes	Cell growth and death	112146229(LOC112146229);112148180(ctsl);112149979(LOC112149979);112138721(LOC112138721);112162134(LOC112162134);112144898(ctsz);112158138(LOC112158138);112140731(LOC112140731);112162928(LOC112162928);112155209(parp4);112158236(LOC112158236);112140329(LOC112140329);112150453(LOC112150453);112146671(LOC112146671);112143441(LOC112143441);112146542(LOC112146542);112137204(LOC112137204);112146230(LOC1…	K07818+K01365+K03853+K01367+K08738+K08568+K02159+K04397+K10798+K04379+K04402+K04738+K05692
Aldosterone-regulated sodium reabsorption	6	59	0.0321795	0.209495	ko04960	Organismal Systems	Excretory system	112143993(LOC112143993);112142014(LOC112142014);112156657(LOC112156657);112161612(LOC112161612);112157984(sgk1);112149955(LOC112149955)	K13302+K01540+K01539+K04995
Carbohydrate digestion and absorption	6	60	0.034573	0.220576	ko04973	Organismal Systems	Digestive system	112138897(LOC112138897);112142014(LOC112142014);112156657(LOC112156657);112141117(LOC112141117);112139448(LOC112139448);112155270(LOC112155270)	K08143+K01540+K01539+K00844+K01176+K01229
Steroid hormone biosynthesis	7	77	0.0368752	0.230651	ko00140	Metabolism	Lipid metabolism	112147206(LOC112147206);112140211(LOC112140211);112137329(LOC112137329);112137330(LOC112137330);112156489(LOC112156489);112160724(LOC112160724);112151954(LOC112151954)	K13373+K07424+K00251+K07408+K10251
Hepatitis C	17	266	0.0448087	0.274884	ko05160	Human Diseases	Infectious diseases: Viral	112142909(LOC112142909);112136762(LOC112136762);112155323(LOC112155323);112155324(LOC112155324);112138476(LOC112138476);112138721(LOC112138721);112144588(LOC112144588);112142908(LOC112142908);112149773(LOC112149773);112158138(LOC112158138);112149775(LOC112149775);112142907(LOC112142907);112142913(LOC112142913);112140009(LOC112140009);112145844(socs3);112159979(LOC112159979);112158072(LOC112158072)	K06087+K12646+K08738+K06625+K02159+K04377+K04696
Type I diabetes mellitus	8	100	0.0509403	0.300938	ko04940	Human Diseases	Endocrine and metabolic diseases	112146229(LOC112146229);112140061(LOC112140061);112143896(LOC112143896);112161877(LOC112161877);112161787(LOC112161787);112146671(LOC112146671);112148302(LOC112148302);112146230(LOC112146230)	K07818+K06751+K04519
Biosynthesis of unsaturated fatty acids	5	50	0.0516454	0.300938	ko01040	Metabolism	Lipid metabolism	112151558(LOC112151558);112161373(LOC112161373);112148827(elovl7);112147866(LOC112147866);112151954(LOC112151954)	K10226+K10203+K10250+K10247+K10251
Glutathione metabolism	7	83	0.0518859	0.300938	ko00480	Metabolism	Metabolism of other amino acids	112145217(LOC112145217);112149810(LOC112149810);112153080(gpx3);112150751(gclm);112151384(oplah);112142509(LOC112142509);112159803(srm)	K20838+K00681+K00432+K11205+K01469+K00797
Prolactin signaling pathway	10	138	0.0552467	0.314709	ko04917	Organismal Systems	Endocrine system	112146698(LOC112146698);112161844(LOC112161844);112144860(LOC112144860);112144642(cish);112154192(socs2);112150314(cga);112146942(LOC112146942);112158236(LOC112158236);112145844(socs3);112163270(LOC112163270)	K05439+K08521+K04701+K04695+K08522+K11224+K04379+K04696+K04447
Renin-angiotensin system	4	37	0.0620748	0.347401	ko04614	Organismal Systems	Endocrine system	112153026(LOC112153026);112136399(LOC112136399);112151103(agtr1);112136401(LOC112136401)	K04167+K01319+K04166
Antigen processing and presentation	9	125	0.0688689	0.378779	ko04612	Organismal Systems	Immune system	112140061(LOC112140061);112143896(LOC112143896);112148180(ctsl);112148415(lgmn);112161877(LOC112161877);112140731(LOC112140731);112161787(LOC112161787);112139447(LOC112139447);112139445(LOC112139445)	K06751+K01365+K01369+K03283
Vitamin digestion and absorption	5	55	0.0721059	0.389861	ko04977	Organismal Systems	Digestive system	112136464(apoa4);112162275(LOC112162275);112148450(LOC112148450);112150223(LOC112150223);112157941(LOC112157941)	K08757+K05665+K14619+K14462
Adrenergic signaling in cardiomyocytes	19	328	0.0781242	0.403343	ko04261	Organismal Systems	Circulatory system	112141393(LOC112141393);112158877(LOC112158877);112159213(LOC112159213);112144614(LOC112144614);112147111(LOC112147111);112147114(LOC112147114);112157710(LOC112157710);112137653(LOC112137653);112154990(LOC112154990);112142014(LOC112142014);112136171(LOC112136171);112146328(LOC112146328);112156657(LOC112156657);112154591(LOC112154591);112141573(LOC112141573);112153026(LOC112153026);112151103(agtr1…	K12750+K12749+K05865+K12045+K12314+K17751+K05742+K04865+K01540+K04135+K02183+K01539+K04838+K04167+K04166+K04848
Cutin, suberine and wax biosynthesis	1	2	0.0796571	0.403343	ko00073	Metabolism	Lipid metabolism	112155861(LOC112155861)	K13356
C5-Branched dibasic acid metabolism	1	2	0.0796571	0.403343	ko00660	Metabolism	Carbohydrate metabolism	112153498(LOC112153498)	K17724
Monobactam biosynthesis	1	2	0.0796571	0.403343	ko00261	Metabolism	Biosynthesis of other secondary metabolites	112162088(LOC112162088)	K13811
alpha-Linolenic acid metabolism	4	41	0.084031	0.418842	ko00592	Metabolism	Lipid metabolism	112143874(LOC112143874);112151558(LOC112151558);112153756(LOC112153756);112146096(LOC112146096)	K16343+K10226+K16817+K16342
Vascular smooth muscle contraction	16	273	0.092169	0.452337	ko04270	Organismal Systems	Circulatory system	112140025(nppa);112140024(LOC112140024);112152931(LOC112152931);112136171(LOC112136171);112146328(LOC112146328);112143874(LOC112143874);112152534(LOC112152534);112138038(LOC112138038);112154591(LOC112154591);112162620(LOC112162620);112146096(LOC112146096);112161478(LOC112161478);112159078(LOC112159078);112161090(LOC112161090);112151103(agtr1);112156013(LOC112156013)	K12334+K12335+K12336+K04226+K04135+K02183+K16343+K12327+K12328+K12323+K16342+K04936+K05227+K16367+K04166+K04197
Mucin type O-glycan biosynthesis	4	43	0.0962502	0.453542	ko00512	Metabolism	Glycan biosynthesis and metabolism	112139847(LOC112139847);112136318(st3gal1);112158294(LOC112158294);112145129(galnt16)	K00710+K00780
Alanine, aspartate and glutamate metabolism	5	60	0.0963752	0.453542	ko00250	Metabolism	Amino acid metabolism	112163382(LOC112163382);112139913(ass1);112156355(LOC112156355);112155644(LOC112155644);112157887(cad)	K01940+K03334+K11540
Measles	12	194	0.0985227	0.453542	ko05162	Human Diseases	Infectious diseases: Viral	112136762(LOC112136762);112146402(LOC112146402);112146942(LOC112146942);112157807(LOC112157807);112157812(LOC112157812);112139447(LOC112139447);112158121(LOC112158121);112139445(LOC112139445);112149932(LOC112149932);112148302(LOC112148302);112163270(LOC112163270);112158072(LOC112158072)	K12646+K05703+K11224+K06563+K03283+K06451+K04519+K04447+K06624
Tuberculosis	21	382	0.100639	0.453542	ko05152	Human Diseases	Infectious diseases: Bacterial	112139262(LOC112139262);112140383(LOC112140383);112146328(LOC112146328);112158889(LOC112158889);112138721(LOC112138721);112158138(LOC112158138);112154591(LOC112154591);112141310(LOC112141310);112157807(LOC112157807);112157812(LOC112157812);112145184(LOC112145184);112140905(LOC112140905);112158121(LOC112158121);112159083(LOC112159083);112159799(LOC112159799);112159085(LOC112159085);112156098(LOC11…	K03990+K00914+K02183+K06560+K08738+K02159+K06563+K05399+K10048+K04519+K04447
Taurine and hypotaurine metabolism	3	28	0.103515	0.453542	ko00430	Metabolism	Metabolism of other amino acids	112149810(LOC112149810);112142509(LOC112142509);112148910(cdo1)	K00681+K00456
Malaria	7	98	0.10421	0.453542	ko05144	Human Diseases	Infectious diseases: Parasitic	112156130(LOC112156130);112141026(LOC112141026);112156408(LOC112156408);112141025(LOC112141025);112148302(LOC112148302);112148514(LOC112148514);112143700(LOC112143700)	K10030+K04519+K04659+K03160
Salivary secretion	14	238	0.107343	0.453542	ko04970	Organismal Systems	Digestive system	112148312(nos1);112137653(LOC112137653);112142014(LOC112142014);112136171(LOC112136171);112146328(LOC112146328);112156657(LOC112156657);112138239(LOC112138239);112154591(LOC112154591);112142179(LOC112142179);112151272(LOC112151272);112144156(slc12a2);112161478(LOC112161478);112151262(LOC112151262);112157560(LOC112157560)	K13240+K05742+K01540+K04135+K02183+K01539+K13912+K13855+K10951+K04936
RIG-I-like receptor signaling pathway	8	118	0.108099	0.453542	ko04622	Organismal Systems	Immune system	112136762(LOC112136762);112156130(LOC112156130);112146763(LOC112146763);112144506(LOC112144506);112141026(LOC112141026);112156408(LOC112156408);112141025(LOC112141025);112144275(LOC112144275)	K12646+K10030+K12649+K08601+K10652
Cholesterol metabolism	8	118	0.108099	0.453542	ko04979	Organismal Systems	Digestive system	112148785(LOC112148785);112136762(LOC112136762);112136464(apoa4);112161025(LOC112161025);112141059(LOC112141059);112154172(LOC112154172);112150223(LOC112150223);112157941(LOC112157941)	K06233+K22284+K08757+K04524+K01052+K15040+K14462
Phenylalanine, tyrosine and tryptophan biosynthesis	2	14	0.108816	0.453542	ko00400	Metabolism	Amino acid metabolism	112156355(LOC112156355);112155644(LOC112155644)	K03334
Pancreatic secretion	12	198	0.110046	0.453542	ko04972	Organismal Systems	Digestive system	112163205(LOC112163205);112137653(LOC112137653);112142014(LOC112142014);112156657(LOC112156657);112142179(LOC112142179);112151272(LOC112151272);112136344(LOC112136344);112144156(slc12a2);112139207(cftr);112148583(LOC112148583);112161478(LOC112161478);112148584(LOC112148584)	K13575+K05742+K01540+K01539+K13855+K10951+K05031+K01312+K04936
NF-kappa B signaling pathway	11	178	0.110784	0.453542	ko04064	Environmental Information Processing	Signal transduction	112136762(LOC112136762);112156130(LOC112156130);112141026(LOC112141026);112156408(LOC112156408);112141025(LOC112141025);112145184(LOC112145184);112152810(LOC112152810);112152811(LOC112152811);112144275(LOC112144275);112148302(LOC112148302);112143700(LOC112143700)	K12646+K10030+K05399+K12964+K10652+K04519+K03160+K03159
Toll-like receptor signaling pathway	10	158	0.110897	0.453542	ko04620	Organismal Systems	Immune system	112156130(LOC112156130);112141026(LOC112141026);112156408(LOC112156408);112141025(LOC112141025);112145184(LOC112145184);112158236(LOC112158236);112152810(LOC112152810);112152811(LOC112152811);112148302(LOC112148302);112143700(LOC112143700)	K10030+K05416+K05399+K04379+K12964+K04519+K03160
PPAR signaling pathway	9	139	0.113776	0.459423	ko03320	Organismal Systems	Endocrine system	112154141(acsl5);112152828(LOC112152828);112136464(apoa4);112155964(LOC112155964);112151558(LOC112151558);112157163(LOC112157163);112152272(LOC112152272);112156424(LOC112156424);112159501(LOC112159501)	K01897+K08765+K08757+K08770+K10226
Endometrial cancer	8	120	0.116019	0.462625	ko05213	Human Diseases	Cancers: Specific types	112144588(LOC112144588);112158138(LOC112158138);112140998(LOC112140998);112140999(LOC112140999);112143441(LOC112143441);112139621(LOC112139621);112140009(LOC112140009);112158072(LOC112158072)	K06625+K02159+K05689+K04402+K04377
Melanoma	8	121	0.120092	0.467317	ko05218	Human Diseases	Cancers: Specific types	112144588(LOC112144588);112158138(LOC112158138);112140998(LOC112140998);112140999(LOC112140999);112152255(fgf6);112143441(LOC112143441);112139621(LOC112139621);112158072(LOC112158072)	K06625+K02159+K05689+K04358+K04402
Terpenoid backbone biosynthesis	3	30	0.121039	0.467317	ko00900	Metabolism	Metabolism of terpenoids and polyketides	112137795(hmgcr);112163043(LOC112163043);112144006(fdps)	K00021+K01641+K00787
Prion diseases	6	83	0.12159	0.467317	ko05020	Human Diseases	Neurodegenerative diseases	112146402(LOC112146402);112158138(LOC112158138);112138638(LOC112138638);112153174(egr1);112143260(LOC112143260);112148302(LOC112148302)	K05703+K02159+K09203+K06491+K04519
Glycosaminoglycan degradation	3	31	0.130182	0.494381	ko00531	Metabolism	Glycan biosynthesis and metabolism	112163509(LOC112163509);112163398(hexb);112141244(LOC112141244)	K01137+K12373+K01197
Epstein-Barr virus infection	20	381	0.147287	0.552308	ko05169	Human Diseases	Infectious diseases: Viral	112136762(LOC112136762);112142037(LOC112142037);112140061(LOC112140061);112143896(LOC112143896);112162705(LOC112162705);112138721(LOC112138721);112144588(LOC112144588);112161877(LOC112161877);112136646(LOC112136646);112158138(LOC112158138);112158171(LOC112158171);112161787(LOC112161787);112143441(LOC112143441);112160745(LOC112160745);112140009(LOC112140009);112149932(LOC112149932);112139155(LOC11…	K12646+K06492+K06751+K06065+K08738+K06625+K06468+K02159+K07606+K04402+K06256+K04377+K06451+K03160+K06624
Primary immunodeficiency	5	69	0.148898	0.552308	ko05340	Human Diseases	Immune diseases	112162361,RFAM:RF00001;112141440,RFAM:RF00001;112152924(rag1);112149932(LOC112149932);112143700(LOC112143700)	K10603+K10628+K06451+K03160
Human T-cell leukemia virus 1 infection	21	405	0.152688	0.559855	ko05166	Human Diseases	Infectious diseases: Viral	112140383(LOC112140383);112140061(LOC112140061);112143896(LOC112143896);112138397(LOC112138397);112153287(LOC112153287);112144588(LOC112144588);112146942(LOC112146942);112154172(LOC112154172);112161877(LOC112161877);112144006(fdps);112158138(LOC112158138);112161787(LOC112161787);112162807(LOC112162807);112158236(LOC112158236);112154799(LOC112154799);112138638(LOC112138638);112153174(egr1);1121400…	K14290+K06751+K04446+K05863+K06625+K11224+K15040+K00787+K02159+K06062+K04379+K04387+K09203+K04377+K06451+K03160+K03159
Asthma	3	34	0.158953	0.576206	ko05310	Human Diseases	Immune diseases	112140165(LOC112140165);112148126(LOC112148126);112143700(LOC112143700)	K10788+K03160
Hepatitis B	15	278	0.163019	0.584304	ko05161	Human Diseases	Infectious diseases: Viral	112136762(LOC112136762);112138397(LOC112138397);112138721(LOC112138721);112144588(LOC112144588);112156130(LOC112156130);112146942(LOC112146942);112158138(LOC112158138);112141026(LOC112141026);112156408(LOC112156408);112141025(LOC112141025);112158236(LOC112158236);112159032(mmp9);112140009(LOC112140009);112163270(LOC112163270);112158072(LOC112158072)	K12646+K04446+K08738+K06625+K10030+K11224+K02159+K04379+K01403+K04377+K04447
Human cytomegalovirus infection	24	477	0.166841	0.591359	ko05163	Human Diseases	Infectious diseases: Viral	112140061(LOC112140061);112143896(LOC112143896);112146328(LOC112146328);112138397(LOC112138397);112141943(LOC112141943);112138721(LOC112138721);112144588(LOC112144588);112155304(LOC112155304);112156130(LOC112156130);112161877(LOC112161877);112146702(LOC112146702);112150861(LOC112150861);112158138(LOC112158138);112154591(LOC112154591);112161787(LOC112161787);112141026(LOC112141026);112156408(LOC11…	K06751+K02183+K04446+K04260+K08738+K06625+K05050+K10030+K06493+K02159+K12964+K04180+K04377+K04519
Non-alcoholic fatty liver disease (NAFLD)	13	237	0.169719	0.594516	ko04932	Human Diseases	Endocrine and metabolic diseases	112146584(LOC112146584);112138721(LOC112138721);112156130(LOC112156130);112158138(LOC112158138);112162928(LOC112162928);112141026(LOC112141026);112139281(LOC112139281);112156408(LOC112156408);112141025(LOC112141025);112154306(LOC112154306);112152595(LOC112152595);112145844(socs3);112148302(LOC112148302)	K02266+K08738+K10030+K02159+K04397+K04393+K03948+K02273+K04696+K04519
Ovarian steroidogenesis	6	92	0.171459	0.594516	ko04913	Organismal Systems	Endocrine system	112161844(LOC112161844);112160446(LOC112160446);112147206(LOC112147206);112150314(cga);112160724(LOC112160724);112146096(LOC112146096)	K08521+K05250+K13373+K08522+K07408+K16342
cAMP signaling pathway	24	481	0.176895	0.606769	ko04024	Environmental Information Processing	Signal transduction	112140025(nppa);112160446(LOC112160446);112156827(pomc);112163156(LOC112163156);112137653(LOC112137653);112142014(LOC112142014);112146328(LOC112146328);112156657(LOC112156657);112138397(LOC112138397);112141943(LOC112141943);112149357(sucnr1);112150314(cga);112150861(LOC112150861);112157783(LOC112157783);112154591(LOC112154591);112162620(LOC112162620);112145901(LOC112145901);112158236(LOC112158236…	K12334+K05251+K05250+K05228+K04160+K05742+K01540+K02183+K01539+K04446+K04260+K10042+K08522+K08402+K12323+K04221+K04379+K05031+K05227+K16367+K04328+K04197+K13293
Thiamine metabolism	2	19	0.179522	0.609227	ko00730	Metabolism	Metabolism of cofactors and vitamins	112157752(LOC112157752);112144712(alpl)	K00939+K01077
Fatty acid biosynthesis	2	20	0.194402	0.652783	ko00061	Metabolism	Lipid metabolism	112154141(acsl5);112157163(LOC112157163)	K01897
Renin secretion	9	159	0.199694	0.6611	ko04924	Organismal Systems	Endocrine system	112140025(nppa);112146328(LOC112146328);112154591(LOC112154591);112162620(LOC112162620);112161478(LOC112161478);112159078(LOC112159078);112161090(LOC112161090);112151103(agtr1);112156013(LOC112156013)	K12334+K02183+K12323+K04936+K05227+K16367+K04166+K04197
Circadian rhythm	4	57	0.201024	0.6611	ko04710	Organismal Systems	Environmental adaptation	112145418(LOC112145418);112152199(bhlhe41);112152710(LOC112152710);112160257(LOC112160257)	K03729+K03730+K02295+K02296
Alzheimer disease	16	314	0.210647	0.679477	ko05010	Human Diseases	Neurodegenerative diseases	112148312(nos1);112161025(LOC112161025);112146328(LOC112146328);112154425(LOC112154425);112146584(LOC112146584);112149979(LOC112149979);112138721(LOC112138721);112162134(LOC112162134);112136465(bace1);112154591(LOC112154591);112162928(LOC112162928);112140329(LOC112140329);112154306(LOC112154306);112150453(LOC112150453);112152595(LOC112152595);112148302(LOC112148302)	K13240+K04524+K02183+K04380+K02266+K03853+K01367+K08738+K04521+K04397+K03948+K02273+K04519
Arginine and proline metabolism	5	78	0.210872	0.679477	ko00330	Metabolism	Amino acid metabolism	112148312(nos1);112143364(arg2);112151950(LOC112151950);112159803(srm);112139892(LOC112139892)	K13240+K01476+K00933+K00797+K00286
Retinol metabolism	5	79	0.218223	0.690312	ko00830	Metabolism	Metabolism of cofactors and vitamins	112140211(LOC112140211);112137329(LOC112137329);112137330(LOC112137330);112147772(LOC112147772);112160724(LOC112160724)	K07424+K11153+K07408
Protein processing in endoplasmic reticulum	15	294	0.218563	0.690312	ko04141	Genetic Information Processing	Folding, sorting and degradation	112149979(LOC112149979);112162134(LOC112162134);112158138(LOC112158138);112152307(svip);112142350(LOC112142350);112162807(LOC112162807);112139447(LOC112139447);112139445(LOC112139445);112140329(LOC112140329);112150453(LOC112150453);112161209(LOC112161209);112160292(LOC112160292);112141906(LOC112141906);112161210(LOC112161210);112149176(LOC112149176)	K03853+K01367+K02159+K14014+K14012+K09542+K03283+K14026+K14000
Biosynthesis of amino acids	7	121	0.22237	0.695453	ko01230	Metabolism	Global and overview maps	112159856(LOC112159856);112161556(eno4);112143364(arg2);112149654(psph);112163382(LOC112163382);112139913(ass1);112139892(LOC112139892)	K00030+K01689+K01476+K01079+K01940+K00286
Hematopoietic cell lineage	10	187	0.23127	0.715152	ko04640	Organismal Systems	Immune system	112142140(LOC112142140);112136646(LOC112136646);112146702(LOC112146702);112151013(LOC112151013);112154799(LOC112154799);112151478(LOC112151478);112160745(LOC112160745);112149932(LOC112149932);112148302(LOC112148302);112143780(LOC112143780)	K06467+K06468+K06493+K04387+K05092+K06256+K06451+K04519
Cytosolic DNA-sensing pathway	5	81	0.233153	0.715152	ko04623	Organismal Systems	Immune system	112136762(LOC112136762);112136702(LOC112136702);112152810(LOC112152810);112152811(LOC112152811);112148302(LOC112148302)	K12646+K12799+K12964+K04519
Fatty acid degradation	4	61	0.235612	0.715812	ko00071	Metabolism	Lipid metabolism	112154141(acsl5);112152828(LOC112152828);112157163(LOC112157163);112152272(LOC112152272)	K01897+K08765
Ether lipid metabolism	5	82	0.240725	0.720024	ko00565	Metabolism	Lipid metabolism	112143874(LOC112143874);112153756(LOC112153756);112146096(LOC112146096);112156439(lpcat4);112163324(LOC112163324)	K16343+K16817+K16342+K13512+K01019
Proteoglycans in cancer	20	415	0.248064	0.720024	ko05205	Human Diseases	Cancers: Overview	112139205(cttnbp2);112137653(LOC112137653);112148180(ctsl);112144588(LOC112144588);112146702(LOC112146702);112158884(cd63);112144018(LOC112144018);112140731(LOC112140731);112140883(LOC112140883);112139281(LOC112139281);112143158(LOC112143158);112139778(LOC112139778);112152102(LOC112152102);112160663(LOC112160663);112159032(mmp9);112160745(LOC112160745);112140009(LOC112140009);112137204(LOC1121372…	K10380+K05742+K01365+K06625+K06493+K06497+K03985+K04437+K04393+K05717+K01403+K06256+K04377+K05692+K11989
Glycerophospholipid metabolism	9	169	0.250572	0.720024	ko00564	Metabolism	Lipid metabolism	112143874(LOC112143874);112153756(LOC112153756);112144672(etnk2);112138601(pisd);112159377(LOC112159377);112146096(LOC112146096);112156439(lpcat4);112146637(mboat2);112160160(ptdss1)	K16343+K16817+K00894+K01613+K00006+K16342+K13512+K13517+K08729
Tryptophan metabolism	4	63	0.25341	0.720024	ko00380	Metabolism	Amino acid metabolism	112163122(LOC112163122);112160724(LOC112160724);112156355(LOC112156355);112155644(LOC112155644)	K00164+K07408+K03334
Lysine degradation	8	148	0.254993	0.720024	ko00310	Metabolism	Amino acid metabolism	112136378(LOC112136378);112147057(LOC112147057);112163122(LOC112163122);112140383(LOC112140383);112162376(LOC112162376);112137690(prdm6);112148494(LOC112148494);112150785(LOC112150785)	K09187+K09188+K09189+K00164+K20796+K20795+K11422+K11703
Nitrogen metabolism	2	24	0.255047	0.720024	ko00910	Metabolism	Energy metabolism	112142381(LOC112142381);112153947(LOC112153947)	K18246
Glycosphingolipid biosynthesis - ganglio series	2	24	0.255047	0.720024	ko00604	Metabolism	Glycan biosynthesis and metabolism	112163398(hexb);112136318(st3gal1)	K12373+K00780
Leukocyte transendothelial migration	14	281	0.255055	0.720024	ko04670	Organismal Systems	Immune system	112148445(myl7);112142909(LOC112142909);112155323(LOC112155323);112155324(LOC112155324);112138476(LOC112138476);112142908(LOC112142908);112149773(LOC112149773);112139281(LOC112139281);112149775(LOC112149775);112142907(LOC112142907);112159032(mmp9);112142913(LOC112142913);112137204(LOC112137204);112159979(LOC112159979)	K12754+K06087+K04393+K01403+K05692
Gastric acid secretion	9	173	0.272045	0.761248	ko04971	Organismal Systems	Digestive system	112137653(LOC112137653);112142014(LOC112142014);112146328(LOC112146328);112156657(LOC112156657);112154591(LOC112154591);112142179(LOC112142179);112151272(LOC112151272);112149955(LOC112149955);112139207(cftr)	K05742+K01540+K02183+K01539+K13855+K04995+K05031
Neomycin, kanamycin and gentamicin biosynthesis	1	8	0.282571	0.761351	ko00524	Metabolism	Biosynthesis of other secondary metabolites	112141117(LOC112141117)	K00844
Vitamin B6 metabolism	1	8	0.282571	0.761351	ko00750	Metabolism	Metabolism of cofactors and vitamins	112154750(LOC112154750)	K00868
mTOR signaling pathway	13	265	0.283185	0.761351	ko04150	Environmental Information Processing	Signal transduction	112143993(LOC112143993);112142897(fnip1);112161612(LOC112161612);112158845(kazn);112151199(atp6v1a);112158630(LOC112158630);112162981(LOC112162981);112157089(atp6v1f);112137753(LOC112137753);112157984(sgk1);112154369(ddit4);112162925(LOC112162925);112145362(LOC112145362)	K13302+K20400+K10421+K02145+K20411+K02152+K02151+K02148+K08270+K02147+K20402
Adipocytokine signaling pathway	7	131	0.284285	0.761351	ko04920	Organismal Systems	Endocrine system	112156827(pomc);112154141(acsl5);112152828(LOC112152828);112157163(LOC112157163);112152272(LOC112152272);112145844(socs3);112163270(LOC112163270)	K05228+K01897+K08765+K04696+K04447
Small cell lung cancer	10	198	0.28647	0.761351	ko05222	Human Diseases	Cancers: Specific types	112138721(LOC112138721);112144588(LOC112144588);112158138(LOC112158138);112153710(LOC112153710);112144205(LOC112144205);112160663(LOC112160663);112144579(lamb3);112143441(LOC112143441);112140009(LOC112140009);112158072(LOC112158072)	K08738+K06625+K02159+K06237+K06246+K05717+K06244+K04402+K04377+K06624
Chemical carcinogenesis	4	67	0.289744	0.761351	ko05204	Human Diseases	Cancers: Overview	112140211(LOC112140211);112137329(LOC112137329);112137330(LOC112137330);112160724(LOC112160724)	K07424+K07408
Regulation of lipolysis in adipocytes	7	132	0.290704	0.761351	ko04923	Organismal Systems	Endocrine system	112140025(nppa);112160446(LOC112160446);112141943(LOC112141943);112150314(cga);112150861(LOC112150861);112153756(LOC112153756);112162620(LOC112162620)	K12334+K05251+K04260+K08522+K16817+K12323
Protein digestion and absorption	15	313	0.29347	0.761351	ko04974	Organismal Systems	Digestive system	112140957(LOC112140957);112142014(LOC112142014);112156657(LOC112156657);112160835(LOC112160835);112140711(LOC112140711);112153710(LOC112153710);112143795(LOC112143795);112143793(LOC112143793);112138238(LOC112138238);112143799(LOC112143799);112148583(LOC112148583);112148584(LOC112148584);112152055(LOC112152055);112143797(LOC112143797);112143796(LOC112143796)	K08606+K01540+K01539+K12040+K19719+K06237+K01312+K19721
Complement and coagulation cascades	9	177	0.294034	0.761351	ko04610	Organismal Systems	Immune system	112139262(LOC112139262);112144018(LOC112144018);112140827(LOC112140827);112155692(serpine1);112143158(LOC112143158);112139778(LOC112139778);112152102(LOC112152102);112151108(f13a1);112151554(f3)	K03990+K03985+K01314+K03982+K03917+K03901
Oxidative phosphorylation	8	155	0.295948	0.761351	ko00190	Metabolism	Energy metabolism	112146584(LOC112146584);112151199(atp6v1a);112162981(LOC112162981);112157089(atp6v1f);112137753(LOC112137753);112162925(LOC112162925);112154306(LOC112154306);112152595(LOC112152595)	K02266+K02145+K02152+K02151+K02148+K02147+K03948+K02273
C-type lectin receptor signaling pathway	10	201	0.302142	0.771067	ko04625	Organismal Systems	Immune system	112146328(LOC112146328);112138397(LOC112138397);112154591(LOC112154591);112144506(LOC112144506);112157807(LOC112157807);112157812(LOC112157812);112136702(LOC112136702);112158121(LOC112158121);112148302(LOC112148302);112157953(LOC112157953)	K02183+K04446+K08601+K06563+K12799+K04519+K12800
Colorectal cancer	8	157	0.307932	0.779606	ko05210	Human Diseases	Cancers: Specific types	112138721(LOC112138721);112144588(LOC112144588);112158138(LOC112158138);112158236(LOC112158236);112148631(LOC112148631);112143441(LOC112143441);112140009(LOC112140009);112158072(LOC112158072)	K08738+K06625+K02159+K04379+K09782+K04402+K04377
Phenylalanine metabolism	2	28	0.316006	0.787862	ko00360	Metabolism	Amino acid metabolism	112156355(LOC112156355);112155644(LOC112155644)	K03334
FoxO signaling pathway	11	227	0.318928	0.787862	ko04068	Environmental Information Processing	Signal transduction	112143993(LOC112143993);112161612(LOC112161612);112144588(LOC112144588);112157984(sgk1);112150663(bcl6);112150625(s1pr4);112161408(LOC112161408);112143441(LOC112143441);112147826(klf2);112152924(rag1);112158072(LOC112158072)	K13302+K06625+K15618+K04293+K09385+K04402+K17845+K10628+K06624
Apelin signaling pathway	14	296	0.31913	0.787862	ko04371	Environmental Information Processing	Signal transduction	112141393(LOC112141393);112148312(nos1);112140383(LOC112140383);112137653(LOC112137653);112146328(LOC112146328);112154591(LOC112154591);112140998(LOC112140998);112155692(serpine1);112140999(LOC112140999);112138638(LOC112138638);112153174(egr1);112147826(klf2);112139621(LOC112139621);112151103(agtr1)	K12750+K12749+K13240+K00914+K05742+K02183+K05689+K03982+K09203+K17845+K04166
Glycosaminoglycan biosynthesis - heparan sulfate / heparin	3	49	0.321072	0.787862	ko00534	Metabolism	Glycan biosynthesis and metabolism	112146586(LOC112146586);112137866(LOC112137866);112155082(LOC112155082)	K00771+K02366+K02514
Chronic myeloid leukemia	7	139	0.336435	0.811817	ko05220	Human Diseases	Cancers: Specific types	112163050(LOC112163050);112144588(LOC112144588);112146942(LOC112146942);112158138(LOC112158138);112143441(LOC112143441);112140009(LOC112140009);112158072(LOC112158072)	K08878+K06625+K11224+K02159+K04402+K04377+K06624
Biotin metabolism	1	10	0.339739	0.811817	ko00780	Metabolism	Metabolism of cofactors and vitamins	112137125(LOC112137125)	K01942
Peroxisome	7	140	0.343056	0.811817	ko04146	Cellular Processes	Transport and catabolism	112154141(acsl5);112162020(LOC112162020);112137555(mpv17l);112150786(mpv17l2);112157163(LOC112157163);112155861(LOC112155861);112153534(LOC112153534)	K01897+K00308+K13349+K13348+K13356+K00477+K11517
p53 signaling pathway	7	140	0.343056	0.811817	ko04115	Cellular Processes	Cell growth and death	112138721(LOC112138721);112144588(LOC112144588);112158138(LOC112158138);112155692(serpine1);112143441(LOC112143441);112150930(LOC112150930);112158072(LOC112158072)	K08738+K06625+K02159+K03982+K04402+K10138
Glycine, serine and threonine metabolism	3	51	0.343559	0.811817	ko00260	Metabolism	Amino acid metabolism	112149654(psph);112148641(gldc);112158330(LOC112158330)	K01079+K00281+K15789
Osteoclast differentiation	10	210	0.350283	0.817795	ko04380	Organismal Systems	Development	112146402(LOC112146402);112138397(LOC112138397);112146702(LOC112146702);112144506(LOC112144506);112158236(LOC112158236);112149980(fosb);112146811(junb);112153186(LOC112153186);112145844(socs3);112148302(LOC112148302)	K05703+K04446+K06493+K08601+K04379+K09029+K09028+K09030+K04696+K04519
Folate biosynthesis	3	52	0.354782	0.817795	ko00790	Metabolism	Metabolism of cofactors and vitamins	112163019(LOC112163019);112144712(alpl);112153974(LOC112153974)	K03635+K01077+K00011
Apoptosis - multiple species	3	52	0.354782	0.817795	ko04215	Cellular Processes	Cell growth and death	112138721(LOC112138721);112158138(LOC112158138);112162928(LOC112162928)	K08738+K02159+K04397
Pathogenic Escherichia coli infection	7	142	0.356343	0.817795	ko05130	Human Diseases	Infectious diseases: Bacterial	112146402(LOC112146402);112143676(LOC112143676);112139281(LOC112139281);112140998(LOC112140998);112140999(LOC112140999);112139621(LOC112139621);112137204(LOC112137204)	K05703+K07375+K04393+K05689+K05692
Sulfur metabolism	1	11	0.366594	0.83531	ko00920	Metabolism	Energy metabolism	112162088(LOC112162088)	K13811
Inositol phosphate metabolism	7	144	0.369676	0.83636	ko00562	Metabolism	Carbohydrate metabolism	112140383(LOC112140383);112157772(fig4);112151413(LOC112151413);112151250(LOC112151250);112147669(LOC112147669);112155101(inpp4a);112144656(LOC112144656)	K00914+K22913+K05857+K01092+K00889+K01109+K19006
Hypertrophic cardiomyopathy (HCM)	10	216	0.383007	0.860417	ko05410	Human Diseases	Cardiovascular diseases	112141393(LOC112141393);112158877(LOC112158877);112159213(LOC112159213);112144614(LOC112144614);112157710(LOC112157710);112154990(LOC112154990);112147457(dtna);112146702(LOC112146702);112158171(LOC112158171);112137204(LOC112137204)	K12749+K05865+K12045+K12314+K04865+K10366+K06493+K07610+K05692
Nicotinate and nicotinamide metabolism	3	56	0.399342	0.89084	ko00760	Metabolism	Metabolism of cofactors and vitamins	112159826(LOC112159826);112159528(LOC112159528);112150646(nmrk2)	K06210+K01081+K10524
cGMP-PKG signaling pathway	16	364	0.410576	0.909541	ko04022	Environmental Information Processing	Signal transduction	112140025(nppa);112156120(pde5a);112140024(LOC112140024);112142014(LOC112142014);112136171(LOC112136171);112146328(LOC112146328);112156657(LOC112156657);112138397(LOC112138397);112153287(LOC112153287);112154172(LOC112154172);112154591(LOC112154591);112161405(LOC112161405);112162620(LOC112162620);112161478(LOC112161478);112151103(agtr1);112156013(LOC112156013)	K12334+K12335+K13762+K12336+K01540+K04135+K02183+K01539+K04446+K05863+K15040+K09565+K12323+K04936+K04166+K04197
Type II diabetes mellitus	4	81	0.419542	0.918258	ko04930	Human Diseases	Endocrine and metabolic diseases	112150126(mafa);112154192(socs2);112141117(LOC112141117);112145844(socs3)	K07595+K04695+K00844+K04696
Toxoplasmosis	9	199	0.420309	0.918258	ko05145	Human Diseases	Infectious diseases: Parasitic	112138721(LOC112138721);112161405(LOC112161405);112139447(LOC112139447);112144205(LOC112144205);112139445(LOC112139445);112144579(lamb3);112143153(LOC112143153);112163270(LOC112163270);112143700(LOC112143700)	K08738+K09565+K03283+K06246+K06244+K04180+K04447+K03160
Shigellosis	7	152	0.423147	0.918258	ko05131	Human Diseases	Infectious diseases: Bacterial	112156130(LOC112156130);112141026(LOC112141026);112139281(LOC112139281);112156408(LOC112156408);112141025(LOC112141025);112160745(LOC112160745);112137204(LOC112137204)	K10030+K04393+K06256+K05692
Sphingolipid metabolism	4	82	0.428712	0.919143	ko00600	Metabolism	Lipid metabolism	112159097(LOC112159097);112145121(LOC112145121);112150752(acer1);112163324(LOC112163324)	K04710+K00654+K01441+K01019
GnRH signaling pathway	9	201	0.431937	0.919143	ko04912	Organismal Systems	Endocrine system	112161844(LOC112161844);112160446(LOC112160446);112146328(LOC112146328);112150314(cga);112154591(LOC112154591);112139281(LOC112139281);112146096(LOC112146096);112138638(LOC112138638);112153174(egr1)	K08521+K05250+K02183+K08522+K04393+K16342+K09203
Galactose metabolism	3	59	0.432199	0.919143	ko00052	Metabolism	Carbohydrate metabolism	112141117(LOC112141117);112155270(LOC112155270);112153974(LOC112153974)	K00844+K01229+K00011
Dilated cardiomyopathy (DCM)	10	226	0.43792	0.925142	ko05414	Human Diseases	Cardiovascular diseases	112141393(LOC112141393);112158877(LOC112158877);112159213(LOC112159213);112144614(LOC112144614);112157710(LOC112157710);112154990(LOC112154990);112147457(dtna);112146702(LOC112146702);112158171(LOC112158171);112137204(LOC112137204)	K12749+K05865+K12045+K12314+K04865+K10366+K06493+K07610+K05692
Fructose and mannose metabolism	3	61	0.453735	0.950694	ko00051	Metabolism	Carbohydrate metabolism	112141117(LOC112141117);112145920(pmm1);112153974(LOC112153974)	K00844+K17497+K00011
Inflammatory bowel disease (IBD)	4	85	0.455975	0.950694	ko05321	Human Diseases	Immune diseases	112138397(LOC112138397);112148302(LOC112148302);112136694(il21r);112150134(LOC112150134)	K04446+K04519+K05075+K05064
Aldosterone synthesis and secretion	9	208	0.472414	0.978572	ko04925	Organismal Systems	Endocrine system	112140025(nppa);112156827(pomc);112145998(LOC112145998);112142014(LOC112142014);112146328(LOC112146328);112156657(LOC112156657);112154591(LOC112154591);112162620(LOC112162620);112151103(agtr1)	K12334+K05228+K04856+K01540+K02183+K01539+K12323+K04166
Hippo signaling pathway	12	283	0.482393	0.990847	ko04390	Environmental Information Processing	Signal transduction	112142872(LOC112142872);112150586(LOC112150586);112141656(LOC112141656);112140998(LOC112140998);112155692(serpine1);112140999(LOC112140999);112148631(LOC112148631);112139621(LOC112139621);112141906(LOC112141906);112140009(LOC112140009);112137204(LOC112137204);112148815(bmpr1b)	K12075+K16681+K05689+K03982+K09782+K16819+K04377+K05692+K13578
African trypanosomiasis	3	64	0.485375	0.990847	ko05143	Human Diseases	Infectious diseases: Parasitic	112140025(nppa);112136464(apoa4);112148302(LOC112148302)	K12334+K08757+K04519
Thyroid hormone synthesis	6	138	0.492329	0.990847	ko04918	Organismal Systems	Endocrine system	112160446(LOC112160446);112148785(LOC112148785);112142014(LOC112142014);112156657(LOC112156657);112153080(gpx3);112150314(cga)	K05251+K06233+K01540+K01539+K00432+K08522
Chagas disease (American trypanosomiasis)	9	212	0.495284	0.990847	ko05142	Human Diseases	Infectious diseases: Parasitic	112139262(LOC112139262);112156130(LOC112156130);112141026(LOC112141026);112155692(serpine1);112156408(LOC112156408);112141025(LOC112141025);112158236(LOC112158236);112149932(LOC112149932);112148302(LOC112148302)	K03990+K10030+K03982+K04379+K06451+K04519
Non-small cell lung cancer	5	114	0.495979	0.990847	ko05223	Human Diseases	Cancers: Specific types	112144588(LOC112144588);112146942(LOC112146942);112158138(LOC112158138);112143441(LOC112143441);112158072(LOC112158072)	K06625+K11224+K02159+K04402
HIF-1 signaling pathway	8	188	0.498503	0.990847	ko04066	Environmental Information Processing	Signal transduction	112140025(nppa);112161556(eno4);112141117(LOC112141117);112144588(LOC112144588);112154426(LOC112154426);112155692(serpine1);112143700(LOC112143700);112158072(LOC112158072)	K12334+K01689+K00844+K06625+K05467+K05466+K03982+K03159+K06624
Thyroid hormone signaling pathway	11	263	0.505112	0.990847	ko04919	Organismal Systems	Endocrine system	112143307(LOC112143307);112137653(LOC112137653);112142014(LOC112142014);112156657(LOC112156657);112151475(xkr9);112146702(LOC112146702);112151413(LOC112151413);112142016(rcan1);112162807(LOC112162807);112140009(LOC112140009);112137204(LOC112137204)	K04650+K05742+K01540+K01539+K15144+K06493+K05857+K17901+K06062+K04377+K05692
Fat digestion and absorption	3	66	0.50597	0.990847	ko04975	Organismal Systems	Digestive system	112136464(apoa4);112150223(LOC112150223);112157941(LOC112157941)	K08757+K14462+K14463
Circadian rhythm - fly	1	17	0.506295	0.990847	ko04711	Organismal Systems	Environmental adaptation	112160257(LOC112160257)	K02296
Th17 cell differentiation	7	167	0.521385	0.999771	ko04659	Organismal Systems	Immune system	112138397(LOC112138397);112146942(LOC112146942);112158236(LOC112158236);112149932(LOC112149932);112148302(LOC112148302);112163270(LOC112163270);112136694(il21r)	K04446+K11224+K04379+K06451+K04519+K04447+K05075
TNF signaling pathway	8	192	0.522457	0.999771	ko04668	Environmental Information Processing	Signal transduction	112162928(LOC112162928);112158236(LOC112158236);112151337(LOC112151337);112159032(mmp9);112146811(junb);112145844(socs3);112158998(LOC112158998);112148302(LOC112148302)	K04397+K04379+K14625+K01403+K09028+K04696+K10048+K04519
Selenocompound metabolism	1	18	0.526381	0.999771	ko00450	Metabolism	Metabolism of other amino acids	112162088(LOC112162088)	K13811
Prostate cancer	7	169	0.534057	0.999771	ko05215	Human Diseases	Cancers: Specific types	112140937(etv5);112144588(LOC112144588);112139629(LOC112139629);112136466(kiaa0319l);112154799(LOC112154799);112159032(mmp9);112158072(LOC112158072)	K15593+K06625+K15619+K04387+K01403+K06624
Calcium signaling pathway	17	420	0.542543	0.999771	ko04020	Environmental Information Processing	Signal transduction	112158877(LOC112158877);112163156(LOC112163156);112148312(nos1);112161261(LOC112161261);112152931(LOC112152931);112145998(LOC112145998);112136171(LOC112136171);112146328(LOC112146328);112153287(LOC112153287);112141943(LOC112141943);112154172(LOC112154172);112151413(LOC112151413);112150861(LOC112150861);112154591(LOC112154591);112161405(LOC112161405);112151103(agtr1);112156013(LOC112156013)	K05865+K04160+K13240+K04169+K04226+K04856+K04135+K02183+K05863+K04260+K15040+K05857+K09565+K04166+K04197
Ubiquinone and other terpenoid-quinone biosynthesis	1	19	0.545651	0.999771	ko00130	Metabolism	Metabolism of cofactors and vitamins	112154838(LOC112154838)	K00355
Citrate cycle (TCA cycle)	2	45	0.551157	0.999771	ko00020	Metabolism	Carbohydrate metabolism	112163122(LOC112163122);112159856(LOC112159856)	K00164+K00030
Herpes simplex infection	17	424	0.558494	0.999771	ko05168	Human Diseases	Infectious diseases: Viral	112140775(vsig10l2);112139262(LOC112139262);112161631(LOC112161631);112136762(LOC112136762);112140061(LOC112140061);112143896(LOC112143896);112138721(LOC112138721);112161877(LOC112161877);112160927(eepd1);112160257(LOC112160257);112161787(LOC112161787);112158236(LOC112158236);112141906(LOC112141906);112150785(LOC112150785);112145844(socs3);112148302(LOC112148302);112163270(LOC112163270)	K06081+K03990+K03006+K12646+K06751+K08738+K02296+K04379+K03129+K04696+K04519+K04447
Sulfur relay system	1	20	0.564138	0.999771	ko04122	Genetic Information Processing	Folding, sorting and degradation	112163019(LOC112163019)	K03635
Synthesis and degradation of ketone bodies	1	20	0.564138	0.999771	ko00072	Metabolism	Lipid metabolism	112163043(LOC112163043)	K01641
NOD-like receptor signaling pathway	13	330	0.586025	0.999771	ko04621	Organismal Systems	Immune system	112141605(LOC112141605);112156240(LOC112156240);112148364(LOC112148364);112156130(LOC112156130);112154172(LOC112154172);112141026(LOC112141026);112156408(LOC112156408);112136702(LOC112136702);112141025(LOC112141025);112145349(LOC112145349);112148302(LOC112148302);112157953(LOC112157953);112144549(LOC112144549)	K12801+K20865+K20910+K10030+K15040+K12799+K04519+K12800
Drug metabolism - cytochrome P450	2	48	0.586429	0.999771	ko00982	Metabolism	Xenobiotics biodegradation and metabolism	112138795(LOC112138795);112150794(LOC112150794)	K00485
MicroRNAs in cancer	13	331	0.590426	0.999771	ko05206	Human Diseases	Cancers: Overview	112143958(LOC112143958);112136521(LOC112136521);112162275(LOC112162275);112144588(LOC112144588);112146702(LOC112146702);112158171(LOC112158171);112154369(ddit4);112152250(slc45a3);112145619(LOC112145619);112159032(mmp9);112160745(LOC112160745);112140009(LOC112140009);112158072(LOC112158072)	K05658+K17387+K05665+K06625+K06493+K07606+K08270+K15379+K07436+K01403+K06256+K04377+K06624
Pancreatic cancer	5	127	0.59229	0.999771	ko05212	Human Diseases	Cancers: Specific types	112144588(LOC112144588);112158138(LOC112158138);112139281(LOC112139281);112143441(LOC112143441);112158072(LOC112158072)	K06625+K02159+K04393+K04402
PI3K-Akt signaling pathway	27	685	0.59416	0.999771	ko04151	Environmental Information Processing	Signal transduction	112141657(LOC112141657);112146698(LOC112146698);112139712(LOC112139712);112149555(LOC112149555);112143993(LOC112143993);112146328(LOC112146328);112160749(phlpp2);112161612(LOC112161612);112144588(LOC112144588);112146702(LOC112146702);112160057(LOC112160057);112154591(LOC112154591);112140711(LOC112140711);112157984(sgk1);112153710(LOC112153710);112154426(LOC112154426);112154369(ddit4);112144205(LO…	K06071+K05439+K05438+K13302+K05629+K16340+K06625+K06493+K05449+K19719+K06237+K05467+K05466+K08270+K06246+K05717+K04358+K06244+K05092+K09782+K04377+K04447+K04659+K06624
Primary bile acid biosynthesis	1	22	0.598888	0.999771	ko00120	Metabolism	Lipid metabolism	112156489(LOC112156489)	K00251
Platinum drug resistance	4	102	0.59962	0.999771	ko01524	Human Diseases	Drug resistance: Antineoplastic	112138721(LOC112138721);112144588(LOC112144588);112158138(LOC112158138);112158072(LOC112158072)	K08738+K06625+K02159
Basal transcription factors	3	76	0.601918	0.999771	ko03022	Genetic Information Processing	Transcription	112162361,RFAM:RF00001;112141440,RFAM:RF00001;112141906(LOC112141906)	K03132+K03129
Hedgehog signaling pathway	3	77	0.610811	0.999771	ko04340	Environmental Information Processing	Signal transduction	112148785(LOC112148785);112143606(LOC112143606);112154992(LOC112154992)	K06233+K20033+K11989
Glioma	6	156	0.612486	0.999771	ko05214	Human Diseases	Cancers: Specific types	112146328(LOC112146328);112144588(LOC112144588);112158138(LOC112158138);112154591(LOC112154591);112143441(LOC112143441);112158072(LOC112158072)	K02183+K06625+K02159+K04402
ErbB signaling pathway	6	156	0.612486	0.999771	ko04012	Environmental Information Processing	Signal transduction	112144588(LOC112144588);112146942(LOC112146942);112148631(LOC112148631);112140009(LOC112140009);112151852(nrg4);112158072(LOC112158072)	K06625+K11224+K09782+K04377+K05458+K06624
Parkinson disease	7	182	0.612753	0.999771	ko05012	Human Diseases	Neurodegenerative diseases	112153287(LOC112153287);112146584(LOC112146584);112138721(LOC112138721);112154172(LOC112154172);112161405(LOC112161405);112154306(LOC112154306);112152595(LOC112152595)	K05863+K02266+K08738+K15040+K09565+K03948+K02273
2-Oxocarboxylic acid metabolism	1	24	0.63087	0.999771	ko01210	Metabolism	Global and overview maps	112159856(LOC112159856)	K00030
Synaptic vesicle cycle	6	159	0.630925	0.999771	ko04721	Organismal Systems	Nervous system	112149568(LOC112149568);112151199(atp6v1a);112162981(LOC112162981);112157089(atp6v1f);112137753(LOC112137753);112162925(LOC112162925)	K18211+K02145+K02152+K02151+K02148+K02147
Estrogen signaling pathway	10	265	0.639746	0.999771	ko04915	Organismal Systems	Endocrine system	112156827(pomc);112146328(LOC112146328);112154591(LOC112154591);112144806(LOC112144806);112139447(LOC112139447);112158236(LOC112158236);112139445(LOC112139445);112160152(LOC112160152);112159032(mmp9);112160148(LOC112160148)	K05228+K02183+K09571+K03283+K04379+K07604+K01403
Starch and sucrose metabolism	2	53	0.640559	0.999771	ko00500	Metabolism	Carbohydrate metabolism	112141117(LOC112141117);112139448(LOC112139448)	K00844+K01176
Adherens junction	9	240	0.644587	0.999771	ko04520	Cellular Processes	Cellular community - eukaryotes	112140775(vsig10l2);112146402(LOC112146402);112141078(LOC112141078);112139281(LOC112139281);112140998(LOC112140998);112140999(LOC112140999);112139621(LOC112139621);112137204(LOC112137204);112163234(esm1)	K06081+K05703+K05695+K04393+K05689+K05692+K05693
Pathways in cancer	39	1006	0.64513	0.999771	ko05200	Human Diseases	Cancers: Overview	112154838(LOC112154838);112163050(LOC112163050);112146328(LOC112146328);112141943(LOC112141943);112138721(LOC112138721);112144588(LOC112144588);112156130(LOC112156130);112146942(LOC112146942);112142552(LOC112142552);112150861(LOC112150861);112160057(LOC112160057);112158138(LOC112158138);112154591(LOC112154591);112162928(LOC112162928);112153710(LOC112153710);112141026(LOC112141026);112139281(LOC11…	K00355+K08878+K02183+K04260+K08738+K06625+K10030+K11224+K08803+K05449+K02159+K04397+K06237+K04393+K05689+K04379+K06246+K05717+K04358+K12362+K06244+K01403+K05092+K04402+K10055+K04166+K04738+K04377+K04447+K04197+K06624+K05064
Viral carcinogenesis	14	371	0.650387	0.999771	ko05203	Human Diseases	Cancers: Overview	112139262(LOC112139262);112140061(LOC112140061);112143896(LOC112143896);112144588(LOC112144588);112146942(LOC112146942);112161877(LOC112161877);112158138(LOC112158138);112161787(LOC112161787);112139281(LOC112139281);112162807(LOC112162807);112141382(LOC112141382);112143153(LOC112143153);112143700(LOC112143700);112158072(LOC112158072)	K03990+K06751+K06625+K11224+K02159+K04393+K06062+K05768+K04180+K04179+K03159+K06624
Basal cell carcinoma	4	109	0.651707	0.999771	ko05217	Human Diseases	Cancers: Specific types	112144588(LOC112144588);112158138(LOC112158138);112143441(LOC112143441);112158072(LOC112158072)	K06625+K02159+K04402
Phototransduction - fly	3	82	0.653248	0.999771	ko04745	Organismal Systems	Sensory system	112146328(LOC112146328);112154591(LOC112154591);112137204(LOC112137204)	K02183+K05692
Valine, leucine and isoleucine degradation	3	82	0.653248	0.999771	ko00280	Metabolism	Amino acid metabolism	112163043(LOC112163043);112156355(LOC112156355);112155644(LOC112155644)	K01641+K03334
Porphyrin and chlorophyll metabolism	2	55	0.660593	0.999771	ko00860	Metabolism	Metabolism of cofactors and vitamins	112149810(LOC112149810);112142509(LOC112142509)	K13624
Th1 and Th2 cell differentiation	6	165	0.666221	0.999771	ko04658	Organismal Systems	Immune system	112138397(LOC112138397);112146942(LOC112146942);112158236(LOC112158236);112149932(LOC112149932);112163270(LOC112163270);112150134(LOC112150134)	K04446+K11224+K04379+K06451+K04447+K05064
Glyoxylate and dicarboxylate metabolism	2	56	0.670269	0.999771	ko00630	Metabolism	Carbohydrate metabolism	112148641(gldc);112153534(LOC112153534)	K00281+K11517
Parathyroid hormone synthesis, secretion and action	8	219	0.6705	0.999771	ko04928	Organismal Systems	Endocrine system	112144588(LOC112144588);112141134(LOC112141134);112158236(LOC112158236);112138638(LOC112138638);112145619(LOC112145619);112153174(egr1);112146662(LOC112146662);112158072(LOC112158072)	K06625+K07994+K04379+K09203+K07436+K13293
Phospholipase D signaling pathway	11	298	0.670681	0.999771	ko04072	Environmental Information Processing	Signal transduction	112152931(LOC112152931);112146402(LOC112146402);112155304(LOC112155304);112156130(LOC112156130);112141026(LOC112141026);112156408(LOC112156408);112141025(LOC112141025);112146096(LOC112146096);112147669(LOC112147669);112151103(agtr1);112159501(LOC112159501)	K04226+K05703+K05050+K10030+K16342+K00889+K04166+K04608
Systemic lupus erythematosus	5	139	0.671392	0.999771	ko05322	Human Diseases	Immune diseases	112139262(LOC112139262);112149581(LOC112149581);112136399(LOC112136399);112136401(LOC112136401);112143700(LOC112143700)	K03990+K11251+K01319+K03160
Arrhythmogenic right ventricular cardiomyopathy (ARVC)	6	166	0.671892	0.999771	ko05412	Human Diseases	Cardiovascular diseases	112154990(LOC112154990);112161815(LOC112161815);112147457(dtna);112146702(LOC112146702);112158171(LOC112158171);112137204(LOC112137204)	K04865+K21073+K10366+K06493+K07610+K05692
Carbon metabolism	7	193	0.673362	0.999771	ko01200	Metabolism	Global and overview maps	112163122(LOC112163122);112159856(LOC112159856);112161556(eno4);112141117(LOC112141117);112149654(psph);112148641(gldc);112153534(LOC112153534)	K00164+K00030+K01689+K00844+K01079+K00281+K11517
Phototransduction	3	85	0.677069	0.999771	ko04744	Organismal Systems	Sensory system	112146328(LOC112146328);112154591(LOC112154591);112149558(LOC112149558)	K02183+K12322
Drug metabolism - other enzymes	3	86	0.684735	0.999771	ko00983	Metabolism	Xenobiotics biodegradation and metabolism	112138849(LOC112138849);112152843(LOC112152843);112144795(cda)	K03927+K01489
Inflammatory mediator regulation of TRP channels	8	222	0.685122	0.999771	ko04750	Organismal Systems	Sensory system	112149233(p2ry2);112148927(trpv4);112146328(LOC112146328);112143874(LOC112143874);112154591(LOC112154591);112146096(LOC112146096);112149151(LOC112149151);112148302(LOC112148302)	K04269+K04973+K02183+K16343+K16342+K05222+K04519
Other glycan degradation	1	28	0.687395	0.999771	ko00511	Metabolism	Glycan biosynthesis and metabolism	112163398(hexb)	K12373
Pyrimidine metabolism	3	87	0.692265	0.999771	ko00240	Metabolism	Nucleotide metabolism	112159528(LOC112159528);112144795(cda);112157887(cad)	K01081+K01489+K11540
Acute myeloid leukemia	4	115	0.692599	0.999771	ko05221	Human Diseases	Cancers: Specific types	112146942(LOC112146942);112151478(LOC112151478);112143285(zbtb32);112140009(LOC112140009)	K11224+K05092+K10055+K04377
ABC transporters	3	88	0.699658	0.999771	ko02010	Environmental Information Processing	Membrane transport	112143958(LOC112143958);112162275(LOC112162275);112139207(cftr)	K05658+K05665+K05643+K05031
B cell receptor signaling pathway	6	173	0.709839	0.999771	ko04662	Organismal Systems	Immune system	112142140(LOC112142140);112138397(LOC112138397);112151013(LOC112151013);112158236(LOC112158236);112140997(rasgrp3);112143780(LOC112143780)	K06467+K04446+K04379+K12362
One carbon pool by folate	1	30	0.712327	0.999771	ko00670	Metabolism	Metabolism of cofactors and vitamins	112157195(aldh1l2)	K00289
Tyrosine metabolism	2	62	0.723692	0.999771	ko00350	Metabolism	Amino acid metabolism	112156355(LOC112156355);112155644(LOC112155644)	K03334
Natural killer cell mediated cytotoxicity	6	177	0.73013	0.999771	ko04650	Organismal Systems	Immune system	112146229(LOC112146229);112142037(LOC112142037);112146402(LOC112146402);112138397(LOC112138397);112146671(LOC112146671);112146230(LOC112146230)	K07818+K06479+K05703+K04446
Purine metabolism	8	233	0.735173	0.999771	ko00230	Metabolism	Nucleotide metabolism	112156120(pde5a);112160277(gmpr);112157752(LOC112157752);112162620(LOC112162620);112149558(LOC112149558);112162088(LOC112162088);112159528(LOC112159528);112146662(LOC112146662)	K13762+K00364+K00939+K12323+K12322+K13811+K01081+K13293
Antifolate resistance	2	64	0.739799	0.999771	ko01523	Human Diseases	Drug resistance: Antineoplastic	112162275(LOC112162275);112148302(LOC112148302)	K05665+K04519
Chemokine signaling pathway	12	344	0.745893	0.999771	ko04062	Organismal Systems	Immune system	112155304(LOC112155304);112156130(LOC112156130);112146942(LOC112146942);112141026(LOC112141026);112139281(LOC112139281);112156408(LOC112156408);112141025(LOC112141025);112152810(LOC112152810);112151337(LOC112151337);112152811(LOC112152811);112143153(LOC112143153);112163270(LOC112163270)	K05050+K10030+K11224+K05416+K04393+K12964+K14625+K04180+K04179+K04447
Oxytocin signaling pathway	12	346	0.752792	0.999771	ko04921	Organismal Systems	Endocrine system	112140025(nppa);112154990(LOC112154990);112146328(LOC112146328);112138397(LOC112138397);112144588(LOC112144588);112154591(LOC112154591);112142016(rcan1);112162620(LOC112162620);112146096(LOC112146096);112158236(LOC112158236);112137204(LOC112137204);112158072(LOC112158072)	K12334+K04865+K02183+K04446+K06625+K17901+K12323+K16342+K04379+K05692
MAPK signaling pathway	20	561	0.758223	0.999771	ko04010	Environmental Information Processing	Signal transduction	112145998(LOC112145998);112154990(LOC112154990);112138397(LOC112138397);112154425(LOC112154425);112149751(LOC112149751);112160057(LOC112160057);112140883(LOC112140883);112154426(LOC112154426);112139281(LOC112139281);112146096(LOC112146096);112139447(LOC112139447);112158236(LOC112158236);112139445(LOC112139445);112152255(fgf6);112140997(rasgrp3);112151478(LOC112151478);112148631(LOC112148631);1121…	K04856+K04865+K04446+K04380+K04460+K05449+K04437+K05467+K05466+K04393+K16342+K03283+K04379+K04358+K12362+K05092+K09782+K04402+K04377+K04519
Leishmaniasis	4	127	0.763803	0.999771	ko05140	Human Diseases	Infectious diseases: Parasitic	112139262(LOC112139262);112158236(LOC112158236);112148302(LOC112148302);112163270(LOC112163270)	K03990+K04379+K04519+K04447
Huntington disease	13	377	0.766088	0.999771	ko05016	Human Diseases	Neurodegenerative diseases	112161631(LOC112161631);112153287(LOC112153287);112146584(LOC112146584);112138721(LOC112138721);112154172(LOC112154172);112158138(LOC112158138);112161405(LOC112161405);112160927(eepd1);112154306(LOC112154306);112141906(LOC112141906);112152595(LOC112152595);112150785(LOC112150785);112152617(LOC112152617)	K03006+K05863+K02266+K08738+K15040+K02159+K09565+K03948+K03129+K02273+K05625
Base excision repair	2	69	0.776583	0.999771	ko03410	Genetic Information Processing	Replication and repair	112141078(LOC112141078);112155209(parp4)	K02324+K10798
ECM-receptor interaction	8	245	0.783244	0.999771	ko04512	Environmental Information Processing	Signaling molecules and interaction	112146702(LOC112146702);112140711(LOC112140711);112153710(LOC112153710);112144205(LOC112144205);112160663(LOC112160663);112144579(lamb3);112160745(LOC112160745);112148514(LOC112148514)	K06493+K19719+K06237+K06246+K05717+K06244+K06256+K04659
Bacterial invasion of epithelial cells	6	189	0.784902	0.999771	ko05100	Human Diseases	Infectious diseases: Bacterial	112139281(LOC112139281);112140998(LOC112140998);112140999(LOC112140999);112160663(LOC112160663);112139621(LOC112139621);112137204(LOC112137204)	K04393+K05689+K05717+K05692
Hippo signaling pathway - fly	5	161	0.788137	0.999771	ko04391	Environmental Information Processing	Signal transduction	112150586(LOC112150586);112141656(LOC112141656);112138953(LOC112138953);112140009(LOC112140009);112137204(LOC112137204)	K16681+K16669+K04377+K05692
Human immunodeficiency virus 1 infection	15	440	0.792475	0.999771	ko05170	Human Diseases	Infectious diseases: Viral	112140061(LOC112140061);112143896(LOC112143896);112146328(LOC112146328);112138397(LOC112138397);112138721(LOC112138721);112161877(LOC112161877);112158138(LOC112158138);112154591(LOC112154591);112161787(LOC112161787);112158236(LOC112158236);112143153(LOC112143153);112158662(LOC112158662);112149932(LOC112149932);112140147(LOC112140147);112159706(LOC112159706)	K06751+K02183+K04446+K08738+K02159+K04379+K04180+K22544+K06451
beta-Alanine metabolism	1	39	0.80211	0.999771	ko00410	Metabolism	Metabolism of other amino acids	112159803(srm)	K00797
Phosphatidylinositol signaling system	7	224	0.809756	0.999771	ko04070	Environmental Information Processing	Signal transduction	112140383(LOC112140383);112146328(LOC112146328);112151413(LOC112151413);112154591(LOC112154591);112151250(LOC112151250);112147669(LOC112147669);112155101(inpp4a)	K00914+K02183+K05857+K01092+K00889+K01109
Pentose and glucuronate interconversions	1	40	0.810169	0.999771	ko00040	Metabolism	Carbohydrate metabolism	112153974(LOC112153974)	K00011
Endocrine resistance	7	225	0.813302	0.999771	ko01522	Human Diseases	Drug resistance: Antineoplastic	112143307(LOC112143307);112151475(xkr9);112144588(LOC112144588);112158138(LOC112158138);112158236(LOC112158236);112159032(mmp9);112158072(LOC112158072)	K04650+K15144+K06625+K02159+K04379+K01403+K06624
Vasopressin-regulated water reabsorption	2	75	0.81465	0.999771	ko04962	Organismal Systems	Excretory system	112149863(LOC112149863);112147896(aqp3)	K10418+K09876
VEGF signaling pathway	3	107	0.815429	0.999771	ko04370	Environmental Information Processing	Signal transduction	112139281(LOC112139281);112146096(LOC112146096);112152538(LOC112152538)	K04393+K16342+K08273
Insulin resistance	6	197	0.816452	0.999771	ko04931	Human Diseases	Endocrine and metabolic diseases	112152828(LOC112152828);112152272(LOC112152272);112141078(LOC112141078);112162843(LOC112162843);112145844(socs3);112162233(ppp1r3c)	K08765+K05695+K07189+K04696
Tight junction	17	504	0.817372	0.999771	ko04530	Cellular Processes	Cellular community - eukaryotes	112142872(LOC112142872);112142909(LOC112142909);112146130(LOC112146130);112155323(LOC112155323);112155324(LOC112155324);112138476(LOC112138476);112142908(LOC112142908);112149773(LOC112149773);112143361(LOC112143361);112139281(LOC112139281);112149775(LOC112149775);112139207(cftr);112142907(LOC112142907);112141906(LOC112141906);112142913(LOC112142913);112137204(LOC112137204);112159979(LOC112159979)	K12075+K06087+K10352+K21111+K04393+K05031+K16819+K05692
Glycerolipid metabolism	3	108	0.820312	0.999771	ko00561	Metabolism	Lipid metabolism	112136762(LOC112136762);112146637(mboat2);112153974(LOC112153974)	K22284+K13517+K00011
Apoptosis - fly	3	109	0.825083	0.999771	ko04214	Cellular Processes	Cell growth and death	112138721(LOC112138721);112162928(LOC112162928);112155209(parp4)	K08738+K04397+K10798
Mannose type O-glycan biosynthesis	1	42	0.825317	0.999771	ko00515	Metabolism	Glycan biosynthesis and metabolism	112142760(LOC112142760)	K03663
Autophagy - animal	7	230	0.830268	0.999771	ko04140	Cellular Processes	Transport and catabolism	112140383(LOC112140383);112148180(ctsl);112142552(LOC112142552);112140731(LOC112140731);112154369(ddit4);112145362(LOC112145362);112148638(LOC112148638)	K00914+K01365+K08803+K08270+K20402+K08512
Central carbon metabolism in cancer	3	111	0.834303	0.999771	ko05230	Human Diseases	Cancers: Overview	112141117(LOC112141117);112151478(LOC112151478);112140009(LOC112140009)	K00844+K05092+K04377
Amphetamine addiction	4	143	0.837907	0.999771	ko05031	Human Diseases	Substance dependence	112146328(LOC112146328);112154591(LOC112154591);112158236(LOC112158236);112149980(fosb)	K02183+K04379+K09029
Butanoate metabolism	1	45	0.845805	0.999771	ko00650	Metabolism	Carbohydrate metabolism	112163043(LOC112163043)	K01641
Sphingolipid signaling pathway	7	238	0.854854	0.999771	ko04071	Environmental Information Processing	Signal transduction	112159097(LOC112159097);112146402(LOC112146402);112162275(LOC112162275);112145121(LOC112145121);112158138(LOC112158138);112150625(s1pr4);112150752(acer1)	K04710+K05703+K05665+K00654+K02159+K04293+K01441
Insulin signaling pathway	8	268	0.856854	0.999771	ko04910	Organismal Systems	Endocrine system	112154192(socs2);112146328(LOC112146328);112141117(LOC112141117);112141078(LOC112141078);112154591(LOC112154591);112162843(LOC112162843);112145844(socs3);112162233(ppp1r3c)	K04695+K02183+K00844+K05695+K07189+K04696
SNARE interactions in vesicular transport	1	49	0.869437	0.999771	ko04130	Genetic Information Processing	Folding, sorting and degradation	112148638(LOC112148638)	K08512
T cell receptor signaling pathway	5	183	0.869824	0.999771	ko04660	Organismal Systems	Immune system	112146402(LOC112146402);112138397(LOC112138397);112139281(LOC112139281);112158236(LOC112158236);112149932(LOC112149932)	K05703+K04446+K04393+K04379+K06451
Autophagy - other	1	52	0.884755	0.999771	ko04136	Cellular Processes	Transport and catabolism	112140383(LOC112140383)	K00914
Longevity regulating pathway - multiple species	3	125	0.88781	0.999771	ko04213	Organismal Systems	Aging	112162807(LOC112162807);112139447(LOC112139447);112139445(LOC112139445)	K09542+K03283
Maturity onset diabetes of the young	1	53	0.889451	0.999771	ko04950	Human Diseases	Endocrine and metabolic diseases	112150126(mafa)	K07595
Other types of O-glycan biosynthesis	1	54	0.893956	0.999771	ko00514	Metabolism	Glycan biosynthesis and metabolism	112150785(LOC112150785)	K11703
RNA polymerase	3	127	0.894043	0.999771	ko03020	Genetic Information Processing	Transcription	112161631(LOC112161631);112160927(eepd1);112150785(LOC112150785)	K03006
Endocrine and other factor-regulated calcium reabsorption	2	93	0.896372	0.999771	ko04961	Organismal Systems	Excretory system	112142014(LOC112142014);112156657(LOC112156657)	K01540+K01539
Metabolism of xenobiotics by cytochrome P450	1	55	0.898278	0.999771	ko00980	Metabolism	Xenobiotics biodegradation and metabolism	112160724(LOC112160724)	K07408
Notch signaling pathway	4	164	0.904698	0.999771	ko04330	Environmental Information Processing	Signal transduction	112162705(LOC112162705);112162807(LOC112162807);112139155(LOC112139155);112157953(LOC112157953)	K06065+K06062
Glucagon signaling pathway	5	197	0.906539	0.999771	ko04922	Organismal Systems	Endocrine system	112152828(LOC112152828);112146328(LOC112146328);112152272(LOC112152272);112146679(gcgr);112154591(LOC112154591)	K08765+K02183+K04583
Cortisol synthesis and secretion	3	132	0.908285	0.999771	ko04927	Organismal Systems	Endocrine system	112156827(pomc);112145998(LOC112145998);112151103(agtr1)	K05228+K04856+K04166
Focal adhesion	15	496	0.908492	0.999771	ko04510	Cellular Processes	Cellular community - eukaryotes	112148445(myl7);112146402(LOC112146402);112149979(LOC112149979);112146702(LOC112146702);112162134(LOC112162134);112160057(LOC112160057);112140711(LOC112140711);112140883(LOC112140883);112153710(LOC112153710);112139281(LOC112139281);112144205(LOC112144205);112160663(LOC112160663);112144579(lamb3);112137204(LOC112137204);112148514(LOC112148514)	K12754+K05703+K03853+K06493+K05449+K19719+K04437+K06237+K04393+K06246+K05717+K06244+K05692+K04659
Glycolysis / Gluconeogenesis	2	98	0.91224	0.999771	ko00010	Metabolism	Carbohydrate metabolism	112161556(eno4);112141117(LOC112141117)	K01689+K00844
RNA degradation	3	134	0.913479	0.999771	ko03018	Genetic Information Processing	Folding, sorting and degradation	112161556(eno4);112143979(LOC112143979);112143980(LOC112143980)	K01689+K12587
Cholinergic synapse	6	232	0.913765	0.999771	ko04725	Organismal Systems	Nervous system	112146402(LOC112146402);112163171(kcnq4);112161968(LOC112161968);112157256(LOC112157256);112158236(LOC112158236);112163270(LOC112163270)	K05703+K04929+K04930+K04379+K04447
DNA replication	1	60	0.917385	0.999771	ko03030	Genetic Information Processing	Replication and repair	112141078(LOC112141078)	K02324
Amyotrophic lateral sclerosis (ALS)	3	139	0.925314	0.999771	ko05014	Human Diseases	Neurodegenerative diseases	112148312(nos1);112138721(LOC112138721);112158138(LOC112158138)	K13240+K08738+K02159
Thermogenesis	10	364	0.929107	0.999771	ko04714	Organismal Systems	Environmental adaptation	112140025(nppa);112154141(acsl5);112152828(LOC112152828);112146584(LOC112146584);112157163(LOC112157163);112152272(LOC112152272);112162620(LOC112162620);112154306(LOC112154306);112152595(LOC112152595);112137204(LOC112137204)	K12334+K12335+K01897+K08765+K02266+K12323+K03948+K02273+K05692
Renal cell carcinoma	3	141	0.929618	0.999771	ko05211	Human Diseases	Cancers: Specific types	112144588(LOC112144588);112139281(LOC112139281);112158072(LOC112158072)	K06625+K04393
Circadian entrainment	6	242	0.931634	0.999771	ko04713	Organismal Systems	Environmental adaptation	112148312(nos1);112145998(LOC112145998);112142358(LOC112142358);112146328(LOC112146328);112154591(LOC112154591);112158236(LOC112158236)	K13240+K04856+K04286+K02183+K04379
Long-term depression	2	106	0.932972	0.999771	ko04730	Organismal Systems	Nervous system	112148312(nos1);112146096(LOC112146096)	K13240+K16342
Rap1 signaling pathway	14	487	0.934348	0.999771	ko04015	Environmental Information Processing	Signal transduction	112146328(LOC112146328);112146702(LOC112146702);112160057(LOC112160057);112154591(LOC112154591);112154426(LOC112154426);112139281(LOC112139281);112140998(LOC112140998);112140999(LOC112140999);112152255(fgf6);112140997(rasgrp3);112139621(LOC112139621);112143662(LOC112143662);112159555(LOC112159555);112137204(LOC112137204)	K05629+K02183+K06493+K05449+K05467+K05466+K04393+K05689+K04358+K12362+K17700+K04270+K05692
Fc epsilon RI signaling pathway	2	107	0.935211	0.999771	ko04664	Organismal Systems	Immune system	112146402(LOC112146402);112146096(LOC112146096)	K05703+K16342
Hippo signaling pathway - multiple species	1	66	0.935643	0.999771	ko04392	Environmental Information Processing	Signal transduction	112138953(LOC112138953)	K16669
MAPK signaling pathway - fly	4	179	0.936188	0.999771	ko04013	Environmental Information Processing	Signal transduction	112140383(LOC112140383);112148190(ksr2);112144506(LOC112144506);112148815(bmpr1b)	K14290+K18529+K08601+K13578
Breast cancer	7	278	0.937974	0.999771	ko05224	Human Diseases	Cancers: Specific types	112144588(LOC112144588);112158138(LOC112158138);112158236(LOC112158236);112152255(fgf6);112143441(LOC112143441);112140009(LOC112140009);112158072(LOC112158072)	K06625+K02159+K04379+K04358+K04402+K04377
Hepatocellular carcinoma	7	279	0.939358	0.999771	ko05225	Human Diseases	Cancers: Specific types	112154838(LOC112154838);112144588(LOC112144588);112158138(LOC112158138);112143441(LOC112143441);112140009(LOC112140009);112137204(LOC112137204);112158072(LOC112158072)	K00355+K06625+K02159+K04402+K04377+K05692
Dorso-ventral axis formation	2	113	0.947224	0.999771	ko04320	Organismal Systems	Development	112140430(LOC112140430);112141735(cpeb3)	K02184+K02602
Serotonergic synapse	5	221	0.948768	0.999771	ko04726	Organismal Systems	Nervous system	112163156(LOC112163156);112157253(LOC112157253);112141399(LOC112141399);112157166(LOC112157166);112146096(LOC112146096)	K04160+K08022+K16342
Aminoacyl-tRNA biosynthesis	1	72	0.949868	0.999771	ko00970	Genetic Information Processing	Translation	112160457(LOC112160457)	K01868
AMPK signaling pathway	5	222	0.950077	0.999771	ko04152	Environmental Information Processing	Signal transduction	112137795(hmgcr);112152828(LOC112152828);112136171(LOC112136171);112152272(LOC112152272);112139207(cftr)	K00021+K08765+K04135+K05031
Insulin secretion	4	189	0.951586	0.999771	ko04911	Organismal Systems	Endocrine system	112142014(LOC112142014);112156657(LOC112156657);112149568(LOC112149568);112161478(LOC112161478)	K01540+K01539+K18211+K04936
Human papillomavirus infection	21	709	0.951658	0.999771	ko05165	Human Diseases	Infectious diseases: Viral	112142872(LOC112142872);112140061(LOC112140061);112143896(LOC112143896);112144588(LOC112144588);112161877(LOC112161877);112146702(LOC112146702);112151199(atp6v1a);112158138(LOC112158138);112162981(LOC112162981);112157089(atp6v1f);112140711(LOC112140711);112137753(LOC112137753);112153710(LOC112153710);112161787(LOC112161787);112139281(LOC112139281);112162925(LOC112162925);112144205(LOC112144205);1…	K12075+K06751+K06625+K06493+K02145+K02159+K02152+K02151+K19719+K02148+K06237+K04393+K02147+K06246+K05717+K06244+K04659+K06624
Ribosome biogenesis in eukaryotes	2	119	0.957096	0.999771	ko03008	Genetic Information Processing	Translation	112140383(LOC112140383);112137964(wdr3)	K14290+K14556
Toll and Imd signaling pathway	1	78	0.960952	0.999771	ko04624	Organismal Systems	Immune system	112139205(cttnbp2)	K10380
Cell cycle	4	198	0.962445	0.999771	ko04110	Cellular Processes	Cell growth and death	112144588(LOC112144588);112143441(LOC112143441);112140009(LOC112140009);112158072(LOC112158072)	K06625+K04402+K04377+K06624
Longevity regulating pathway - worm	2	123	0.962667	0.999771	ko04212	Organismal Systems	Aging	112155861(LOC112155861);112155209(parp4)	K13356+K10798
Choline metabolism in cancer	4	200	0.964529	0.999771	ko05231	Human Diseases	Cancers: Overview	112162482(slc44a4);112146096(LOC112146096);112158236(LOC112158236);112147669(LOC112147669)	K15377+K16342+K04379+K00889
Intestinal immune network for IgA production	1	81	0.965539	0.999771	ko04672	Organismal Systems	Immune system	112143700(LOC112143700)	K03160+K03159
Olfactory transduction	4	202	0.966505	0.999771	ko04740	Organismal Systems	Sensory system	112146328(LOC112146328);112159304(LOC112159304);112154591(LOC112154591);112139155(LOC112139155)	K02183+K19497+K04257
Endocytosis	15	556	0.967465	0.999771	ko04144	Cellular Processes	Transport and catabolism	112136762(LOC112136762);112140061(LOC112140061);112143896(LOC112143896);112150339(dnajc6);112155304(LOC112155304);112161877(LOC112161877);112161512(LOC112161512);112153454(snx2);112161843(LOC112161843);112161787(LOC112161787);112139281(LOC112139281);112139447(LOC112139447);112147669(LOC112147669);112139445(LOC112139445);112143153(LOC112143153)	K18439+K06751+K09526+K05050+K12486+K17917+K19475+K04393+K03283+K00889+K04180
Ras signaling pathway	12	465	0.967779	0.999771	ko04014	Environmental Information Processing	Signal transduction	112146328(LOC112146328);112143874(LOC112143874);112148190(ksr2);112160057(LOC112160057);112154591(LOC112154591);112153756(LOC112153756);112154426(LOC112154426);112139281(LOC112139281);112146096(LOC112146096);112152255(fgf6);112140997(rasgrp3);112151478(LOC112151478)	K02183+K16343+K18529+K05449+K16817+K05467+K05466+K04393+K16342+K04358+K12362+K05092
Glutamatergic synapse	5	240	0.968984	0.999771	ko04724	Organismal Systems	Nervous system	112137866(LOC112137866);112153990(LOC112153990);112146096(LOC112146096);112159501(LOC112159501);112160641(shank2)	K05204+K15009+K16342+K04608
Ubiquitin mediated proteolysis	5	241	0.96981	0.999771	ko04120	Genetic Information Processing	Folding, sorting and degradation	112162361,RFAM:RF00001;112141440,RFAM:RF00001;112151558(LOC112151558);112148200(LOC112148200);112145844(socs3)	K10603+K10595+K07868+K04696
Taste transduction	2	130	0.970786	0.999771	ko04742	Organismal Systems	Sensory system	112137298(calhm1);112159555(LOC112159555)	K19738+K04270
Staphylococcus aureus infection	1	86	0.972019	0.999771	ko05150	Human Diseases	Infectious diseases: Bacterial	112139262(LOC112139262)	K03990
Nucleotide excision repair	1	88	0.974257	0.999771	ko03420	Genetic Information Processing	Replication and repair	112141078(LOC112141078)	K02324
Nicotine addiction	1	89	0.975307	0.999771	ko05033	Human Diseases	Substance dependence	112154952(LOC112154952)	K05185
Cushing syndrome	6	289	0.978819	0.999771	ko04934	Human Diseases	Endocrine and metabolic diseases	112136378(LOC112136378);112156827(pomc);112145998(LOC112145998);112144588(LOC112144588);112151103(agtr1);112158072(LOC112158072)	K09187+K05228+K04856+K06625+K04166+K06624
Platelet activation	6	301	0.984586	0.999771	ko04611	Organismal Systems	Immune system	112146402(LOC112146402);112146702(LOC112146702);112146096(LOC112146096);112148638(LOC112148638);112159555(LOC112159555);112137204(LOC112137204)	K05703+K06493+K16342+K08512+K04270+K05692
Regulation of actin cytoskeleton	10	437	0.984935	0.999771	ko04810	Cellular Processes	Cell motility	112148445(myl7);112137653(LOC112137653);112146702(LOC112146702);112151055(mtfr1);112139281(LOC112139281);112147669(LOC112147669);112160663(LOC112160663);112152255(fgf6);112141382(LOC112141382);112137204(LOC112137204)	K12754+K05742+K06493+K05741+K04393+K00889+K05717+K04358+K05768+K05692
Fc gamma R-mediated phagocytosis	3	192	0.98573	0.999771	ko04666	Organismal Systems	Immune system	112139281(LOC112139281);112147669(LOC112147669);112141382(LOC112141382)	K04393+K00889+K05768
Relaxin signaling pathway	6	304	0.985778	0.999771	ko04926	Organismal Systems	Endocrine system	112148312(nos1);112160057(LOC112160057);112153710(LOC112153710);112141134(LOC112141134);112158236(LOC112158236);112159032(mmp9)	K13240+K05449+K06237+K07994+K04379+K01403
EGFR tyrosine kinase inhibitor resistance	2	152	0.986663	0.999771	ko01521	Human Diseases	Drug resistance: Antineoplastic	112158138(LOC112158138);112163270(LOC112163270)	K02159+K04447
Cocaine addiction	1	104	0.986787	0.999771	ko05030	Human Diseases	Substance dependence	112149980(fosb)	K09029
Long-term potentiation	2	153	0.987135	0.999771	ko04720	Organismal Systems	Nervous system	112146328(LOC112146328);112154591(LOC112154591)	K02183
Neurotrophin signaling pathway	4	237	0.988128	0.999771	ko04722	Organismal Systems	Nervous system	112146328(LOC112146328);112158138(LOC112158138);112154591(LOC112154591);112139281(LOC112139281)	K02183+K02159+K04393
Dopaminergic synapse	5	276	0.98863	0.999771	ko04728	Organismal Systems	Nervous system	112139958(LOC112139958);112146328(LOC112146328);112154591(LOC112154591);112160257(LOC112160257);112158236(LOC112158236)	K15493+K02183+K02296+K04379
Oocyte meiosis	3	202	0.989721	0.999771	ko04114	Cellular Processes	Cell growth and death	112146328(LOC112146328);112154591(LOC112154591);112141735(cpeb3)	K02183+K02602
mRNA surveillance pathway	3	211	0.992375	0.999771	ko03015	Genetic Information Processing	Translation	112162705(LOC112162705);112151558(LOC112151558);112160348(LOC112160348)	K14401+K14327+K14411
Signaling pathways regulating pluripotency of stem cells	4	253	0.992749	0.999771	ko04550	Cellular Processes	Cellular community - eukaryotes	112142649(hand1);112140009(LOC112140009);112148815(bmpr1b);112163270(LOC112163270)	K09071+K04377+K13578+K04447
TGF-beta signaling pathway	2	170	0.993066	0.999771	ko04350	Environmental Information Processing	Signal transduction	112140009(LOC112140009);112148815(bmpr1b)	K04377+K13578
Melanogenesis	3	215	0.993329	0.999771	ko04916	Organismal Systems	Endocrine system	112156827(pomc);112146328(LOC112146328);112154591(LOC112154591)	K05228+K02183
Axon guidance	9	439	0.993558	0.999771	ko04360	Organismal Systems	Development	112146402(LOC112146402);112136788(LOC112136788);112160736(LOC112160736);112139281(LOC112139281);112148518(LOC112148518);112148815(bmpr1b);112141361(LOC112141361);112139155(LOC112139155);112157953(LOC112157953)	K05703+K06841+K05107+K04393+K07521+K13578+K06820+K05106
Gap junction	2	173	0.993788	0.999771	ko04540	Cellular Processes	Cellular community - eukaryotes	112143676(LOC112143676);112142886(LOC112142886)	K07375+K07373
Alcoholism	4	261	0.994355	0.999771	ko05034	Human Diseases	Substance dependence	112149581(LOC112149581);112146328(LOC112146328);112154591(LOC112154591);112149980(fosb)	K11251+K02183+K09029
Morphine addiction	2	185	0.996009	0.999771	ko05032	Human Diseases	Substance dependence	112154952(LOC112154952);112146662(LOC112146662)	K05185+K13293
RNA transport	4	289	0.997692	0.999771	ko03013	Genetic Information Processing	Translation	112140383(LOC112140383);112151558(LOC112151558);112140883(LOC112140883);112140722(LOC112140722)	K14290+K14327+K12160+K03231
Ribosome	1	150	0.998063	0.999771	ko03010	Genetic Information Processing	Translation	112159501(LOC112159501)	K02927
Progesterone-mediated oocyte maturation	1	151	0.998143	0.999771	ko04914	Organismal Systems	Endocrine system	112141735(cpeb3)	K02602
Wnt signaling pathway	4	305	0.998631	0.999771	ko04310	Environmental Information Processing	Signal transduction	112138397(LOC112138397);112147130(lrrc53);112137489(LOC112137489);112140009(LOC112140009)	K04446+K08399+K19882+K04377
Spliceosome	2	224	0.999074	0.999771	ko03040	Genetic Information Processing	Transcription	112139447(LOC112139447);112139445(LOC112139445)	K03283
Longevity regulating pathway	1	171	0.999195	0.999771	ko04211	Organismal Systems	Aging	112158138(LOC112158138)	K02159
Retrograde endocannabinoid signaling	2	250	0.999656	0.999771	ko04723	Organismal Systems	Nervous system	112154306(LOC112154306);112154952(LOC112154952)	K03948+K05185
GABAergic synapse	1	201	0.999771	0.999771	ko04727	Organismal Systems	Nervous system	112154952(LOC112154952)	K05185
