# Supplementary material for: Integrated Omics Approaches Revealed the Osmotic Stress-Responsive Genes and Microbiota in Gill of Marine Medaka
Source: mSystems. 2022 Mar 14;7(2):e00047-22. doi: 10.1128/msystems.00047-22 (PMC9040874; doi:10.1128/msystems.00047-22)
Supplement: TABLE S5 [file msystems.00047-22-st005.xlsx]

## Sheet: abundance_phylum
OTU	Sample	Abundance	treatment	Kingdom	Phylum
25f64cfc8125dcf82c4a671313e335b9	FW1	0,593309859154929509	FW	d__Bacteria	Proteobacteria
f0c60d80f36628214a0a7533f9739b39	FW1	0,205985915492957750	FW	d__Bacteria	Fusobacteriota
9b9a1dbee03012b98e65a39a0ddb6094	FW1	0,084507042253521125	FW	d__Bacteria	Firmicutes
a0b4753e483b7766ffe5ae0dee25948e	FW1	0,068661971830985907	FW	d__Archaea	Halobacterota
bf7a81d00a7c3f6f5ad5043f922a90bc	FW1	0,022887323943661973	FW	d__Bacteria	Cyanobacteria
55934115c6f06e1d2fe64b1bb5ee9058	FW1	0,014084507042253521	FW	d__Bacteria	Actinobacteriota
ed401254af9ccc2495072eb43fc1c378	FW1	0,010563380281690141	FW	d__Bacteria	Bacteroidota
077f6aa683ecebd3658fe6c7b9ccdeb6	FW1	0,000000000000000000	FW	d__Bacteria	Phylum < 1% abund.
453c840a7cb348fd1b60cb3721c65820	FW1	0,000000000000000000	FW	d__Bacteria	Phylum < 1% abund.
5824c0c1491afedbcf7ed138e5a793e6	FW1	0,000000000000000000	FW	d__Bacteria	Phylum < 1% abund.
5d60dfecdcf8a076236d3bf85382b725	FW1	0,000000000000000000	FW	d__Bacteria	Phylum < 1% abund.
894ebebd0f6b340fb6f788166150dbc7	FW1	0,000000000000000000	FW	d__Bacteria	Phylum < 1% abund.
9100002eb8c412e220b49e5f93e5e499	FW1	0,000000000000000000	FW	d__Bacteria	Phylum < 1% abund.
b075d5f1c50fe681e7ed998f3da487da	FW1	0,000000000000000000	FW	d__Bacteria	Phylum < 1% abund.
f0c60d80f36628214a0a7533f9739b39	FW2	0,394337714863498501	FW	d__Bacteria	Fusobacteriota
25f64cfc8125dcf82c4a671313e335b9	FW2	0,382541287495786975	FW	d__Bacteria	Proteobacteria
9b9a1dbee03012b98e65a39a0ddb6094	FW2	0,135827435119649481	FW	d__Bacteria	Firmicutes
55934115c6f06e1d2fe64b1bb5ee9058	FW2	0,061678463094034380	FW	d__Bacteria	Actinobacteriota
5d60dfecdcf8a076236d3bf85382b725	FW2	0,013818672059319177	FW	d__Bacteria	Verrucomicrobiota
077f6aa683ecebd3658fe6c7b9ccdeb6	FW2	0,010111223458038422	FW	d__Bacteria	Planctomycetota
ed401254af9ccc2495072eb43fc1c378	FW2	0,001685203909673071	FW	d__Bacteria	Phylum < 1% abund.
453c840a7cb348fd1b60cb3721c65820	FW2	0,000000000000000000	FW	d__Bacteria	Phylum < 1% abund.
5824c0c1491afedbcf7ed138e5a793e6	FW2	0,000000000000000000	FW	d__Bacteria	Phylum < 1% abund.
894ebebd0f6b340fb6f788166150dbc7	FW2	0,000000000000000000	FW	d__Bacteria	Phylum < 1% abund.
9100002eb8c412e220b49e5f93e5e499	FW2	0,000000000000000000	FW	d__Bacteria	Phylum < 1% abund.
a0b4753e483b7766ffe5ae0dee25948e	FW2	0,000000000000000000	FW	d__Archaea	Phylum < 1% abund.
b075d5f1c50fe681e7ed998f3da487da	FW2	0,000000000000000000	FW	d__Bacteria	Phylum < 1% abund.
bf7a81d00a7c3f6f5ad5043f922a90bc	FW2	0,000000000000000000	FW	d__Bacteria	Phylum < 1% abund.
f0c60d80f36628214a0a7533f9739b39	FW3	0,785428814780842588	FW	d__Bacteria	Fusobacteriota
25f64cfc8125dcf82c4a671313e335b9	FW3	0,132804822118849503	FW	d__Bacteria	Proteobacteria
9b9a1dbee03012b98e65a39a0ddb6094	FW3	0,069383476380790149	FW	d__Bacteria	Firmicutes
ed401254af9ccc2495072eb43fc1c378	FW3	0,011596671689707135	FW	d__Bacteria	Bacteroidota
077f6aa683ecebd3658fe6c7b9ccdeb6	FW3	0,000786215029810653	FW	d__Bacteria	Phylum < 1% abund.
453c840a7cb348fd1b60cb3721c65820	FW3	0,000000000000000000	FW	d__Bacteria	Phylum < 1% abund.
55934115c6f06e1d2fe64b1bb5ee9058	FW3	0,000000000000000000	FW	d__Bacteria	Phylum < 1% abund.
5824c0c1491afedbcf7ed138e5a793e6	FW3	0,000000000000000000	FW	d__Bacteria	Phylum < 1% abund.
5d60dfecdcf8a076236d3bf85382b725	FW3	0,000000000000000000	FW	d__Bacteria	Phylum < 1% abund.
894ebebd0f6b340fb6f788166150dbc7	FW3	0,000000000000000000	FW	d__Bacteria	Phylum < 1% abund.
9100002eb8c412e220b49e5f93e5e499	FW3	0,000000000000000000	FW	d__Bacteria	Phylum < 1% abund.
a0b4753e483b7766ffe5ae0dee25948e	FW3	0,000000000000000000	FW	d__Archaea	Phylum < 1% abund.
b075d5f1c50fe681e7ed998f3da487da	FW3	0,000000000000000000	FW	d__Bacteria	Phylum < 1% abund.
bf7a81d00a7c3f6f5ad5043f922a90bc	FW3	0,000000000000000000	FW	d__Bacteria	Phylum < 1% abund.
25f64cfc8125dcf82c4a671313e335b9	FW4	0,707923112986404091	FW	d__Bacteria	Proteobacteria
9b9a1dbee03012b98e65a39a0ddb6094	FW4	0,169245194561650270	FW	d__Bacteria	Firmicutes
f0c60d80f36628214a0a7533f9739b39	FW4	0,077824660103141111	FW	d__Bacteria	Fusobacteriota
55934115c6f06e1d2fe64b1bb5ee9058	FW4	0,030473511486169714	FW	d__Bacteria	Actinobacteriota
5d60dfecdcf8a076236d3bf85382b725	FW4	0,007032348804500703	FW	d__Bacteria	Phylum < 1% abund.
5824c0c1491afedbcf7ed138e5a793e6	FW4	0,005625879043600563	FW	d__Bacteria	Phylum < 1% abund.
ed401254af9ccc2495072eb43fc1c378	FW4	0,001875293014533521	FW	d__Bacteria	Phylum < 1% abund.
077f6aa683ecebd3658fe6c7b9ccdeb6	FW4	0,000000000000000000	FW	d__Bacteria	Phylum < 1% abund.
453c840a7cb348fd1b60cb3721c65820	FW4	0,000000000000000000	FW	d__Bacteria	Phylum < 1% abund.
894ebebd0f6b340fb6f788166150dbc7	FW4	0,000000000000000000	FW	d__Bacteria	Phylum < 1% abund.
9100002eb8c412e220b49e5f93e5e499	FW4	0,000000000000000000	FW	d__Bacteria	Phylum < 1% abund.
a0b4753e483b7766ffe5ae0dee25948e	FW4	0,000000000000000000	FW	d__Archaea	Phylum < 1% abund.
b075d5f1c50fe681e7ed998f3da487da	FW4	0,000000000000000000	FW	d__Bacteria	Phylum < 1% abund.
bf7a81d00a7c3f6f5ad5043f922a90bc	FW4	0,000000000000000000	FW	d__Bacteria	Phylum < 1% abund.
25f64cfc8125dcf82c4a671313e335b9	SW1	0,542103743624290257	SW	d__Bacteria	Proteobacteria
f0c60d80f36628214a0a7533f9739b39	SW1	0,390626503705129413	SW	d__Bacteria	Fusobacteriota
5d60dfecdcf8a076236d3bf85382b725	SW1	0,033298046386295833	SW	d__Bacteria	Verrucomicrobiota
9b9a1dbee03012b98e65a39a0ddb6094	SW1	0,020594745452795687	SW	d__Bacteria	Firmicutes
453c840a7cb348fd1b60cb3721c65820	SW1	0,006832836108170533	SW	d__Bacteria	Phylum < 1% abund.
ed401254af9ccc2495072eb43fc1c378	SW1	0,003079588105090944	SW	d__Bacteria	Phylum < 1% abund.
077f6aa683ecebd3658fe6c7b9ccdeb6	SW1	0,001732268309113656	SW	d__Bacteria	Phylum < 1% abund.
55934115c6f06e1d2fe64b1bb5ee9058	SW1	0,001732268309113656	SW	d__Bacteria	Phylum < 1% abund.
5824c0c1491afedbcf7ed138e5a793e6	SW1	0,000000000000000000	SW	d__Bacteria	Phylum < 1% abund.
894ebebd0f6b340fb6f788166150dbc7	SW1	0,000000000000000000	SW	d__Bacteria	Phylum < 1% abund.
9100002eb8c412e220b49e5f93e5e499	SW1	0,000000000000000000	SW	d__Bacteria	Phylum < 1% abund.
a0b4753e483b7766ffe5ae0dee25948e	SW1	0,000000000000000000	SW	d__Archaea	Phylum < 1% abund.
b075d5f1c50fe681e7ed998f3da487da	SW1	0,000000000000000000	SW	d__Bacteria	Phylum < 1% abund.
bf7a81d00a7c3f6f5ad5043f922a90bc	SW1	0,000000000000000000	SW	d__Bacteria	Phylum < 1% abund.
25f64cfc8125dcf82c4a671313e335b9	SW3	0,813569524464700322	SW	d__Bacteria	Proteobacteria
f0c60d80f36628214a0a7533f9739b39	SW3	0,126064149969902839	SW	d__Bacteria	Fusobacteriota
5d60dfecdcf8a076236d3bf85382b725	SW3	0,019692148937999827	SW	d__Bacteria	Verrucomicrobiota
9b9a1dbee03012b98e65a39a0ddb6094	SW3	0,019262189354200706	SW	d__Bacteria	Firmicutes
453c840a7cb348fd1b60cb3721c65820	SW3	0,011178949178777195	SW	d__Bacteria	Unknown
077f6aa683ecebd3658fe6c7b9ccdeb6	SW3	0,004729555421790352	SW	d__Bacteria	Phylum < 1% abund.
b075d5f1c50fe681e7ed998f3da487da	SW3	0,001891822168716141	SW	d__Bacteria	Phylum < 1% abund.
55934115c6f06e1d2fe64b1bb5ee9058	SW3	0,001719838335196491	SW	d__Bacteria	Phylum < 1% abund.
ed401254af9ccc2495072eb43fc1c378	SW3	0,001031903001117895	SW	d__Bacteria	Phylum < 1% abund.
894ebebd0f6b340fb6f788166150dbc7	SW3	0,000859919167598246	SW	d__Bacteria	Phylum < 1% abund.
5824c0c1491afedbcf7ed138e5a793e6	SW3	0,000000000000000000	SW	d__Bacteria	Phylum < 1% abund.
9100002eb8c412e220b49e5f93e5e499	SW3	0,000000000000000000	SW	d__Bacteria	Phylum < 1% abund.
a0b4753e483b7766ffe5ae0dee25948e	SW3	0,000000000000000000	SW	d__Archaea	Phylum < 1% abund.
bf7a81d00a7c3f6f5ad5043f922a90bc	SW3	0,000000000000000000	SW	d__Bacteria	Phylum < 1% abund.
25f64cfc8125dcf82c4a671313e335b9	SW4	0,688026515674630579	SW	d__Bacteria	Proteobacteria
f0c60d80f36628214a0a7533f9739b39	SW4	0,207291810523408365	SW	d__Bacteria	Fusobacteriota
5d60dfecdcf8a076236d3bf85382b725	SW4	0,032039773511945861	SW	d__Bacteria	Verrucomicrobiota
ed401254af9ccc2495072eb43fc1c378	SW4	0,022510702941582656	SW	d__Bacteria	Bacteroidota
55934115c6f06e1d2fe64b1bb5ee9058	SW4	0,021267780693274410	SW	d__Bacteria	Actinobacteriota
9b9a1dbee03012b98e65a39a0ddb6094	SW4	0,020162960917000414	SW	d__Bacteria	Firmicutes
453c840a7cb348fd1b60cb3721c65820	SW4	0,005109791465267228	SW	d__Bacteria	Phylum < 1% abund.
077f6aa683ecebd3658fe6c7b9ccdeb6	SW4	0,003590664272890485	SW	d__Bacteria	Phylum < 1% abund.
5824c0c1491afedbcf7ed138e5a793e6	SW4	0,000000000000000000	SW	d__Bacteria	Phylum < 1% abund.
894ebebd0f6b340fb6f788166150dbc7	SW4	0,000000000000000000	SW	d__Bacteria	Phylum < 1% abund.
9100002eb8c412e220b49e5f93e5e499	SW4	0,000000000000000000	SW	d__Bacteria	Phylum < 1% abund.
a0b4753e483b7766ffe5ae0dee25948e	SW4	0,000000000000000000	SW	d__Archaea	Phylum < 1% abund.
b075d5f1c50fe681e7ed998f3da487da	SW4	0,000000000000000000	SW	d__Bacteria	Phylum < 1% abund.
bf7a81d00a7c3f6f5ad5043f922a90bc	SW4	0,000000000000000000	SW	d__Bacteria	Phylum < 1% abund.
25f64cfc8125dcf82c4a671313e335b9	SW5	0,658342303552206687	SW	d__Bacteria	Proteobacteria
f0c60d80f36628214a0a7533f9739b39	SW5	0,237459634015069948	SW	d__Bacteria	Fusobacteriota
5d60dfecdcf8a076236d3bf85382b725	SW5	0,069967707212055974	SW	d__Bacteria	Verrucomicrobiota
55934115c6f06e1d2fe64b1bb5ee9058	SW5	0,013778256189451023	SW	d__Bacteria	Actinobacteriota
453c840a7cb348fd1b60cb3721c65820	SW5	0,010764262648008612	SW	d__Bacteria	Unknown
077f6aa683ecebd3658fe6c7b9ccdeb6	SW5	0,004305705059203444	SW	d__Bacteria	Phylum < 1% abund.
9b9a1dbee03012b98e65a39a0ddb6094	SW5	0,004090419806243272	SW	d__Bacteria	Phylum < 1% abund.
9100002eb8c412e220b49e5f93e5e499	SW5	0,001291711517761033	SW	d__Bacteria	Phylum < 1% abund.
5824c0c1491afedbcf7ed138e5a793e6	SW5	0,000000000000000000	SW	d__Bacteria	Phylum < 1% abund.
894ebebd0f6b340fb6f788166150dbc7	SW5	0,000000000000000000	SW	d__Bacteria	Phylum < 1% abund.
a0b4753e483b7766ffe5ae0dee25948e	SW5	0,000000000000000000	SW	d__Archaea	Phylum < 1% abund.
b075d5f1c50fe681e7ed998f3da487da	SW5	0,000000000000000000	SW	d__Bacteria	Phylum < 1% abund.
bf7a81d00a7c3f6f5ad5043f922a90bc	SW5	0,000000000000000000	SW	d__Bacteria	Phylum < 1% abund.
ed401254af9ccc2495072eb43fc1c378	SW5	0,000000000000000000	SW	d__Bacteria	Phylum < 1% abund.

## Sheet: abundance_class
OTU	Sample	Abundance	treatment	Kingdom	Phylum	Class
25f64cfc8125dcf82c4a671313e335b9	FW1	0,536971830985915499	FW	d__Bacteria	Proteobacteria	Gammaproteobacteria
f0c60d80f36628214a0a7533f9739b39	FW1	0,205985915492957750	FW	d__Bacteria	Fusobacteriota	Fusobacteriia
51bda0daf934b61ca2ce5129f8d6a86c	FW1	0,072183098591549297	FW	d__Bacteria	Firmicutes	Unknown
a0b4753e483b7766ffe5ae0dee25948e	FW1	0,068661971830985907	FW	d__Archaea	Halobacterota	Halobacteria
ccc93f3bdcca43deb645e36e992ced38	FW1	0,056338028169014079	FW	d__Bacteria	Proteobacteria	Alphaproteobacteria
bf7a81d00a7c3f6f5ad5043f922a90bc	FW1	0,022887323943661973	FW	d__Bacteria	Cyanobacteria	Vampirivibrionia
55934115c6f06e1d2fe64b1bb5ee9058	FW1	0,014084507042253521	FW	d__Bacteria	Actinobacteriota	Actinobacteria
969158baa2081ccad51855338c5d9d64	FW1	0,012323943661971830	FW	d__Bacteria	Firmicutes	Bacilli
8e87490f9dbfd65f3da1f572b477ab36	FW1	0,010563380281690141	FW	d__Bacteria	Bacteroidota	Rhodothermia
077f6aa683ecebd3658fe6c7b9ccdeb6	FW1	0,000000000000000000	FW	d__Bacteria	Planctomycetota	Class < 1% abund.
453c840a7cb348fd1b60cb3721c65820	FW1	0,000000000000000000	FW	d__Bacteria	Unknown d__Bacteria (Kingdom)	Class < 1% abund.
5824c0c1491afedbcf7ed138e5a793e6	FW1	0,000000000000000000	FW	d__Bacteria	Deinococcota	Class < 1% abund.
5d60dfecdcf8a076236d3bf85382b725	FW1	0,000000000000000000	FW	d__Bacteria	Verrucomicrobiota	Class < 1% abund.
894ebebd0f6b340fb6f788166150dbc7	FW1	0,000000000000000000	FW	d__Bacteria	Bdellovibrionota	Class < 1% abund.
9100002eb8c412e220b49e5f93e5e499	FW1	0,000000000000000000	FW	d__Bacteria	Chloroflexi	Class < 1% abund.
9b9a1dbee03012b98e65a39a0ddb6094	FW1	0,000000000000000000	FW	d__Bacteria	Firmicutes	Class < 1% abund.
b075d5f1c50fe681e7ed998f3da487da	FW1	0,000000000000000000	FW	d__Bacteria	Dependentiae	Class < 1% abund.
d60b91f02132a43fc5fc8615efab1b39	FW1	0,000000000000000000	FW	d__Bacteria	Cyanobacteria	Class < 1% abund.
ed401254af9ccc2495072eb43fc1c378	FW1	0,000000000000000000	FW	d__Bacteria	Bacteroidota	Class < 1% abund.
f20fcbda4e813711a43cc20487ad89f6	FW1	0,000000000000000000	FW	d__Bacteria	Verrucomicrobiota	Class < 1% abund.
f775686389ef96974cbdfbc7e6f9523f	FW1	0,000000000000000000	FW	d__Bacteria	Actinobacteriota	Class < 1% abund.
f0c60d80f36628214a0a7533f9739b39	FW2	0,394337714863498501	FW	d__Bacteria	Fusobacteriota	Fusobacteriia
25f64cfc8125dcf82c4a671313e335b9	FW2	0,368385574654533199	FW	d__Bacteria	Proteobacteria	Gammaproteobacteria
969158baa2081ccad51855338c5d9d64	FW2	0,071789686552072796	FW	d__Bacteria	Firmicutes	Bacilli
51bda0daf934b61ca2ce5129f8d6a86c	FW2	0,064037748567576672	FW	d__Bacteria	Firmicutes	Unknown
55934115c6f06e1d2fe64b1bb5ee9058	FW2	0,061678463094034380	FW	d__Bacteria	Actinobacteriota	Actinobacteria
ccc93f3bdcca43deb645e36e992ced38	FW2	0,014155712841253791	FW	d__Bacteria	Proteobacteria	Alphaproteobacteria
5d60dfecdcf8a076236d3bf85382b725	FW2	0,013818672059319177	FW	d__Bacteria	Verrucomicrobiota	Verrucomicrobiae
077f6aa683ecebd3658fe6c7b9ccdeb6	FW2	0,010111223458038422	FW	d__Bacteria	Planctomycetota	Planctomycetes
ed401254af9ccc2495072eb43fc1c378	FW2	0,001685203909673071	FW	d__Bacteria	Bacteroidota	Class < 1% abund.
453c840a7cb348fd1b60cb3721c65820	FW2	0,000000000000000000	FW	d__Bacteria	Unknown d__Bacteria (Kingdom)	Class < 1% abund.
5824c0c1491afedbcf7ed138e5a793e6	FW2	0,000000000000000000	FW	d__Bacteria	Deinococcota	Class < 1% abund.
894ebebd0f6b340fb6f788166150dbc7	FW2	0,000000000000000000	FW	d__Bacteria	Bdellovibrionota	Class < 1% abund.
8e87490f9dbfd65f3da1f572b477ab36	FW2	0,000000000000000000	FW	d__Bacteria	Bacteroidota	Class < 1% abund.
9100002eb8c412e220b49e5f93e5e499	FW2	0,000000000000000000	FW	d__Bacteria	Chloroflexi	Class < 1% abund.
9b9a1dbee03012b98e65a39a0ddb6094	FW2	0,000000000000000000	FW	d__Bacteria	Firmicutes	Class < 1% abund.
a0b4753e483b7766ffe5ae0dee25948e	FW2	0,000000000000000000	FW	d__Archaea	Halobacterota	Class < 1% abund.
b075d5f1c50fe681e7ed998f3da487da	FW2	0,000000000000000000	FW	d__Bacteria	Dependentiae	Class < 1% abund.
bf7a81d00a7c3f6f5ad5043f922a90bc	FW2	0,000000000000000000	FW	d__Bacteria	Cyanobacteria	Class < 1% abund.
d60b91f02132a43fc5fc8615efab1b39	FW2	0,000000000000000000	FW	d__Bacteria	Cyanobacteria	Class < 1% abund.
f20fcbda4e813711a43cc20487ad89f6	FW2	0,000000000000000000	FW	d__Bacteria	Verrucomicrobiota	Class < 1% abund.
f775686389ef96974cbdfbc7e6f9523f	FW2	0,000000000000000000	FW	d__Bacteria	Actinobacteriota	Class < 1% abund.
f0c60d80f36628214a0a7533f9739b39	FW3	0,785428814780842588	FW	d__Bacteria	Fusobacteriota	Fusobacteriia
25f64cfc8125dcf82c4a671313e335b9	FW3	0,131953089169887960	FW	d__Bacteria	Proteobacteria	Gammaproteobacteria
51bda0daf934b61ca2ce5129f8d6a86c	FW3	0,064731704121077122	FW	d__Bacteria	Firmicutes	Unknown
ed401254af9ccc2495072eb43fc1c378	FW3	0,011596671689707135	FW	d__Bacteria	Bacteroidota	Bacteroidia
9b9a1dbee03012b98e65a39a0ddb6094	FW3	0,004651772259713032	FW	d__Bacteria	Firmicutes	Class < 1% abund.
ccc93f3bdcca43deb645e36e992ced38	FW3	0,000851732948961541	FW	d__Bacteria	Proteobacteria	Class < 1% abund.
077f6aa683ecebd3658fe6c7b9ccdeb6	FW3	0,000786215029810653	FW	d__Bacteria	Planctomycetota	Class < 1% abund.
453c840a7cb348fd1b60cb3721c65820	FW3	0,000000000000000000	FW	d__Bacteria	Unknown d__Bacteria (Kingdom)	Class < 1% abund.
55934115c6f06e1d2fe64b1bb5ee9058	FW3	0,000000000000000000	FW	d__Bacteria	Actinobacteriota	Class < 1% abund.
5824c0c1491afedbcf7ed138e5a793e6	FW3	0,000000000000000000	FW	d__Bacteria	Deinococcota	Class < 1% abund.
5d60dfecdcf8a076236d3bf85382b725	FW3	0,000000000000000000	FW	d__Bacteria	Verrucomicrobiota	Class < 1% abund.
894ebebd0f6b340fb6f788166150dbc7	FW3	0,000000000000000000	FW	d__Bacteria	Bdellovibrionota	Class < 1% abund.
8e87490f9dbfd65f3da1f572b477ab36	FW3	0,000000000000000000	FW	d__Bacteria	Bacteroidota	Class < 1% abund.
9100002eb8c412e220b49e5f93e5e499	FW3	0,000000000000000000	FW	d__Bacteria	Chloroflexi	Class < 1% abund.
969158baa2081ccad51855338c5d9d64	FW3	0,000000000000000000	FW	d__Bacteria	Firmicutes	Class < 1% abund.
a0b4753e483b7766ffe5ae0dee25948e	FW3	0,000000000000000000	FW	d__Archaea	Halobacterota	Class < 1% abund.
b075d5f1c50fe681e7ed998f3da487da	FW3	0,000000000000000000	FW	d__Bacteria	Dependentiae	Class < 1% abund.
bf7a81d00a7c3f6f5ad5043f922a90bc	FW3	0,000000000000000000	FW	d__Bacteria	Cyanobacteria	Class < 1% abund.
d60b91f02132a43fc5fc8615efab1b39	FW3	0,000000000000000000	FW	d__Bacteria	Cyanobacteria	Class < 1% abund.
f20fcbda4e813711a43cc20487ad89f6	FW3	0,000000000000000000	FW	d__Bacteria	Verrucomicrobiota	Class < 1% abund.
f775686389ef96974cbdfbc7e6f9523f	FW3	0,000000000000000000	FW	d__Bacteria	Actinobacteriota	Class < 1% abund.
25f64cfc8125dcf82c4a671313e335b9	FW4	0,646976090014064753	FW	d__Bacteria	Proteobacteria	Gammaproteobacteria
9b9a1dbee03012b98e65a39a0ddb6094	FW4	0,133145804031879977	FW	d__Bacteria	Firmicutes	Clostridia
f0c60d80f36628214a0a7533f9739b39	FW4	0,077824660103141111	FW	d__Bacteria	Fusobacteriota	Fusobacteriia
ccc93f3bdcca43deb645e36e992ced38	FW4	0,060947022972339428	FW	d__Bacteria	Proteobacteria	Alphaproteobacteria
969158baa2081ccad51855338c5d9d64	FW4	0,036099390529770278	FW	d__Bacteria	Firmicutes	Bacilli
55934115c6f06e1d2fe64b1bb5ee9058	FW4	0,030473511486169714	FW	d__Bacteria	Actinobacteriota	Actinobacteria
5d60dfecdcf8a076236d3bf85382b725	FW4	0,007032348804500703	FW	d__Bacteria	Verrucomicrobiota	Class < 1% abund.
5824c0c1491afedbcf7ed138e5a793e6	FW4	0,005625879043600563	FW	d__Bacteria	Deinococcota	Class < 1% abund.
ed401254af9ccc2495072eb43fc1c378	FW4	0,001875293014533521	FW	d__Bacteria	Bacteroidota	Class < 1% abund.
077f6aa683ecebd3658fe6c7b9ccdeb6	FW4	0,000000000000000000	FW	d__Bacteria	Planctomycetota	Class < 1% abund.
453c840a7cb348fd1b60cb3721c65820	FW4	0,000000000000000000	FW	d__Bacteria	Unknown d__Bacteria (Kingdom)	Class < 1% abund.
51bda0daf934b61ca2ce5129f8d6a86c	FW4	0,000000000000000000	FW	d__Bacteria	Firmicutes	Class < 1% abund.
894ebebd0f6b340fb6f788166150dbc7	FW4	0,000000000000000000	FW	d__Bacteria	Bdellovibrionota	Class < 1% abund.
8e87490f9dbfd65f3da1f572b477ab36	FW4	0,000000000000000000	FW	d__Bacteria	Bacteroidota	Class < 1% abund.
9100002eb8c412e220b49e5f93e5e499	FW4	0,000000000000000000	FW	d__Bacteria	Chloroflexi	Class < 1% abund.
a0b4753e483b7766ffe5ae0dee25948e	FW4	0,000000000000000000	FW	d__Archaea	Halobacterota	Class < 1% abund.
b075d5f1c50fe681e7ed998f3da487da	FW4	0,000000000000000000	FW	d__Bacteria	Dependentiae	Class < 1% abund.
bf7a81d00a7c3f6f5ad5043f922a90bc	FW4	0,000000000000000000	FW	d__Bacteria	Cyanobacteria	Class < 1% abund.
d60b91f02132a43fc5fc8615efab1b39	FW4	0,000000000000000000	FW	d__Bacteria	Cyanobacteria	Class < 1% abund.
f20fcbda4e813711a43cc20487ad89f6	FW4	0,000000000000000000	FW	d__Bacteria	Verrucomicrobiota	Class < 1% abund.
f775686389ef96974cbdfbc7e6f9523f	FW4	0,000000000000000000	FW	d__Bacteria	Actinobacteriota	Class < 1% abund.
25f64cfc8125dcf82c4a671313e335b9	SW1	0,528823019921085602	SW	d__Bacteria	Proteobacteria	Gammaproteobacteria
f0c60d80f36628214a0a7533f9739b39	SW1	0,390626503705129413	SW	d__Bacteria	Fusobacteriota	Fusobacteriia
5d60dfecdcf8a076236d3bf85382b725	SW1	0,031662015205466271	SW	d__Bacteria	Verrucomicrobiota	Verrucomicrobiae
51bda0daf934b61ca2ce5129f8d6a86c	SW1	0,020594745452795687	SW	d__Bacteria	Firmicutes	Unknown
ccc93f3bdcca43deb645e36e992ced38	SW1	0,013280723703204695	SW	d__Bacteria	Proteobacteria	Alphaproteobacteria
453c840a7cb348fd1b60cb3721c65820	SW1	0,006832836108170533	SW	d__Bacteria	Unknown d__Bacteria (Kingdom)	Class < 1% abund.
ed401254af9ccc2495072eb43fc1c378	SW1	0,003079588105090944	SW	d__Bacteria	Bacteroidota	Class < 1% abund.
077f6aa683ecebd3658fe6c7b9ccdeb6	SW1	0,001732268309113656	SW	d__Bacteria	Planctomycetota	Class < 1% abund.
55934115c6f06e1d2fe64b1bb5ee9058	SW1	0,001732268309113656	SW	d__Bacteria	Actinobacteriota	Class < 1% abund.
f20fcbda4e813711a43cc20487ad89f6	SW1	0,001636031180829564	SW	d__Bacteria	Verrucomicrobiota	Class < 1% abund.
5824c0c1491afedbcf7ed138e5a793e6	SW1	0,000000000000000000	SW	d__Bacteria	Deinococcota	Class < 1% abund.
894ebebd0f6b340fb6f788166150dbc7	SW1	0,000000000000000000	SW	d__Bacteria	Bdellovibrionota	Class < 1% abund.
8e87490f9dbfd65f3da1f572b477ab36	SW1	0,000000000000000000	SW	d__Bacteria	Bacteroidota	Class < 1% abund.
9100002eb8c412e220b49e5f93e5e499	SW1	0,000000000000000000	SW	d__Bacteria	Chloroflexi	Class < 1% abund.
969158baa2081ccad51855338c5d9d64	SW1	0,000000000000000000	SW	d__Bacteria	Firmicutes	Class < 1% abund.
9b9a1dbee03012b98e65a39a0ddb6094	SW1	0,000000000000000000	SW	d__Bacteria	Firmicutes	Class < 1% abund.
a0b4753e483b7766ffe5ae0dee25948e	SW1	0,000000000000000000	SW	d__Archaea	Halobacterota	Class < 1% abund.
b075d5f1c50fe681e7ed998f3da487da	SW1	0,000000000000000000	SW	d__Bacteria	Dependentiae	Class < 1% abund.
bf7a81d00a7c3f6f5ad5043f922a90bc	SW1	0,000000000000000000	SW	d__Bacteria	Cyanobacteria	Class < 1% abund.
d60b91f02132a43fc5fc8615efab1b39	SW1	0,000000000000000000	SW	d__Bacteria	Cyanobacteria	Class < 1% abund.
f775686389ef96974cbdfbc7e6f9523f	SW1	0,000000000000000000	SW	d__Bacteria	Actinobacteriota	Class < 1% abund.
25f64cfc8125dcf82c4a671313e335b9	SW3	0,796715108779774694	SW	d__Bacteria	Proteobacteria	Gammaproteobacteria
f0c60d80f36628214a0a7533f9739b39	SW3	0,126064149969902839	SW	d__Bacteria	Fusobacteriota	Fusobacteriia
5d60dfecdcf8a076236d3bf85382b725	SW3	0,019692148937999827	SW	d__Bacteria	Verrucomicrobiota	Verrucomicrobiae
51bda0daf934b61ca2ce5129f8d6a86c	SW3	0,017456359102244388	SW	d__Bacteria	Firmicutes	Unknown
ccc93f3bdcca43deb645e36e992ced38	SW3	0,016854415684925617	SW	d__Bacteria	Proteobacteria	Alphaproteobacteria
453c840a7cb348fd1b60cb3721c65820	SW3	0,011178949178777195	SW	d__Bacteria	Unknown d__Bacteria (Kingdom)	Unknown
077f6aa683ecebd3658fe6c7b9ccdeb6	SW3	0,004729555421790352	SW	d__Bacteria	Planctomycetota	Class < 1% abund.
b075d5f1c50fe681e7ed998f3da487da	SW3	0,001891822168716141	SW	d__Bacteria	Dependentiae	Class < 1% abund.
969158baa2081ccad51855338c5d9d64	SW3	0,001805830251956316	SW	d__Bacteria	Firmicutes	Class < 1% abund.
55934115c6f06e1d2fe64b1bb5ee9058	SW3	0,001719838335196491	SW	d__Bacteria	Actinobacteriota	Class < 1% abund.
ed401254af9ccc2495072eb43fc1c378	SW3	0,001031903001117895	SW	d__Bacteria	Bacteroidota	Class < 1% abund.
894ebebd0f6b340fb6f788166150dbc7	SW3	0,000859919167598246	SW	d__Bacteria	Bdellovibrionota	Class < 1% abund.
5824c0c1491afedbcf7ed138e5a793e6	SW3	0,000000000000000000	SW	d__Bacteria	Deinococcota	Class < 1% abund.
8e87490f9dbfd65f3da1f572b477ab36	SW3	0,000000000000000000	SW	d__Bacteria	Bacteroidota	Class < 1% abund.
9100002eb8c412e220b49e5f93e5e499	SW3	0,000000000000000000	SW	d__Bacteria	Chloroflexi	Class < 1% abund.
9b9a1dbee03012b98e65a39a0ddb6094	SW3	0,000000000000000000	SW	d__Bacteria	Firmicutes	Class < 1% abund.
a0b4753e483b7766ffe5ae0dee25948e	SW3	0,000000000000000000	SW	d__Archaea	Halobacterota	Class < 1% abund.
bf7a81d00a7c3f6f5ad5043f922a90bc	SW3	0,000000000000000000	SW	d__Bacteria	Cyanobacteria	Class < 1% abund.
d60b91f02132a43fc5fc8615efab1b39	SW3	0,000000000000000000	SW	d__Bacteria	Cyanobacteria	Class < 1% abund.
f20fcbda4e813711a43cc20487ad89f6	SW3	0,000000000000000000	SW	d__Bacteria	Verrucomicrobiota	Class < 1% abund.
f775686389ef96974cbdfbc7e6f9523f	SW3	0,000000000000000000	SW	d__Bacteria	Actinobacteriota	Class < 1% abund.
25f64cfc8125dcf82c4a671313e335b9	SW4	0,677806932744096091	SW	d__Bacteria	Proteobacteria	Gammaproteobacteria
f0c60d80f36628214a0a7533f9739b39	SW4	0,207291810523408365	SW	d__Bacteria	Fusobacteriota	Fusobacteriia
5d60dfecdcf8a076236d3bf85382b725	SW4	0,032039773511945861	SW	d__Bacteria	Verrucomicrobiota	Verrucomicrobiae
ed401254af9ccc2495072eb43fc1c378	SW4	0,022510702941582656	SW	d__Bacteria	Bacteroidota	Bacteroidia
55934115c6f06e1d2fe64b1bb5ee9058	SW4	0,020024858444966164	SW	d__Bacteria	Actinobacteriota	Actinobacteria
969158baa2081ccad51855338c5d9d64	SW4	0,011462505178842701	SW	d__Bacteria	Firmicutes	Bacilli
ccc93f3bdcca43deb645e36e992ced38	SW4	0,010219582930534456	SW	d__Bacteria	Proteobacteria	Alphaproteobacteria
51bda0daf934b61ca2ce5129f8d6a86c	SW4	0,008009943377986467	SW	d__Bacteria	Firmicutes	Class < 1% abund.
453c840a7cb348fd1b60cb3721c65820	SW4	0,005109791465267228	SW	d__Bacteria	Unknown d__Bacteria (Kingdom)	Class < 1% abund.
077f6aa683ecebd3658fe6c7b9ccdeb6	SW4	0,003590664272890485	SW	d__Bacteria	Planctomycetota	Class < 1% abund.
f775686389ef96974cbdfbc7e6f9523f	SW4	0,001242922248308245	SW	d__Bacteria	Actinobacteriota	Class < 1% abund.
9b9a1dbee03012b98e65a39a0ddb6094	SW4	0,000690512360171247	SW	d__Bacteria	Firmicutes	Class < 1% abund.
5824c0c1491afedbcf7ed138e5a793e6	SW4	0,000000000000000000	SW	d__Bacteria	Deinococcota	Class < 1% abund.
894ebebd0f6b340fb6f788166150dbc7	SW4	0,000000000000000000	SW	d__Bacteria	Bdellovibrionota	Class < 1% abund.
8e87490f9dbfd65f3da1f572b477ab36	SW4	0,000000000000000000	SW	d__Bacteria	Bacteroidota	Class < 1% abund.
9100002eb8c412e220b49e5f93e5e499	SW4	0,000000000000000000	SW	d__Bacteria	Chloroflexi	Class < 1% abund.
a0b4753e483b7766ffe5ae0dee25948e	SW4	0,000000000000000000	SW	d__Archaea	Halobacterota	Class < 1% abund.
b075d5f1c50fe681e7ed998f3da487da	SW4	0,000000000000000000	SW	d__Bacteria	Dependentiae	Class < 1% abund.
bf7a81d00a7c3f6f5ad5043f922a90bc	SW4	0,000000000000000000	SW	d__Bacteria	Cyanobacteria	Class < 1% abund.
d60b91f02132a43fc5fc8615efab1b39	SW4	0,000000000000000000	SW	d__Bacteria	Cyanobacteria	Class < 1% abund.
f20fcbda4e813711a43cc20487ad89f6	SW4	0,000000000000000000	SW	d__Bacteria	Verrucomicrobiota	Class < 1% abund.
25f64cfc8125dcf82c4a671313e335b9	SW5	0,628417653390742736	SW	d__Bacteria	Proteobacteria	Gammaproteobacteria
f0c60d80f36628214a0a7533f9739b39	SW5	0,237459634015069948	SW	d__Bacteria	Fusobacteriota	Fusobacteriia
5d60dfecdcf8a076236d3bf85382b725	SW5	0,069967707212055974	SW	d__Bacteria	Verrucomicrobiota	Verrucomicrobiae
ccc93f3bdcca43deb645e36e992ced38	SW5	0,029924650161463940	SW	d__Bacteria	Proteobacteria	Alphaproteobacteria
55934115c6f06e1d2fe64b1bb5ee9058	SW5	0,013778256189451023	SW	d__Bacteria	Actinobacteriota	Actinobacteria
453c840a7cb348fd1b60cb3721c65820	SW5	0,010764262648008612	SW	d__Bacteria	Unknown d__Bacteria (Kingdom)	Unknown
077f6aa683ecebd3658fe6c7b9ccdeb6	SW5	0,004305705059203444	SW	d__Bacteria	Planctomycetota	Class < 1% abund.
51bda0daf934b61ca2ce5129f8d6a86c	SW5	0,004090419806243272	SW	d__Bacteria	Firmicutes	Class < 1% abund.
9100002eb8c412e220b49e5f93e5e499	SW5	0,001291711517761033	SW	d__Bacteria	Chloroflexi	Class < 1% abund.
5824c0c1491afedbcf7ed138e5a793e6	SW5	0,000000000000000000	SW	d__Bacteria	Deinococcota	Class < 1% abund.
894ebebd0f6b340fb6f788166150dbc7	SW5	0,000000000000000000	SW	d__Bacteria	Bdellovibrionota	Class < 1% abund.
8e87490f9dbfd65f3da1f572b477ab36	SW5	0,000000000000000000	SW	d__Bacteria	Bacteroidota	Class < 1% abund.
969158baa2081ccad51855338c5d9d64	SW5	0,000000000000000000	SW	d__Bacteria	Firmicutes	Class < 1% abund.
9b9a1dbee03012b98e65a39a0ddb6094	SW5	0,000000000000000000	SW	d__Bacteria	Firmicutes	Class < 1% abund.
a0b4753e483b7766ffe5ae0dee25948e	SW5	0,000000000000000000	SW	d__Archaea	Halobacterota	Class < 1% abund.
b075d5f1c50fe681e7ed998f3da487da	SW5	0,000000000000000000	SW	d__Bacteria	Dependentiae	Class < 1% abund.
bf7a81d00a7c3f6f5ad5043f922a90bc	SW5	0,000000000000000000	SW	d__Bacteria	Cyanobacteria	Class < 1% abund.
d60b91f02132a43fc5fc8615efab1b39	SW5	0,000000000000000000	SW	d__Bacteria	Cyanobacteria	Class < 1% abund.
ed401254af9ccc2495072eb43fc1c378	SW5	0,000000000000000000	SW	d__Bacteria	Bacteroidota	Class < 1% abund.
f20fcbda4e813711a43cc20487ad89f6	SW5	0,000000000000000000	SW	d__Bacteria	Verrucomicrobiota	Class < 1% abund.
f775686389ef96974cbdfbc7e6f9523f	SW5	0,000000000000000000	SW	d__Bacteria	Actinobacteriota	Class < 1% abund.

## Sheet: abundance_order
OTU	Sample	Abundance	treatment	Kingdom	Phylum	Class	Order
a7ec76218b8ea432e68937d55d06aeb6	FW1	0,274647887323943629	FW	d__Bacteria	Proteobacteria	Gammaproteobacteria	Pseudomonadales
f0c60d80f36628214a0a7533f9739b39	FW1	0,205985915492957750	FW	d__Bacteria	Fusobacteriota	Fusobacteriia	Fusobacteriales
25f64cfc8125dcf82c4a671313e335b9	FW1	0,198943661971830971	FW	d__Bacteria	Proteobacteria	Gammaproteobacteria	Enterobacterales
51bda0daf934b61ca2ce5129f8d6a86c	FW1	0,072183098591549297	FW	d__Bacteria	Firmicutes	Unknown Firmicutes (Phylum)	Unknown
a0b4753e483b7766ffe5ae0dee25948e	FW1	0,068661971830985907	FW	d__Archaea	Halobacterota	Halobacteria	Halobacterales
73df155ec7e32ca27d87e56cd9a80436	FW1	0,063380281690140844	FW	d__Bacteria	Proteobacteria	Gammaproteobacteria	Burkholderiales
52b472caf681c3754daf2f8847f010c7	FW1	0,038732394366197180	FW	d__Bacteria	Proteobacteria	Alphaproteobacteria	Sphingomonadales
bf7a81d00a7c3f6f5ad5043f922a90bc	FW1	0,022887323943661973	FW	d__Bacteria	Cyanobacteria	Vampirivibrionia	Unknown
b3af6ea37fab5c552173414962d86faf	FW1	0,017605633802816902	FW	d__Bacteria	Proteobacteria	Alphaproteobacteria	Rhodobacterales
35b66d17d703b410b2610dd0934a71e4	FW1	0,014084507042253521	FW	d__Bacteria	Actinobacteriota	Actinobacteria	Micrococcales
969158baa2081ccad51855338c5d9d64	FW1	0,012323943661971830	FW	d__Bacteria	Firmicutes	Bacilli	Bacillales
8e87490f9dbfd65f3da1f572b477ab36	FW1	0,010563380281690141	FW	d__Bacteria	Bacteroidota	Rhodothermia	Balneolales
00d93177a8b0764f94d4cf98b498c0dc	FW1	0,000000000000000000	FW	d__Bacteria	Firmicutes	Bacilli	Order < 1% abund.
077f6aa683ecebd3658fe6c7b9ccdeb6	FW1	0,000000000000000000	FW	d__Bacteria	Planctomycetota	Planctomycetes	Order < 1% abund.
1030dc04eeeff30fdaaf4b4e3f2e08c7	FW1	0,000000000000000000	FW	d__Bacteria	Proteobacteria	Alphaproteobacteria	Order < 1% abund.
120f1919f47bb5fa1be773b915a1b436	FW1	0,000000000000000000	FW	d__Bacteria	Proteobacteria	Gammaproteobacteria	Order < 1% abund.
304c9acf0711fa5239f5bce21620936b	FW1	0,000000000000000000	FW	d__Bacteria	Bacteroidota	Bacteroidia	Order < 1% abund.
38c293d315c01a5100f676e9bf9b9e6f	FW1	0,000000000000000000	FW	d__Bacteria	Proteobacteria	Alphaproteobacteria	Order < 1% abund.
448041edd7f2bc82fa004aa8786fb39d	FW1	0,000000000000000000	FW	d__Bacteria	Proteobacteria	Alphaproteobacteria	Order < 1% abund.
453c840a7cb348fd1b60cb3721c65820	FW1	0,000000000000000000	FW	d__Bacteria	Unknown d__Bacteria (Kingdom)	Unknown d__Bacteria (Kingdom)	Order < 1% abund.
55934115c6f06e1d2fe64b1bb5ee9058	FW1	0,000000000000000000	FW	d__Bacteria	Actinobacteriota	Actinobacteria	Order < 1% abund.
5824c0c1491afedbcf7ed138e5a793e6	FW1	0,000000000000000000	FW	d__Bacteria	Deinococcota	Deinococci	Order < 1% abund.
5d60dfecdcf8a076236d3bf85382b725	FW1	0,000000000000000000	FW	d__Bacteria	Verrucomicrobiota	Verrucomicrobiae	Order < 1% abund.
66b0be39d55de1373957d283ab49a0c6	FW1	0,000000000000000000	FW	d__Bacteria	Planctomycetota	Planctomycetes	Order < 1% abund.
717177fe9a7e8d88a373e20c6b68794d	FW1	0,000000000000000000	FW	d__Bacteria	Proteobacteria	Gammaproteobacteria	Order < 1% abund.
861b3b18a1a7f2ea116ac673ea72447f	FW1	0,000000000000000000	FW	d__Bacteria	Bacteroidota	Bacteroidia	Order < 1% abund.
894ebebd0f6b340fb6f788166150dbc7	FW1	0,000000000000000000	FW	d__Bacteria	Bdellovibrionota	Bdellovibrionia	Order < 1% abund.
9100002eb8c412e220b49e5f93e5e499	FW1	0,000000000000000000	FW	d__Bacteria	Chloroflexi	JG30-KF-CM66	Order < 1% abund.
92a7944c9dbd57da01b8df07b314c7e5	FW1	0,000000000000000000	FW	d__Bacteria	Proteobacteria	Gammaproteobacteria	Order < 1% abund.
9b9a1dbee03012b98e65a39a0ddb6094	FW1	0,000000000000000000	FW	d__Bacteria	Firmicutes	Clostridia	Order < 1% abund.
9ddc4c1590f8ed2d2f04e0424b2b2800	FW1	0,000000000000000000	FW	d__Bacteria	Proteobacteria	Alphaproteobacteria	Order < 1% abund.
a423a5b7d9bda766a8df4ca76c0fd477	FW1	0,000000000000000000	FW	d__Bacteria	Firmicutes	Bacilli	Order < 1% abund.
a6bc09abd7f93dc6028ed3c0c5035fa7	FW1	0,000000000000000000	FW	d__Bacteria	Actinobacteriota	Actinobacteria	Order < 1% abund.
ac12327724a5ee426820df0acf1a07ad	FW1	0,000000000000000000	FW	d__Bacteria	Proteobacteria	Alphaproteobacteria	Order < 1% abund.
b075d5f1c50fe681e7ed998f3da487da	FW1	0,000000000000000000	FW	d__Bacteria	Dependentiae	Babeliae	Order < 1% abund.
c26f2b17659d13e1f93141a7f14b42ee	FW1	0,000000000000000000	FW	d__Bacteria	Firmicutes	Clostridia	Order < 1% abund.
c4f4782b696a25ec41a22707239efa9c	FW1	0,000000000000000000	FW	d__Bacteria	Proteobacteria	Alphaproteobacteria	Order < 1% abund.
ccc93f3bdcca43deb645e36e992ced38	FW1	0,000000000000000000	FW	d__Bacteria	Proteobacteria	Alphaproteobacteria	Order < 1% abund.
cff7a83e70b2e61bd8685bd4bf16aa34	FW1	0,000000000000000000	FW	d__Bacteria	Proteobacteria	Alphaproteobacteria	Order < 1% abund.
d60b91f02132a43fc5fc8615efab1b39	FW1	0,000000000000000000	FW	d__Bacteria	Cyanobacteria	Cyanobacteriia	Order < 1% abund.
d82d36ac60958dc35ecd44a149181973	FW1	0,000000000000000000	FW	d__Bacteria	Proteobacteria	Gammaproteobacteria	Order < 1% abund.
e0231bc03ec5e31097e63c321db6f5e4	FW1	0,000000000000000000	FW	d__Bacteria	Actinobacteriota	Actinobacteria	Order < 1% abund.
e6ea5669a9220aa15492d7d3b69a60ec	FW1	0,000000000000000000	FW	d__Bacteria	Firmicutes	Clostridia	Order < 1% abund.
ed401254af9ccc2495072eb43fc1c378	FW1	0,000000000000000000	FW	d__Bacteria	Bacteroidota	Bacteroidia	Order < 1% abund.
ef5468f398c753893662ac901c2d6839	FW1	0,000000000000000000	FW	d__Bacteria	Bacteroidota	Bacteroidia	Order < 1% abund.
f20fcbda4e813711a43cc20487ad89f6	FW1	0,000000000000000000	FW	d__Bacteria	Verrucomicrobiota	Chlamydiae	Order < 1% abund.
f775686389ef96974cbdfbc7e6f9523f	FW1	0,000000000000000000	FW	d__Bacteria	Actinobacteriota	Acidimicrobiia	Order < 1% abund.
f9e018a6183671e633658e6802d94c40	FW1	0,000000000000000000	FW	d__Bacteria	Proteobacteria	Gammaproteobacteria	Order < 1% abund.
f0c60d80f36628214a0a7533f9739b39	FW2	0,394337714863498501	FW	d__Bacteria	Fusobacteriota	Fusobacteriia	Fusobacteriales
25f64cfc8125dcf82c4a671313e335b9	FW2	0,122682844624199525	FW	d__Bacteria	Proteobacteria	Gammaproteobacteria	Enterobacterales
73df155ec7e32ca27d87e56cd9a80436	FW2	0,122345803842264914	FW	d__Bacteria	Proteobacteria	Gammaproteobacteria	Burkholderiales
a7ec76218b8ea432e68937d55d06aeb6	FW2	0,114256825075834179	FW	d__Bacteria	Proteobacteria	Gammaproteobacteria	Pseudomonadales
51bda0daf934b61ca2ce5129f8d6a86c	FW2	0,064037748567576672	FW	d__Bacteria	Firmicutes	Unknown Firmicutes (Phylum)	Unknown
969158baa2081ccad51855338c5d9d64	FW2	0,054263565891472867	FW	d__Bacteria	Firmicutes	Bacilli	Bacillales
35b66d17d703b410b2610dd0934a71e4	FW2	0,036400404448938321	FW	d__Bacteria	Actinobacteriota	Actinobacteria	Micrococcales
55934115c6f06e1d2fe64b1bb5ee9058	FW2	0,025278058645096056	FW	d__Bacteria	Actinobacteriota	Actinobacteria	Propionibacteriales
00d93177a8b0764f94d4cf98b498c0dc	FW2	0,013818672059319177	FW	d__Bacteria	Firmicutes	Bacilli	Staphylococcales
5d60dfecdcf8a076236d3bf85382b725	FW2	0,013818672059319177	FW	d__Bacteria	Verrucomicrobiota	Verrucomicrobiae	Verrucomicrobiales
077f6aa683ecebd3658fe6c7b9ccdeb6	FW2	0,010111223458038422	FW	d__Bacteria	Planctomycetota	Planctomycetes	Pirellulales
b3af6ea37fab5c552173414962d86faf	FW2	0,005729693292888439	FW	d__Bacteria	Proteobacteria	Alphaproteobacteria	Order < 1% abund.
f9e018a6183671e633658e6802d94c40	FW2	0,005055611729019211	FW	d__Bacteria	Proteobacteria	Gammaproteobacteria	Order < 1% abund.
52b472caf681c3754daf2f8847f010c7	FW2	0,004381530165149983	FW	d__Bacteria	Proteobacteria	Alphaproteobacteria	Order < 1% abund.
92a7944c9dbd57da01b8df07b314c7e5	FW2	0,004044489383215369	FW	d__Bacteria	Proteobacteria	Gammaproteobacteria	Order < 1% abund.
c4f4782b696a25ec41a22707239efa9c	FW2	0,004044489383215369	FW	d__Bacteria	Proteobacteria	Alphaproteobacteria	Order < 1% abund.
a423a5b7d9bda766a8df4ca76c0fd477	FW2	0,003707448601280755	FW	d__Bacteria	Firmicutes	Bacilli	Order < 1% abund.
304c9acf0711fa5239f5bce21620936b	FW2	0,001685203909673071	FW	d__Bacteria	Bacteroidota	Bacteroidia	Order < 1% abund.
1030dc04eeeff30fdaaf4b4e3f2e08c7	FW2	0,000000000000000000	FW	d__Bacteria	Proteobacteria	Alphaproteobacteria	Order < 1% abund.
120f1919f47bb5fa1be773b915a1b436	FW2	0,000000000000000000	FW	d__Bacteria	Proteobacteria	Gammaproteobacteria	Order < 1% abund.
38c293d315c01a5100f676e9bf9b9e6f	FW2	0,000000000000000000	FW	d__Bacteria	Proteobacteria	Alphaproteobacteria	Order < 1% abund.
448041edd7f2bc82fa004aa8786fb39d	FW2	0,000000000000000000	FW	d__Bacteria	Proteobacteria	Alphaproteobacteria	Order < 1% abund.
453c840a7cb348fd1b60cb3721c65820	FW2	0,000000000000000000	FW	d__Bacteria	Unknown d__Bacteria (Kingdom)	Unknown d__Bacteria (Kingdom)	Order < 1% abund.
5824c0c1491afedbcf7ed138e5a793e6	FW2	0,000000000000000000	FW	d__Bacteria	Deinococcota	Deinococci	Order < 1% abund.
66b0be39d55de1373957d283ab49a0c6	FW2	0,000000000000000000	FW	d__Bacteria	Planctomycetota	Planctomycetes	Order < 1% abund.
717177fe9a7e8d88a373e20c6b68794d	FW2	0,000000000000000000	FW	d__Bacteria	Proteobacteria	Gammaproteobacteria	Order < 1% abund.
861b3b18a1a7f2ea116ac673ea72447f	FW2	0,000000000000000000	FW	d__Bacteria	Bacteroidota	Bacteroidia	Order < 1% abund.
894ebebd0f6b340fb6f788166150dbc7	FW2	0,000000000000000000	FW	d__Bacteria	Bdellovibrionota	Bdellovibrionia	Order < 1% abund.
8e87490f9dbfd65f3da1f572b477ab36	FW2	0,000000000000000000	FW	d__Bacteria	Bacteroidota	Rhodothermia	Order < 1% abund.
9100002eb8c412e220b49e5f93e5e499	FW2	0,000000000000000000	FW	d__Bacteria	Chloroflexi	JG30-KF-CM66	Order < 1% abund.
9b9a1dbee03012b98e65a39a0ddb6094	FW2	0,000000000000000000	FW	d__Bacteria	Firmicutes	Clostridia	Order < 1% abund.
9ddc4c1590f8ed2d2f04e0424b2b2800	FW2	0,000000000000000000	FW	d__Bacteria	Proteobacteria	Alphaproteobacteria	Order < 1% abund.
a0b4753e483b7766ffe5ae0dee25948e	FW2	0,000000000000000000	FW	d__Archaea	Halobacterota	Halobacteria	Order < 1% abund.
a6bc09abd7f93dc6028ed3c0c5035fa7	FW2	0,000000000000000000	FW	d__Bacteria	Actinobacteriota	Actinobacteria	Order < 1% abund.
ac12327724a5ee426820df0acf1a07ad	FW2	0,000000000000000000	FW	d__Bacteria	Proteobacteria	Alphaproteobacteria	Order < 1% abund.
b075d5f1c50fe681e7ed998f3da487da	FW2	0,000000000000000000	FW	d__Bacteria	Dependentiae	Babeliae	Order < 1% abund.
bf7a81d00a7c3f6f5ad5043f922a90bc	FW2	0,000000000000000000	FW	d__Bacteria	Cyanobacteria	Vampirivibrionia	Order < 1% abund.
c26f2b17659d13e1f93141a7f14b42ee	FW2	0,000000000000000000	FW	d__Bacteria	Firmicutes	Clostridia	Order < 1% abund.
ccc93f3bdcca43deb645e36e992ced38	FW2	0,000000000000000000	FW	d__Bacteria	Proteobacteria	Alphaproteobacteria	Order < 1% abund.
cff7a83e70b2e61bd8685bd4bf16aa34	FW2	0,000000000000000000	FW	d__Bacteria	Proteobacteria	Alphaproteobacteria	Order < 1% abund.
d60b91f02132a43fc5fc8615efab1b39	FW2	0,000000000000000000	FW	d__Bacteria	Cyanobacteria	Cyanobacteriia	Order < 1% abund.
d82d36ac60958dc35ecd44a149181973	FW2	0,000000000000000000	FW	d__Bacteria	Proteobacteria	Gammaproteobacteria	Order < 1% abund.
e0231bc03ec5e31097e63c321db6f5e4	FW2	0,000000000000000000	FW	d__Bacteria	Actinobacteriota	Actinobacteria	Order < 1% abund.
e6ea5669a9220aa15492d7d3b69a60ec	FW2	0,000000000000000000	FW	d__Bacteria	Firmicutes	Clostridia	Order < 1% abund.
ed401254af9ccc2495072eb43fc1c378	FW2	0,000000000000000000	FW	d__Bacteria	Bacteroidota	Bacteroidia	Order < 1% abund.
ef5468f398c753893662ac901c2d6839	FW2	0,000000000000000000	FW	d__Bacteria	Bacteroidota	Bacteroidia	Order < 1% abund.
f20fcbda4e813711a43cc20487ad89f6	FW2	0,000000000000000000	FW	d__Bacteria	Verrucomicrobiota	Chlamydiae	Order < 1% abund.
f775686389ef96974cbdfbc7e6f9523f	FW2	0,000000000000000000	FW	d__Bacteria	Actinobacteriota	Acidimicrobiia	Order < 1% abund.
f0c60d80f36628214a0a7533f9739b39	FW3	0,785428814780842588	FW	d__Bacteria	Fusobacteriota	Fusobacteriia	Fusobacteriales
25f64cfc8125dcf82c4a671313e335b9	FW3	0,120552971237633491	FW	d__Bacteria	Proteobacteria	Gammaproteobacteria	Enterobacterales
51bda0daf934b61ca2ce5129f8d6a86c	FW3	0,064731704121077122	FW	d__Bacteria	Firmicutes	Unknown Firmicutes (Phylum)	Unknown
ef5468f398c753893662ac901c2d6839	FW3	0,011596671689707135	FW	d__Bacteria	Bacteroidota	Bacteroidia	Bacteroidales
a7ec76218b8ea432e68937d55d06aeb6	FW3	0,005700058966127236	FW	d__Bacteria	Proteobacteria	Gammaproteobacteria	Order < 1% abund.
c26f2b17659d13e1f93141a7f14b42ee	FW3	0,004651772259713032	FW	d__Bacteria	Firmicutes	Clostridia	Order < 1% abund.
73df155ec7e32ca27d87e56cd9a80436	FW3	0,003144860119242613	FW	d__Bacteria	Proteobacteria	Gammaproteobacteria	Order < 1% abund.
92a7944c9dbd57da01b8df07b314c7e5	FW3	0,002555198846884623	FW	d__Bacteria	Proteobacteria	Gammaproteobacteria	Order < 1% abund.
b3af6ea37fab5c552173414962d86faf	FW3	0,000851732948961541	FW	d__Bacteria	Proteobacteria	Alphaproteobacteria	Order < 1% abund.
077f6aa683ecebd3658fe6c7b9ccdeb6	FW3	0,000786215029810653	FW	d__Bacteria	Planctomycetota	Planctomycetes	Order < 1% abund.
00d93177a8b0764f94d4cf98b498c0dc	FW3	0,000000000000000000	FW	d__Bacteria	Firmicutes	Bacilli	Order < 1% abund.
1030dc04eeeff30fdaaf4b4e3f2e08c7	FW3	0,000000000000000000	FW	d__Bacteria	Proteobacteria	Alphaproteobacteria	Order < 1% abund.
120f1919f47bb5fa1be773b915a1b436	FW3	0,000000000000000000	FW	d__Bacteria	Proteobacteria	Gammaproteobacteria	Order < 1% abund.
304c9acf0711fa5239f5bce21620936b	FW3	0,000000000000000000	FW	d__Bacteria	Bacteroidota	Bacteroidia	Order < 1% abund.
35b66d17d703b410b2610dd0934a71e4	FW3	0,000000000000000000	FW	d__Bacteria	Actinobacteriota	Actinobacteria	Order < 1% abund.
38c293d315c01a5100f676e9bf9b9e6f	FW3	0,000000000000000000	FW	d__Bacteria	Proteobacteria	Alphaproteobacteria	Order < 1% abund.
448041edd7f2bc82fa004aa8786fb39d	FW3	0,000000000000000000	FW	d__Bacteria	Proteobacteria	Alphaproteobacteria	Order < 1% abund.
453c840a7cb348fd1b60cb3721c65820	FW3	0,000000000000000000	FW	d__Bacteria	Unknown d__Bacteria (Kingdom)	Unknown d__Bacteria (Kingdom)	Order < 1% abund.
52b472caf681c3754daf2f8847f010c7	FW3	0,000000000000000000	FW	d__Bacteria	Proteobacteria	Alphaproteobacteria	Order < 1% abund.
55934115c6f06e1d2fe64b1bb5ee9058	FW3	0,000000000000000000	FW	d__Bacteria	Actinobacteriota	Actinobacteria	Order < 1% abund.
5824c0c1491afedbcf7ed138e5a793e6	FW3	0,000000000000000000	FW	d__Bacteria	Deinococcota	Deinococci	Order < 1% abund.
5d60dfecdcf8a076236d3bf85382b725	FW3	0,000000000000000000	FW	d__Bacteria	Verrucomicrobiota	Verrucomicrobiae	Order < 1% abund.
66b0be39d55de1373957d283ab49a0c6	FW3	0,000000000000000000	FW	d__Bacteria	Planctomycetota	Planctomycetes	Order < 1% abund.
717177fe9a7e8d88a373e20c6b68794d	FW3	0,000000000000000000	FW	d__Bacteria	Proteobacteria	Gammaproteobacteria	Order < 1% abund.
861b3b18a1a7f2ea116ac673ea72447f	FW3	0,000000000000000000	FW	d__Bacteria	Bacteroidota	Bacteroidia	Order < 1% abund.
894ebebd0f6b340fb6f788166150dbc7	FW3	0,000000000000000000	FW	d__Bacteria	Bdellovibrionota	Bdellovibrionia	Order < 1% abund.
8e87490f9dbfd65f3da1f572b477ab36	FW3	0,000000000000000000	FW	d__Bacteria	Bacteroidota	Rhodothermia	Order < 1% abund.
9100002eb8c412e220b49e5f93e5e499	FW3	0,000000000000000000	FW	d__Bacteria	Chloroflexi	JG30-KF-CM66	Order < 1% abund.
969158baa2081ccad51855338c5d9d64	FW3	0,000000000000000000	FW	d__Bacteria	Firmicutes	Bacilli	Order < 1% abund.
9b9a1dbee03012b98e65a39a0ddb6094	FW3	0,000000000000000000	FW	d__Bacteria	Firmicutes	Clostridia	Order < 1% abund.
9ddc4c1590f8ed2d2f04e0424b2b2800	FW3	0,000000000000000000	FW	d__Bacteria	Proteobacteria	Alphaproteobacteria	Order < 1% abund.
a0b4753e483b7766ffe5ae0dee25948e	FW3	0,000000000000000000	FW	d__Archaea	Halobacterota	Halobacteria	Order < 1% abund.
a423a5b7d9bda766a8df4ca76c0fd477	FW3	0,000000000000000000	FW	d__Bacteria	Firmicutes	Bacilli	Order < 1% abund.
a6bc09abd7f93dc6028ed3c0c5035fa7	FW3	0,000000000000000000	FW	d__Bacteria	Actinobacteriota	Actinobacteria	Order < 1% abund.
ac12327724a5ee426820df0acf1a07ad	FW3	0,000000000000000000	FW	d__Bacteria	Proteobacteria	Alphaproteobacteria	Order < 1% abund.
b075d5f1c50fe681e7ed998f3da487da	FW3	0,000000000000000000	FW	d__Bacteria	Dependentiae	Babeliae	Order < 1% abund.
bf7a81d00a7c3f6f5ad5043f922a90bc	FW3	0,000000000000000000	FW	d__Bacteria	Cyanobacteria	Vampirivibrionia	Order < 1% abund.
c4f4782b696a25ec41a22707239efa9c	FW3	0,000000000000000000	FW	d__Bacteria	Proteobacteria	Alphaproteobacteria	Order < 1% abund.
ccc93f3bdcca43deb645e36e992ced38	FW3	0,000000000000000000	FW	d__Bacteria	Proteobacteria	Alphaproteobacteria	Order < 1% abund.
cff7a83e70b2e61bd8685bd4bf16aa34	FW3	0,000000000000000000	FW	d__Bacteria	Proteobacteria	Alphaproteobacteria	Order < 1% abund.
d60b91f02132a43fc5fc8615efab1b39	FW3	0,000000000000000000	FW	d__Bacteria	Cyanobacteria	Cyanobacteriia	Order < 1% abund.
d82d36ac60958dc35ecd44a149181973	FW3	0,000000000000000000	FW	d__Bacteria	Proteobacteria	Gammaproteobacteria	Order < 1% abund.
e0231bc03ec5e31097e63c321db6f5e4	FW3	0,000000000000000000	FW	d__Bacteria	Actinobacteriota	Actinobacteria	Order < 1% abund.
e6ea5669a9220aa15492d7d3b69a60ec	FW3	0,000000000000000000	FW	d__Bacteria	Firmicutes	Clostridia	Order < 1% abund.
ed401254af9ccc2495072eb43fc1c378	FW3	0,000000000000000000	FW	d__Bacteria	Bacteroidota	Bacteroidia	Order < 1% abund.
f20fcbda4e813711a43cc20487ad89f6	FW3	0,000000000000000000	FW	d__Bacteria	Verrucomicrobiota	Chlamydiae	Order < 1% abund.
f775686389ef96974cbdfbc7e6f9523f	FW3	0,000000000000000000	FW	d__Bacteria	Actinobacteriota	Acidimicrobiia	Order < 1% abund.
f9e018a6183671e633658e6802d94c40	FW3	0,000000000000000000	FW	d__Bacteria	Proteobacteria	Gammaproteobacteria	Order < 1% abund.
a7ec76218b8ea432e68937d55d06aeb6	FW4	0,557899671823722465	FW	d__Bacteria	Proteobacteria	Gammaproteobacteria	Pseudomonadales
9b9a1dbee03012b98e65a39a0ddb6094	FW4	0,133145804031879977	FW	d__Bacteria	Firmicutes	Clostridia	Peptostreptococcales-Tissierellales
f0c60d80f36628214a0a7533f9739b39	FW4	0,077824660103141111	FW	d__Bacteria	Fusobacteriota	Fusobacteriia	Fusobacteriales
25f64cfc8125dcf82c4a671313e335b9	FW4	0,060947022972339428	FW	d__Bacteria	Proteobacteria	Gammaproteobacteria	Enterobacterales
ccc93f3bdcca43deb645e36e992ced38	FW4	0,035161744022503515	FW	d__Bacteria	Proteobacteria	Alphaproteobacteria	Rhizobiales
55934115c6f06e1d2fe64b1bb5ee9058	FW4	0,030473511486169714	FW	d__Bacteria	Actinobacteriota	Actinobacteria	Propionibacteriales
73df155ec7e32ca27d87e56cd9a80436	FW4	0,028129395218002815	FW	d__Bacteria	Proteobacteria	Gammaproteobacteria	Burkholderiales
a423a5b7d9bda766a8df4ca76c0fd477	FW4	0,024378809188935771	FW	d__Bacteria	Firmicutes	Bacilli	Lactobacillales
52b472caf681c3754daf2f8847f010c7	FW4	0,019221753398968588	FW	d__Bacteria	Proteobacteria	Alphaproteobacteria	Sphingomonadales
00d93177a8b0764f94d4cf98b498c0dc	FW4	0,011720581340834505	FW	d__Bacteria	Firmicutes	Bacilli	Staphylococcales
5d60dfecdcf8a076236d3bf85382b725	FW4	0,007032348804500703	FW	d__Bacteria	Verrucomicrobiota	Verrucomicrobiae	Order < 1% abund.
cff7a83e70b2e61bd8685bd4bf16aa34	FW4	0,006563525550867323	FW	d__Bacteria	Proteobacteria	Alphaproteobacteria	Order < 1% abund.
5824c0c1491afedbcf7ed138e5a793e6	FW4	0,005625879043600563	FW	d__Bacteria	Deinococcota	Deinococci	Order < 1% abund.
ed401254af9ccc2495072eb43fc1c378	FW4	0,001875293014533521	FW	d__Bacteria	Bacteroidota	Bacteroidia	Order < 1% abund.
077f6aa683ecebd3658fe6c7b9ccdeb6	FW4	0,000000000000000000	FW	d__Bacteria	Planctomycetota	Planctomycetes	Order < 1% abund.
1030dc04eeeff30fdaaf4b4e3f2e08c7	FW4	0,000000000000000000	FW	d__Bacteria	Proteobacteria	Alphaproteobacteria	Order < 1% abund.
120f1919f47bb5fa1be773b915a1b436	FW4	0,000000000000000000	FW	d__Bacteria	Proteobacteria	Gammaproteobacteria	Order < 1% abund.
304c9acf0711fa5239f5bce21620936b	FW4	0,000000000000000000	FW	d__Bacteria	Bacteroidota	Bacteroidia	Order < 1% abund.
35b66d17d703b410b2610dd0934a71e4	FW4	0,000000000000000000	FW	d__Bacteria	Actinobacteriota	Actinobacteria	Order < 1% abund.
38c293d315c01a5100f676e9bf9b9e6f	FW4	0,000000000000000000	FW	d__Bacteria	Proteobacteria	Alphaproteobacteria	Order < 1% abund.
448041edd7f2bc82fa004aa8786fb39d	FW4	0,000000000000000000	FW	d__Bacteria	Proteobacteria	Alphaproteobacteria	Order < 1% abund.
453c840a7cb348fd1b60cb3721c65820	FW4	0,000000000000000000	FW	d__Bacteria	Unknown d__Bacteria (Kingdom)	Unknown d__Bacteria (Kingdom)	Order < 1% abund.
51bda0daf934b61ca2ce5129f8d6a86c	FW4	0,000000000000000000	FW	d__Bacteria	Firmicutes	Unknown Firmicutes (Phylum)	Order < 1% abund.
66b0be39d55de1373957d283ab49a0c6	FW4	0,000000000000000000	FW	d__Bacteria	Planctomycetota	Planctomycetes	Order < 1% abund.
717177fe9a7e8d88a373e20c6b68794d	FW4	0,000000000000000000	FW	d__Bacteria	Proteobacteria	Gammaproteobacteria	Order < 1% abund.
861b3b18a1a7f2ea116ac673ea72447f	FW4	0,000000000000000000	FW	d__Bacteria	Bacteroidota	Bacteroidia	Order < 1% abund.
894ebebd0f6b340fb6f788166150dbc7	FW4	0,000000000000000000	FW	d__Bacteria	Bdellovibrionota	Bdellovibrionia	Order < 1% abund.
8e87490f9dbfd65f3da1f572b477ab36	FW4	0,000000000000000000	FW	d__Bacteria	Bacteroidota	Rhodothermia	Order < 1% abund.
9100002eb8c412e220b49e5f93e5e499	FW4	0,000000000000000000	FW	d__Bacteria	Chloroflexi	JG30-KF-CM66	Order < 1% abund.
92a7944c9dbd57da01b8df07b314c7e5	FW4	0,000000000000000000	FW	d__Bacteria	Proteobacteria	Gammaproteobacteria	Order < 1% abund.
969158baa2081ccad51855338c5d9d64	FW4	0,000000000000000000	FW	d__Bacteria	Firmicutes	Bacilli	Order < 1% abund.
9ddc4c1590f8ed2d2f04e0424b2b2800	FW4	0,000000000000000000	FW	d__Bacteria	Proteobacteria	Alphaproteobacteria	Order < 1% abund.
a0b4753e483b7766ffe5ae0dee25948e	FW4	0,000000000000000000	FW	d__Archaea	Halobacterota	Halobacteria	Order < 1% abund.
a6bc09abd7f93dc6028ed3c0c5035fa7	FW4	0,000000000000000000	FW	d__Bacteria	Actinobacteriota	Actinobacteria	Order < 1% abund.
ac12327724a5ee426820df0acf1a07ad	FW4	0,000000000000000000	FW	d__Bacteria	Proteobacteria	Alphaproteobacteria	Order < 1% abund.
b075d5f1c50fe681e7ed998f3da487da	FW4	0,000000000000000000	FW	d__Bacteria	Dependentiae	Babeliae	Order < 1% abund.
b3af6ea37fab5c552173414962d86faf	FW4	0,000000000000000000	FW	d__Bacteria	Proteobacteria	Alphaproteobacteria	Order < 1% abund.
bf7a81d00a7c3f6f5ad5043f922a90bc	FW4	0,000000000000000000	FW	d__Bacteria	Cyanobacteria	Vampirivibrionia	Order < 1% abund.
c26f2b17659d13e1f93141a7f14b42ee	FW4	0,000000000000000000	FW	d__Bacteria	Firmicutes	Clostridia	Order < 1% abund.
c4f4782b696a25ec41a22707239efa9c	FW4	0,000000000000000000	FW	d__Bacteria	Proteobacteria	Alphaproteobacteria	Order < 1% abund.
d60b91f02132a43fc5fc8615efab1b39	FW4	0,000000000000000000	FW	d__Bacteria	Cyanobacteria	Cyanobacteriia	Order < 1% abund.
d82d36ac60958dc35ecd44a149181973	FW4	0,000000000000000000	FW	d__Bacteria	Proteobacteria	Gammaproteobacteria	Order < 1% abund.
e0231bc03ec5e31097e63c321db6f5e4	FW4	0,000000000000000000	FW	d__Bacteria	Actinobacteriota	Actinobacteria	Order < 1% abund.
e6ea5669a9220aa15492d7d3b69a60ec	FW4	0,000000000000000000	FW	d__Bacteria	Firmicutes	Clostridia	Order < 1% abund.
ef5468f398c753893662ac901c2d6839	FW4	0,000000000000000000	FW	d__Bacteria	Bacteroidota	Bacteroidia	Order < 1% abund.
f20fcbda4e813711a43cc20487ad89f6	FW4	0,000000000000000000	FW	d__Bacteria	Verrucomicrobiota	Chlamydiae	Order < 1% abund.
f775686389ef96974cbdfbc7e6f9523f	FW4	0,000000000000000000	FW	d__Bacteria	Actinobacteriota	Acidimicrobiia	Order < 1% abund.
f9e018a6183671e633658e6802d94c40	FW4	0,000000000000000000	FW	d__Bacteria	Proteobacteria	Gammaproteobacteria	Order < 1% abund.
25f64cfc8125dcf82c4a671313e335b9	SW1	0,506784717544028540	SW	d__Bacteria	Proteobacteria	Gammaproteobacteria	Enterobacterales
f0c60d80f36628214a0a7533f9739b39	SW1	0,390626503705129413	SW	d__Bacteria	Fusobacteriota	Fusobacteriia	Fusobacteriales
5d60dfecdcf8a076236d3bf85382b725	SW1	0,031662015205466271	SW	d__Bacteria	Verrucomicrobiota	Verrucomicrobiae	Verrucomicrobiales
51bda0daf934b61ca2ce5129f8d6a86c	SW1	0,020594745452795687	SW	d__Bacteria	Firmicutes	Unknown Firmicutes (Phylum)	Unknown
a7ec76218b8ea432e68937d55d06aeb6	SW1	0,018862477143682034	SW	d__Bacteria	Proteobacteria	Gammaproteobacteria	Pseudomonadales
b3af6ea37fab5c552173414962d86faf	SW1	0,009527475700125108	SW	d__Bacteria	Proteobacteria	Alphaproteobacteria	Order < 1% abund.
453c840a7cb348fd1b60cb3721c65820	SW1	0,006832836108170533	SW	d__Bacteria	Unknown d__Bacteria (Kingdom)	Unknown d__Bacteria (Kingdom)	Order < 1% abund.
ccc93f3bdcca43deb645e36e992ced38	SW1	0,003272062361659128	SW	d__Bacteria	Proteobacteria	Alphaproteobacteria	Order < 1% abund.
d82d36ac60958dc35ecd44a149181973	SW1	0,002117216822250024	SW	d__Bacteria	Proteobacteria	Gammaproteobacteria	Order < 1% abund.
077f6aa683ecebd3658fe6c7b9ccdeb6	SW1	0,001732268309113656	SW	d__Bacteria	Planctomycetota	Planctomycetes	Order < 1% abund.
ed401254af9ccc2495072eb43fc1c378	SW1	0,001636031180829564	SW	d__Bacteria	Bacteroidota	Bacteroidia	Order < 1% abund.
f20fcbda4e813711a43cc20487ad89f6	SW1	0,001636031180829564	SW	d__Bacteria	Verrucomicrobiota	Chlamydiae	Order < 1% abund.
861b3b18a1a7f2ea116ac673ea72447f	SW1	0,001443556924261380	SW	d__Bacteria	Bacteroidota	Bacteroidia	Order < 1% abund.
35b66d17d703b410b2610dd0934a71e4	SW1	0,000866134154556828	SW	d__Bacteria	Actinobacteriota	Actinobacteria	Order < 1% abund.
e0231bc03ec5e31097e63c321db6f5e4	SW1	0,000866134154556828	SW	d__Bacteria	Actinobacteriota	Actinobacteria	Order < 1% abund.
f9e018a6183671e633658e6802d94c40	SW1	0,000673659897988644	SW	d__Bacteria	Proteobacteria	Gammaproteobacteria	Order < 1% abund.
52b472caf681c3754daf2f8847f010c7	SW1	0,000481185641420460	SW	d__Bacteria	Proteobacteria	Alphaproteobacteria	Order < 1% abund.
73df155ec7e32ca27d87e56cd9a80436	SW1	0,000384948513136368	SW	d__Bacteria	Proteobacteria	Gammaproteobacteria	Order < 1% abund.
00d93177a8b0764f94d4cf98b498c0dc	SW1	0,000000000000000000	SW	d__Bacteria	Firmicutes	Bacilli	Order < 1% abund.
1030dc04eeeff30fdaaf4b4e3f2e08c7	SW1	0,000000000000000000	SW	d__Bacteria	Proteobacteria	Alphaproteobacteria	Order < 1% abund.
120f1919f47bb5fa1be773b915a1b436	SW1	0,000000000000000000	SW	d__Bacteria	Proteobacteria	Gammaproteobacteria	Order < 1% abund.
304c9acf0711fa5239f5bce21620936b	SW1	0,000000000000000000	SW	d__Bacteria	Bacteroidota	Bacteroidia	Order < 1% abund.
38c293d315c01a5100f676e9bf9b9e6f	SW1	0,000000000000000000	SW	d__Bacteria	Proteobacteria	Alphaproteobacteria	Order < 1% abund.
448041edd7f2bc82fa004aa8786fb39d	SW1	0,000000000000000000	SW	d__Bacteria	Proteobacteria	Alphaproteobacteria	Order < 1% abund.
55934115c6f06e1d2fe64b1bb5ee9058	SW1	0,000000000000000000	SW	d__Bacteria	Actinobacteriota	Actinobacteria	Order < 1% abund.
5824c0c1491afedbcf7ed138e5a793e6	SW1	0,000000000000000000	SW	d__Bacteria	Deinococcota	Deinococci	Order < 1% abund.
66b0be39d55de1373957d283ab49a0c6	SW1	0,000000000000000000	SW	d__Bacteria	Planctomycetota	Planctomycetes	Order < 1% abund.
717177fe9a7e8d88a373e20c6b68794d	SW1	0,000000000000000000	SW	d__Bacteria	Proteobacteria	Gammaproteobacteria	Order < 1% abund.
894ebebd0f6b340fb6f788166150dbc7	SW1	0,000000000000000000	SW	d__Bacteria	Bdellovibrionota	Bdellovibrionia	Order < 1% abund.
8e87490f9dbfd65f3da1f572b477ab36	SW1	0,000000000000000000	SW	d__Bacteria	Bacteroidota	Rhodothermia	Order < 1% abund.
9100002eb8c412e220b49e5f93e5e499	SW1	0,000000000000000000	SW	d__Bacteria	Chloroflexi	JG30-KF-CM66	Order < 1% abund.
92a7944c9dbd57da01b8df07b314c7e5	SW1	0,000000000000000000	SW	d__Bacteria	Proteobacteria	Gammaproteobacteria	Order < 1% abund.
969158baa2081ccad51855338c5d9d64	SW1	0,000000000000000000	SW	d__Bacteria	Firmicutes	Bacilli	Order < 1% abund.
9b9a1dbee03012b98e65a39a0ddb6094	SW1	0,000000000000000000	SW	d__Bacteria	Firmicutes	Clostridia	Order < 1% abund.
9ddc4c1590f8ed2d2f04e0424b2b2800	SW1	0,000000000000000000	SW	d__Bacteria	Proteobacteria	Alphaproteobacteria	Order < 1% abund.
a0b4753e483b7766ffe5ae0dee25948e	SW1	0,000000000000000000	SW	d__Archaea	Halobacterota	Halobacteria	Order < 1% abund.
a423a5b7d9bda766a8df4ca76c0fd477	SW1	0,000000000000000000	SW	d__Bacteria	Firmicutes	Bacilli	Order < 1% abund.
a6bc09abd7f93dc6028ed3c0c5035fa7	SW1	0,000000000000000000	SW	d__Bacteria	Actinobacteriota	Actinobacteria	Order < 1% abund.
ac12327724a5ee426820df0acf1a07ad	SW1	0,000000000000000000	SW	d__Bacteria	Proteobacteria	Alphaproteobacteria	Order < 1% abund.
b075d5f1c50fe681e7ed998f3da487da	SW1	0,000000000000000000	SW	d__Bacteria	Dependentiae	Babeliae	Order < 1% abund.
bf7a81d00a7c3f6f5ad5043f922a90bc	SW1	0,000000000000000000	SW	d__Bacteria	Cyanobacteria	Vampirivibrionia	Order < 1% abund.
c26f2b17659d13e1f93141a7f14b42ee	SW1	0,000000000000000000	SW	d__Bacteria	Firmicutes	Clostridia	Order < 1% abund.
c4f4782b696a25ec41a22707239efa9c	SW1	0,000000000000000000	SW	d__Bacteria	Proteobacteria	Alphaproteobacteria	Order < 1% abund.
cff7a83e70b2e61bd8685bd4bf16aa34	SW1	0,000000000000000000	SW	d__Bacteria	Proteobacteria	Alphaproteobacteria	Order < 1% abund.
d60b91f02132a43fc5fc8615efab1b39	SW1	0,000000000000000000	SW	d__Bacteria	Cyanobacteria	Cyanobacteriia	Order < 1% abund.
e6ea5669a9220aa15492d7d3b69a60ec	SW1	0,000000000000000000	SW	d__Bacteria	Firmicutes	Clostridia	Order < 1% abund.
ef5468f398c753893662ac901c2d6839	SW1	0,000000000000000000	SW	d__Bacteria	Bacteroidota	Bacteroidia	Order < 1% abund.
f775686389ef96974cbdfbc7e6f9523f	SW1	0,000000000000000000	SW	d__Bacteria	Actinobacteriota	Acidimicrobiia	Order < 1% abund.
25f64cfc8125dcf82c4a671313e335b9	SW3	0,790265715022787862	SW	d__Bacteria	Proteobacteria	Gammaproteobacteria	Enterobacterales
f0c60d80f36628214a0a7533f9739b39	SW3	0,126064149969902839	SW	d__Bacteria	Fusobacteriota	Fusobacteriia	Fusobacteriales
5d60dfecdcf8a076236d3bf85382b725	SW3	0,019692148937999827	SW	d__Bacteria	Verrucomicrobiota	Verrucomicrobiae	Verrucomicrobiales
51bda0daf934b61ca2ce5129f8d6a86c	SW3	0,017456359102244388	SW	d__Bacteria	Firmicutes	Unknown Firmicutes (Phylum)	Unknown
b3af6ea37fab5c552173414962d86faf	SW3	0,012554819846934389	SW	d__Bacteria	Proteobacteria	Alphaproteobacteria	Rhodobacterales
453c840a7cb348fd1b60cb3721c65820	SW3	0,011178949178777195	SW	d__Bacteria	Unknown d__Bacteria (Kingdom)	Unknown d__Bacteria (Kingdom)	Unknown
a7ec76218b8ea432e68937d55d06aeb6	SW3	0,005331498839109124	SW	d__Bacteria	Proteobacteria	Gammaproteobacteria	Order < 1% abund.
077f6aa683ecebd3658fe6c7b9ccdeb6	SW3	0,002579757502794737	SW	d__Bacteria	Planctomycetota	Planctomycetes	Order < 1% abund.
66b0be39d55de1373957d283ab49a0c6	SW3	0,002149797918995615	SW	d__Bacteria	Planctomycetota	Planctomycetes	Order < 1% abund.
38c293d315c01a5100f676e9bf9b9e6f	SW3	0,001977814085475965	SW	d__Bacteria	Proteobacteria	Alphaproteobacteria	Order < 1% abund.
52b472caf681c3754daf2f8847f010c7	SW3	0,001977814085475965	SW	d__Bacteria	Proteobacteria	Alphaproteobacteria	Order < 1% abund.
b075d5f1c50fe681e7ed998f3da487da	SW3	0,001891822168716141	SW	d__Bacteria	Dependentiae	Babeliae	Order < 1% abund.
969158baa2081ccad51855338c5d9d64	SW3	0,001805830251956316	SW	d__Bacteria	Firmicutes	Bacilli	Order < 1% abund.
55934115c6f06e1d2fe64b1bb5ee9058	SW3	0,001719838335196491	SW	d__Bacteria	Actinobacteriota	Actinobacteria	Order < 1% abund.
120f1919f47bb5fa1be773b915a1b436	SW3	0,001117894917877719	SW	d__Bacteria	Proteobacteria	Gammaproteobacteria	Order < 1% abund.
ed401254af9ccc2495072eb43fc1c378	SW3	0,001031903001117895	SW	d__Bacteria	Bacteroidota	Bacteroidia	Order < 1% abund.
894ebebd0f6b340fb6f788166150dbc7	SW3	0,000859919167598246	SW	d__Bacteria	Bdellovibrionota	Bdellovibrionia	Order < 1% abund.
cff7a83e70b2e61bd8685bd4bf16aa34	SW3	0,000343967667039298	SW	d__Bacteria	Proteobacteria	Alphaproteobacteria	Order < 1% abund.
00d93177a8b0764f94d4cf98b498c0dc	SW3	0,000000000000000000	SW	d__Bacteria	Firmicutes	Bacilli	Order < 1% abund.
1030dc04eeeff30fdaaf4b4e3f2e08c7	SW3	0,000000000000000000	SW	d__Bacteria	Proteobacteria	Alphaproteobacteria	Order < 1% abund.
304c9acf0711fa5239f5bce21620936b	SW3	0,000000000000000000	SW	d__Bacteria	Bacteroidota	Bacteroidia	Order < 1% abund.
35b66d17d703b410b2610dd0934a71e4	SW3	0,000000000000000000	SW	d__Bacteria	Actinobacteriota	Actinobacteria	Order < 1% abund.
448041edd7f2bc82fa004aa8786fb39d	SW3	0,000000000000000000	SW	d__Bacteria	Proteobacteria	Alphaproteobacteria	Order < 1% abund.
5824c0c1491afedbcf7ed138e5a793e6	SW3	0,000000000000000000	SW	d__Bacteria	Deinococcota	Deinococci	Order < 1% abund.
717177fe9a7e8d88a373e20c6b68794d	SW3	0,000000000000000000	SW	d__Bacteria	Proteobacteria	Gammaproteobacteria	Order < 1% abund.
73df155ec7e32ca27d87e56cd9a80436	SW3	0,000000000000000000	SW	d__Bacteria	Proteobacteria	Gammaproteobacteria	Order < 1% abund.
861b3b18a1a7f2ea116ac673ea72447f	SW3	0,000000000000000000	SW	d__Bacteria	Bacteroidota	Bacteroidia	Order < 1% abund.
8e87490f9dbfd65f3da1f572b477ab36	SW3	0,000000000000000000	SW	d__Bacteria	Bacteroidota	Rhodothermia	Order < 1% abund.
9100002eb8c412e220b49e5f93e5e499	SW3	0,000000000000000000	SW	d__Bacteria	Chloroflexi	JG30-KF-CM66	Order < 1% abund.
92a7944c9dbd57da01b8df07b314c7e5	SW3	0,000000000000000000	SW	d__Bacteria	Proteobacteria	Gammaproteobacteria	Order < 1% abund.
9b9a1dbee03012b98e65a39a0ddb6094	SW3	0,000000000000000000	SW	d__Bacteria	Firmicutes	Clostridia	Order < 1% abund.
9ddc4c1590f8ed2d2f04e0424b2b2800	SW3	0,000000000000000000	SW	d__Bacteria	Proteobacteria	Alphaproteobacteria	Order < 1% abund.
a0b4753e483b7766ffe5ae0dee25948e	SW3	0,000000000000000000	SW	d__Archaea	Halobacterota	Halobacteria	Order < 1% abund.
a423a5b7d9bda766a8df4ca76c0fd477	SW3	0,000000000000000000	SW	d__Bacteria	Firmicutes	Bacilli	Order < 1% abund.
a6bc09abd7f93dc6028ed3c0c5035fa7	SW3	0,000000000000000000	SW	d__Bacteria	Actinobacteriota	Actinobacteria	Order < 1% abund.
ac12327724a5ee426820df0acf1a07ad	SW3	0,000000000000000000	SW	d__Bacteria	Proteobacteria	Alphaproteobacteria	Order < 1% abund.
bf7a81d00a7c3f6f5ad5043f922a90bc	SW3	0,000000000000000000	SW	d__Bacteria	Cyanobacteria	Vampirivibrionia	Order < 1% abund.
c26f2b17659d13e1f93141a7f14b42ee	SW3	0,000000000000000000	SW	d__Bacteria	Firmicutes	Clostridia	Order < 1% abund.
c4f4782b696a25ec41a22707239efa9c	SW3	0,000000000000000000	SW	d__Bacteria	Proteobacteria	Alphaproteobacteria	Order < 1% abund.
ccc93f3bdcca43deb645e36e992ced38	SW3	0,000000000000000000	SW	d__Bacteria	Proteobacteria	Alphaproteobacteria	Order < 1% abund.
d60b91f02132a43fc5fc8615efab1b39	SW3	0,000000000000000000	SW	d__Bacteria	Cyanobacteria	Cyanobacteriia	Order < 1% abund.
d82d36ac60958dc35ecd44a149181973	SW3	0,000000000000000000	SW	d__Bacteria	Proteobacteria	Gammaproteobacteria	Order < 1% abund.
e0231bc03ec5e31097e63c321db6f5e4	SW3	0,000000000000000000	SW	d__Bacteria	Actinobacteriota	Actinobacteria	Order < 1% abund.
e6ea5669a9220aa15492d7d3b69a60ec	SW3	0,000000000000000000	SW	d__Bacteria	Firmicutes	Clostridia	Order < 1% abund.
ef5468f398c753893662ac901c2d6839	SW3	0,000000000000000000	SW	d__Bacteria	Bacteroidota	Bacteroidia	Order < 1% abund.
f20fcbda4e813711a43cc20487ad89f6	SW3	0,000000000000000000	SW	d__Bacteria	Verrucomicrobiota	Chlamydiae	Order < 1% abund.
f775686389ef96974cbdfbc7e6f9523f	SW3	0,000000000000000000	SW	d__Bacteria	Actinobacteriota	Acidimicrobiia	Order < 1% abund.
f9e018a6183671e633658e6802d94c40	SW3	0,000000000000000000	SW	d__Bacteria	Proteobacteria	Gammaproteobacteria	Order < 1% abund.
25f64cfc8125dcf82c4a671313e335b9	SW4	0,620218201905814115	SW	d__Bacteria	Proteobacteria	Gammaproteobacteria	Enterobacterales
f0c60d80f36628214a0a7533f9739b39	SW4	0,207291810523408365	SW	d__Bacteria	Fusobacteriota	Fusobacteriia	Fusobacteriales
a7ec76218b8ea432e68937d55d06aeb6	SW4	0,039497307001795330	SW	d__Bacteria	Proteobacteria	Gammaproteobacteria	Pseudomonadales
5d60dfecdcf8a076236d3bf85382b725	SW4	0,032039773511945861	SW	d__Bacteria	Verrucomicrobiota	Verrucomicrobiae	Verrucomicrobiales
ed401254af9ccc2495072eb43fc1c378	SW4	0,018920038668692171	SW	d__Bacteria	Bacteroidota	Bacteroidia	Flavobacteriales
73df155ec7e32ca27d87e56cd9a80436	SW4	0,009667173042397458	SW	d__Bacteria	Proteobacteria	Gammaproteobacteria	Order < 1% abund.
969158baa2081ccad51855338c5d9d64	SW4	0,009252865626294710	SW	d__Bacteria	Firmicutes	Bacilli	Order < 1% abund.
55934115c6f06e1d2fe64b1bb5ee9058	SW4	0,008700455738157713	SW	d__Bacteria	Actinobacteriota	Actinobacteria	Order < 1% abund.
51bda0daf934b61ca2ce5129f8d6a86c	SW4	0,008009943377986467	SW	d__Bacteria	Firmicutes	Unknown Firmicutes (Phylum)	Order < 1% abund.
35b66d17d703b410b2610dd0934a71e4	SW4	0,006767021129678221	SW	d__Bacteria	Actinobacteriota	Actinobacteria	Order < 1% abund.
120f1919f47bb5fa1be773b915a1b436	SW4	0,006076508769506974	SW	d__Bacteria	Proteobacteria	Gammaproteobacteria	Order < 1% abund.
453c840a7cb348fd1b60cb3721c65820	SW4	0,005109791465267228	SW	d__Bacteria	Unknown d__Bacteria (Kingdom)	Unknown d__Bacteria (Kingdom)	Order < 1% abund.
e0231bc03ec5e31097e63c321db6f5e4	SW4	0,004557381577130230	SW	d__Bacteria	Actinobacteriota	Actinobacteria	Order < 1% abund.
077f6aa683ecebd3658fe6c7b9ccdeb6	SW4	0,003590664272890485	SW	d__Bacteria	Planctomycetota	Planctomycetes	Order < 1% abund.
b3af6ea37fab5c552173414962d86faf	SW4	0,003176356856787737	SW	d__Bacteria	Proteobacteria	Alphaproteobacteria	Order < 1% abund.
52b472caf681c3754daf2f8847f010c7	SW4	0,003038254384753487	SW	d__Bacteria	Proteobacteria	Alphaproteobacteria	Order < 1% abund.
cff7a83e70b2e61bd8685bd4bf16aa34	SW4	0,002762049440684988	SW	d__Bacteria	Proteobacteria	Alphaproteobacteria	Order < 1% abund.
717177fe9a7e8d88a373e20c6b68794d	SW4	0,002347742024582240	SW	d__Bacteria	Proteobacteria	Gammaproteobacteria	Order < 1% abund.
a423a5b7d9bda766a8df4ca76c0fd477	SW4	0,002209639552547991	SW	d__Bacteria	Firmicutes	Bacilli	Order < 1% abund.
304c9acf0711fa5239f5bce21620936b	SW4	0,001795332136445242	SW	d__Bacteria	Bacteroidota	Bacteroidia	Order < 1% abund.
861b3b18a1a7f2ea116ac673ea72447f	SW4	0,001795332136445242	SW	d__Bacteria	Bacteroidota	Bacteroidia	Order < 1% abund.
ac12327724a5ee426820df0acf1a07ad	SW4	0,001242922248308245	SW	d__Bacteria	Proteobacteria	Alphaproteobacteria	Order < 1% abund.
f775686389ef96974cbdfbc7e6f9523f	SW4	0,001242922248308245	SW	d__Bacteria	Actinobacteriota	Acidimicrobiia	Order < 1% abund.
e6ea5669a9220aa15492d7d3b69a60ec	SW4	0,000690512360171247	SW	d__Bacteria	Firmicutes	Clostridia	Order < 1% abund.
00d93177a8b0764f94d4cf98b498c0dc	SW4	0,000000000000000000	SW	d__Bacteria	Firmicutes	Bacilli	Order < 1% abund.
1030dc04eeeff30fdaaf4b4e3f2e08c7	SW4	0,000000000000000000	SW	d__Bacteria	Proteobacteria	Alphaproteobacteria	Order < 1% abund.
38c293d315c01a5100f676e9bf9b9e6f	SW4	0,000000000000000000	SW	d__Bacteria	Proteobacteria	Alphaproteobacteria	Order < 1% abund.
448041edd7f2bc82fa004aa8786fb39d	SW4	0,000000000000000000	SW	d__Bacteria	Proteobacteria	Alphaproteobacteria	Order < 1% abund.
5824c0c1491afedbcf7ed138e5a793e6	SW4	0,000000000000000000	SW	d__Bacteria	Deinococcota	Deinococci	Order < 1% abund.
66b0be39d55de1373957d283ab49a0c6	SW4	0,000000000000000000	SW	d__Bacteria	Planctomycetota	Planctomycetes	Order < 1% abund.
894ebebd0f6b340fb6f788166150dbc7	SW4	0,000000000000000000	SW	d__Bacteria	Bdellovibrionota	Bdellovibrionia	Order < 1% abund.
8e87490f9dbfd65f3da1f572b477ab36	SW4	0,000000000000000000	SW	d__Bacteria	Bacteroidota	Rhodothermia	Order < 1% abund.
9100002eb8c412e220b49e5f93e5e499	SW4	0,000000000000000000	SW	d__Bacteria	Chloroflexi	JG30-KF-CM66	Order < 1% abund.
92a7944c9dbd57da01b8df07b314c7e5	SW4	0,000000000000000000	SW	d__Bacteria	Proteobacteria	Gammaproteobacteria	Order < 1% abund.
9b9a1dbee03012b98e65a39a0ddb6094	SW4	0,000000000000000000	SW	d__Bacteria	Firmicutes	Clostridia	Order < 1% abund.
9ddc4c1590f8ed2d2f04e0424b2b2800	SW4	0,000000000000000000	SW	d__Bacteria	Proteobacteria	Alphaproteobacteria	Order < 1% abund.
a0b4753e483b7766ffe5ae0dee25948e	SW4	0,000000000000000000	SW	d__Archaea	Halobacterota	Halobacteria	Order < 1% abund.
a6bc09abd7f93dc6028ed3c0c5035fa7	SW4	0,000000000000000000	SW	d__Bacteria	Actinobacteriota	Actinobacteria	Order < 1% abund.
b075d5f1c50fe681e7ed998f3da487da	SW4	0,000000000000000000	SW	d__Bacteria	Dependentiae	Babeliae	Order < 1% abund.
bf7a81d00a7c3f6f5ad5043f922a90bc	SW4	0,000000000000000000	SW	d__Bacteria	Cyanobacteria	Vampirivibrionia	Order < 1% abund.
c26f2b17659d13e1f93141a7f14b42ee	SW4	0,000000000000000000	SW	d__Bacteria	Firmicutes	Clostridia	Order < 1% abund.
c4f4782b696a25ec41a22707239efa9c	SW4	0,000000000000000000	SW	d__Bacteria	Proteobacteria	Alphaproteobacteria	Order < 1% abund.
ccc93f3bdcca43deb645e36e992ced38	SW4	0,000000000000000000	SW	d__Bacteria	Proteobacteria	Alphaproteobacteria	Order < 1% abund.
d60b91f02132a43fc5fc8615efab1b39	SW4	0,000000000000000000	SW	d__Bacteria	Cyanobacteria	Cyanobacteriia	Order < 1% abund.
d82d36ac60958dc35ecd44a149181973	SW4	0,000000000000000000	SW	d__Bacteria	Proteobacteria	Gammaproteobacteria	Order < 1% abund.
ef5468f398c753893662ac901c2d6839	SW4	0,000000000000000000	SW	d__Bacteria	Bacteroidota	Bacteroidia	Order < 1% abund.
f20fcbda4e813711a43cc20487ad89f6	SW4	0,000000000000000000	SW	d__Bacteria	Verrucomicrobiota	Chlamydiae	Order < 1% abund.
f9e018a6183671e633658e6802d94c40	SW4	0,000000000000000000	SW	d__Bacteria	Proteobacteria	Gammaproteobacteria	Order < 1% abund.
25f64cfc8125dcf82c4a671313e335b9	SW5	0,571367061356297112	SW	d__Bacteria	Proteobacteria	Gammaproteobacteria	Enterobacterales
f0c60d80f36628214a0a7533f9739b39	SW5	0,237459634015069948	SW	d__Bacteria	Fusobacteriota	Fusobacteriia	Fusobacteriales
5d60dfecdcf8a076236d3bf85382b725	SW5	0,069967707212055974	SW	d__Bacteria	Verrucomicrobiota	Verrucomicrobiae	Verrucomicrobiales
a7ec76218b8ea432e68937d55d06aeb6	SW5	0,051022604951560815	SW	d__Bacteria	Proteobacteria	Gammaproteobacteria	Pseudomonadales
b3af6ea37fab5c552173414962d86faf	SW5	0,017868675995694295	SW	d__Bacteria	Proteobacteria	Alphaproteobacteria	Rhodobacterales
453c840a7cb348fd1b60cb3721c65820	SW5	0,010764262648008612	SW	d__Bacteria	Unknown d__Bacteria (Kingdom)	Unknown d__Bacteria (Kingdom)	Unknown
35b66d17d703b410b2610dd0934a71e4	SW5	0,009257265877287407	SW	d__Bacteria	Actinobacteriota	Actinobacteria	Order < 1% abund.
55934115c6f06e1d2fe64b1bb5ee9058	SW5	0,004520990312163617	SW	d__Bacteria	Actinobacteriota	Actinobacteria	Order < 1% abund.
cff7a83e70b2e61bd8685bd4bf16aa34	SW5	0,004520990312163617	SW	d__Bacteria	Proteobacteria	Alphaproteobacteria	Order < 1% abund.
077f6aa683ecebd3658fe6c7b9ccdeb6	SW5	0,004305705059203444	SW	d__Bacteria	Planctomycetota	Planctomycetes	Order < 1% abund.
73df155ec7e32ca27d87e56cd9a80436	SW5	0,004305705059203444	SW	d__Bacteria	Proteobacteria	Gammaproteobacteria	Order < 1% abund.
51bda0daf934b61ca2ce5129f8d6a86c	SW5	0,004090419806243272	SW	d__Bacteria	Firmicutes	Unknown Firmicutes (Phylum)	Order < 1% abund.
38c293d315c01a5100f676e9bf9b9e6f	SW5	0,003013993541442411	SW	d__Bacteria	Proteobacteria	Alphaproteobacteria	Order < 1% abund.
52b472caf681c3754daf2f8847f010c7	SW5	0,002583423035522067	SW	d__Bacteria	Proteobacteria	Alphaproteobacteria	Order < 1% abund.
ccc93f3bdcca43deb645e36e992ced38	SW5	0,001937567276641550	SW	d__Bacteria	Proteobacteria	Alphaproteobacteria	Order < 1% abund.
120f1919f47bb5fa1be773b915a1b436	SW5	0,001722282023681378	SW	d__Bacteria	Proteobacteria	Gammaproteobacteria	Order < 1% abund.
9100002eb8c412e220b49e5f93e5e499	SW5	0,001291711517761033	SW	d__Bacteria	Chloroflexi	JG30-KF-CM66	Order < 1% abund.
00d93177a8b0764f94d4cf98b498c0dc	SW5	0,000000000000000000	SW	d__Bacteria	Firmicutes	Bacilli	Order < 1% abund.
1030dc04eeeff30fdaaf4b4e3f2e08c7	SW5	0,000000000000000000	SW	d__Bacteria	Proteobacteria	Alphaproteobacteria	Order < 1% abund.
304c9acf0711fa5239f5bce21620936b	SW5	0,000000000000000000	SW	d__Bacteria	Bacteroidota	Bacteroidia	Order < 1% abund.
448041edd7f2bc82fa004aa8786fb39d	SW5	0,000000000000000000	SW	d__Bacteria	Proteobacteria	Alphaproteobacteria	Order < 1% abund.
5824c0c1491afedbcf7ed138e5a793e6	SW5	0,000000000000000000	SW	d__Bacteria	Deinococcota	Deinococci	Order < 1% abund.
66b0be39d55de1373957d283ab49a0c6	SW5	0,000000000000000000	SW	d__Bacteria	Planctomycetota	Planctomycetes	Order < 1% abund.
717177fe9a7e8d88a373e20c6b68794d	SW5	0,000000000000000000	SW	d__Bacteria	Proteobacteria	Gammaproteobacteria	Order < 1% abund.
861b3b18a1a7f2ea116ac673ea72447f	SW5	0,000000000000000000	SW	d__Bacteria	Bacteroidota	Bacteroidia	Order < 1% abund.
894ebebd0f6b340fb6f788166150dbc7	SW5	0,000000000000000000	SW	d__Bacteria	Bdellovibrionota	Bdellovibrionia	Order < 1% abund.
8e87490f9dbfd65f3da1f572b477ab36	SW5	0,000000000000000000	SW	d__Bacteria	Bacteroidota	Rhodothermia	Order < 1% abund.
92a7944c9dbd57da01b8df07b314c7e5	SW5	0,000000000000000000	SW	d__Bacteria	Proteobacteria	Gammaproteobacteria	Order < 1% abund.
969158baa2081ccad51855338c5d9d64	SW5	0,000000000000000000	SW	d__Bacteria	Firmicutes	Bacilli	Order < 1% abund.
9b9a1dbee03012b98e65a39a0ddb6094	SW5	0,000000000000000000	SW	d__Bacteria	Firmicutes	Clostridia	Order < 1% abund.
9ddc4c1590f8ed2d2f04e0424b2b2800	SW5	0,000000000000000000	SW	d__Bacteria	Proteobacteria	Alphaproteobacteria	Order < 1% abund.
a0b4753e483b7766ffe5ae0dee25948e	SW5	0,000000000000000000	SW	d__Archaea	Halobacterota	Halobacteria	Order < 1% abund.
a423a5b7d9bda766a8df4ca76c0fd477	SW5	0,000000000000000000	SW	d__Bacteria	Firmicutes	Bacilli	Order < 1% abund.
a6bc09abd7f93dc6028ed3c0c5035fa7	SW5	0,000000000000000000	SW	d__Bacteria	Actinobacteriota	Actinobacteria	Order < 1% abund.
ac12327724a5ee426820df0acf1a07ad	SW5	0,000000000000000000	SW	d__Bacteria	Proteobacteria	Alphaproteobacteria	Order < 1% abund.
b075d5f1c50fe681e7ed998f3da487da	SW5	0,000000000000000000	SW	d__Bacteria	Dependentiae	Babeliae	Order < 1% abund.
bf7a81d00a7c3f6f5ad5043f922a90bc	SW5	0,000000000000000000	SW	d__Bacteria	Cyanobacteria	Vampirivibrionia	Order < 1% abund.
c26f2b17659d13e1f93141a7f14b42ee	SW5	0,000000000000000000	SW	d__Bacteria	Firmicutes	Clostridia	Order < 1% abund.
c4f4782b696a25ec41a22707239efa9c	SW5	0,000000000000000000	SW	d__Bacteria	Proteobacteria	Alphaproteobacteria	Order < 1% abund.
d60b91f02132a43fc5fc8615efab1b39	SW5	0,000000000000000000	SW	d__Bacteria	Cyanobacteria	Cyanobacteriia	Order < 1% abund.
d82d36ac60958dc35ecd44a149181973	SW5	0,000000000000000000	SW	d__Bacteria	Proteobacteria	Gammaproteobacteria	Order < 1% abund.
e0231bc03ec5e31097e63c321db6f5e4	SW5	0,000000000000000000	SW	d__Bacteria	Actinobacteriota	Actinobacteria	Order < 1% abund.
e6ea5669a9220aa15492d7d3b69a60ec	SW5	0,000000000000000000	SW	d__Bacteria	Firmicutes	Clostridia	Order < 1% abund.
ed401254af9ccc2495072eb43fc1c378	SW5	0,000000000000000000	SW	d__Bacteria	Bacteroidota	Bacteroidia	Order < 1% abund.
ef5468f398c753893662ac901c2d6839	SW5	0,000000000000000000	SW	d__Bacteria	Bacteroidota	Bacteroidia	Order < 1% abund.
f20fcbda4e813711a43cc20487ad89f6	SW5	0,000000000000000000	SW	d__Bacteria	Verrucomicrobiota	Chlamydiae	Order < 1% abund.
f775686389ef96974cbdfbc7e6f9523f	SW5	0,000000000000000000	SW	d__Bacteria	Actinobacteriota	Acidimicrobiia	Order < 1% abund.
f9e018a6183671e633658e6802d94c40	SW5	0,000000000000000000	SW	d__Bacteria	Proteobacteria	Gammaproteobacteria	Order < 1% abund.

## Sheet: abundance_family
OTU	Sample	Abundance	treatment	Kingdom	Phylum	Class	Order	Family
f0c60d80f36628214a0a7533f9739b39	FW1	0,205985915492957750	FW	d__Bacteria	Fusobacteriota	Fusobacteriia	Fusobacteriales	Fusobacteriaceae
83f277e5a5be551cbd54574df05ae484	FW1	0,165492957746478875	FW	d__Bacteria	Proteobacteria	Gammaproteobacteria	Pseudomonadales	Halomonadaceae
25f64cfc8125dcf82c4a671313e335b9	FW1	0,128521126760563376	FW	d__Bacteria	Proteobacteria	Gammaproteobacteria	Enterobacterales	Vibrionaceae
a7ec76218b8ea432e68937d55d06aeb6	FW1	0,109154929577464782	FW	d__Bacteria	Proteobacteria	Gammaproteobacteria	Pseudomonadales	Pseudomonadaceae
51bda0daf934b61ca2ce5129f8d6a86c	FW1	0,072183098591549297	FW	d__Bacteria	Firmicutes	Unknown Firmicutes (Phylum)	Unknown Firmicutes (Phylum)	Unknown
a0b4753e483b7766ffe5ae0dee25948e	FW1	0,068661971830985907	FW	d__Archaea	Halobacterota	Halobacteria	Halobacterales	Haloferacaceae
d94444d94b710745cbb1efb0ad6f0ea8	FW1	0,051056338028169015	FW	d__Bacteria	Proteobacteria	Gammaproteobacteria	Enterobacterales	Aeromonadaceae
73df155ec7e32ca27d87e56cd9a80436	FW1	0,042253521126760563	FW	d__Bacteria	Proteobacteria	Gammaproteobacteria	Burkholderiales	Comamonadaceae
52b472caf681c3754daf2f8847f010c7	FW1	0,038732394366197180	FW	d__Bacteria	Proteobacteria	Alphaproteobacteria	Sphingomonadales	Sphingomonadaceae
bf7a81d00a7c3f6f5ad5043f922a90bc	FW1	0,022887323943661973	FW	d__Bacteria	Cyanobacteria	Vampirivibrionia	Unknown Vampirivibrionia (Class)	Unknown
3eb2cc5a9df4f6c54f56f36394b26d30	FW1	0,021126760563380281	FW	d__Bacteria	Proteobacteria	Gammaproteobacteria	Burkholderiales	Methylophilaceae
a7c7dfd694cb7b9d08a23194086addde	FW1	0,019366197183098590	FW	d__Bacteria	Proteobacteria	Gammaproteobacteria	Enterobacterales	Enterobacteriaceae
b3af6ea37fab5c552173414962d86faf	FW1	0,017605633802816902	FW	d__Bacteria	Proteobacteria	Alphaproteobacteria	Rhodobacterales	Rhodobacteraceae
35b66d17d703b410b2610dd0934a71e4	FW1	0,014084507042253521	FW	d__Bacteria	Actinobacteriota	Actinobacteria	Micrococcales	Micrococcaceae
1c93776da4217ec10dc25fefd6746695	FW1	0,012323943661971830	FW	d__Bacteria	Firmicutes	Bacilli	Bacillales	Bacillaceae
8e87490f9dbfd65f3da1f572b477ab36	FW1	0,010563380281690141	FW	d__Bacteria	Bacteroidota	Rhodothermia	Balneolales	Balneolaceae
00d93177a8b0764f94d4cf98b498c0dc	FW1	0,000000000000000000	FW	d__Bacteria	Firmicutes	Bacilli	Staphylococcales	Family < 1% abund.
077f6aa683ecebd3658fe6c7b9ccdeb6	FW1	0,000000000000000000	FW	d__Bacteria	Planctomycetota	Planctomycetes	Pirellulales	Family < 1% abund.
0944c58fbafc2168d5eaa355c80c4c65	FW1	0,000000000000000000	FW	d__Bacteria	Proteobacteria	Gammaproteobacteria	Enterobacterales	Family < 1% abund.
0c2ef06ce59cd08230737dae95a514eb	FW1	0,000000000000000000	FW	d__Bacteria	Proteobacteria	Alphaproteobacteria	Rhizobiales	Family < 1% abund.
0ca4d4b383af6eb5eaf00b23632515d0	FW1	0,000000000000000000	FW	d__Bacteria	Bacteroidota	Bacteroidia	Bacteroidales	Family < 1% abund.
1030dc04eeeff30fdaaf4b4e3f2e08c7	FW1	0,000000000000000000	FW	d__Bacteria	Proteobacteria	Alphaproteobacteria	Acetobacterales	Family < 1% abund.
120f1919f47bb5fa1be773b915a1b436	FW1	0,000000000000000000	FW	d__Bacteria	Proteobacteria	Gammaproteobacteria	Unknown Gammaproteobacteria (Class)	Family < 1% abund.
239fa6638f1d6e8c78d89373441411f3	FW1	0,000000000000000000	FW	d__Bacteria	Bacteroidota	Bacteroidia	Flavobacteriales	Family < 1% abund.
258f99c2695e9e8881d25d7609be5028	FW1	0,000000000000000000	FW	d__Bacteria	Firmicutes	Bacilli	Lactobacillales	Family < 1% abund.
304c9acf0711fa5239f5bce21620936b	FW1	0,000000000000000000	FW	d__Bacteria	Bacteroidota	Bacteroidia	Unknown Bacteroidia (Class)	Family < 1% abund.
38c293d315c01a5100f676e9bf9b9e6f	FW1	0,000000000000000000	FW	d__Bacteria	Proteobacteria	Alphaproteobacteria	Unknown Alphaproteobacteria (Class)	Family < 1% abund.
448041edd7f2bc82fa004aa8786fb39d	FW1	0,000000000000000000	FW	d__Bacteria	Proteobacteria	Alphaproteobacteria	Holosporales	Family < 1% abund.
453c840a7cb348fd1b60cb3721c65820	FW1	0,000000000000000000	FW	d__Bacteria	Unknown d__Bacteria (Kingdom)	Unknown d__Bacteria (Kingdom)	Unknown d__Bacteria (Kingdom)	Family < 1% abund.
479e421ddfa5ac82775483ee9b46b879	FW1	0,000000000000000000	FW	d__Bacteria	Proteobacteria	Gammaproteobacteria	Burkholderiales	Family < 1% abund.
55934115c6f06e1d2fe64b1bb5ee9058	FW1	0,000000000000000000	FW	d__Bacteria	Actinobacteriota	Actinobacteria	Propionibacteriales	Family < 1% abund.
5824c0c1491afedbcf7ed138e5a793e6	FW1	0,000000000000000000	FW	d__Bacteria	Deinococcota	Deinococci	Deinococcales	Family < 1% abund.
5d60dfecdcf8a076236d3bf85382b725	FW1	0,000000000000000000	FW	d__Bacteria	Verrucomicrobiota	Verrucomicrobiae	Verrucomicrobiales	Family < 1% abund.
62c4f0cfd9899dd9aa8e28e4c92fa04d	FW1	0,000000000000000000	FW	d__Bacteria	Proteobacteria	Gammaproteobacteria	Enterobacterales	Family < 1% abund.
65bdb315874beb3e45bb115ce0fe1238	FW1	0,000000000000000000	FW	d__Bacteria	Proteobacteria	Gammaproteobacteria	Burkholderiales	Family < 1% abund.
66b0be39d55de1373957d283ab49a0c6	FW1	0,000000000000000000	FW	d__Bacteria	Planctomycetota	Planctomycetes	Planctomycetales	Family < 1% abund.
6d2a9bcf8aae3ff675e80ed4991c7d5d	FW1	0,000000000000000000	FW	d__Bacteria	Proteobacteria	Gammaproteobacteria	Pseudomonadales	Family < 1% abund.
717177fe9a7e8d88a373e20c6b68794d	FW1	0,000000000000000000	FW	d__Bacteria	Proteobacteria	Gammaproteobacteria	Xanthomonadales	Family < 1% abund.
861b3b18a1a7f2ea116ac673ea72447f	FW1	0,000000000000000000	FW	d__Bacteria	Bacteroidota	Bacteroidia	Chitinophagales	Family < 1% abund.
894ebebd0f6b340fb6f788166150dbc7	FW1	0,000000000000000000	FW	d__Bacteria	Bdellovibrionota	Bdellovibrionia	Bacteriovoracales	Family < 1% abund.
8a16de02954b652fc19c2798f1dc1446	FW1	0,000000000000000000	FW	d__Bacteria	Proteobacteria	Gammaproteobacteria	Pseudomonadales	Family < 1% abund.
9100002eb8c412e220b49e5f93e5e499	FW1	0,000000000000000000	FW	d__Bacteria	Chloroflexi	JG30-KF-CM66	JG30-KF-CM66	Family < 1% abund.
92a7944c9dbd57da01b8df07b314c7e5	FW1	0,000000000000000000	FW	d__Bacteria	Proteobacteria	Gammaproteobacteria	Legionellales	Family < 1% abund.
969158baa2081ccad51855338c5d9d64	FW1	0,000000000000000000	FW	d__Bacteria	Firmicutes	Bacilli	Bacillales	Family < 1% abund.
96a50d9af4f0088167bb31761b473e8d	FW1	0,000000000000000000	FW	d__Bacteria	Proteobacteria	Gammaproteobacteria	Pseudomonadales	Family < 1% abund.
999e381d8d5c28de615fabc5c45b2035	FW1	0,000000000000000000	FW	d__Bacteria	Actinobacteriota	Actinobacteria	Micrococcales	Family < 1% abund.
9b9a1dbee03012b98e65a39a0ddb6094	FW1	0,000000000000000000	FW	d__Bacteria	Firmicutes	Clostridia	Peptostreptococcales-Tissierellales	Family < 1% abund.
9ddc4c1590f8ed2d2f04e0424b2b2800	FW1	0,000000000000000000	FW	d__Bacteria	Proteobacteria	Alphaproteobacteria	Reyranellales	Family < 1% abund.
a423a5b7d9bda766a8df4ca76c0fd477	FW1	0,000000000000000000	FW	d__Bacteria	Firmicutes	Bacilli	Lactobacillales	Family < 1% abund.
a6bc09abd7f93dc6028ed3c0c5035fa7	FW1	0,000000000000000000	FW	d__Bacteria	Actinobacteriota	Actinobacteria	PeM15	Family < 1% abund.
ac12327724a5ee426820df0acf1a07ad	FW1	0,000000000000000000	FW	d__Bacteria	Proteobacteria	Alphaproteobacteria	Kordiimonadales	Family < 1% abund.
b075d5f1c50fe681e7ed998f3da487da	FW1	0,000000000000000000	FW	d__Bacteria	Dependentiae	Babeliae	Babeliales	Family < 1% abund.
b45acc398a428e17b4002b84bbd78b22	FW1	0,000000000000000000	FW	d__Bacteria	Proteobacteria	Gammaproteobacteria	Enterobacterales	Family < 1% abund.
c26f2b17659d13e1f93141a7f14b42ee	FW1	0,000000000000000000	FW	d__Bacteria	Firmicutes	Clostridia	Unknown Clostridia (Class)	Family < 1% abund.
c4f4782b696a25ec41a22707239efa9c	FW1	0,000000000000000000	FW	d__Bacteria	Proteobacteria	Alphaproteobacteria	Rhodospirillales	Family < 1% abund.
cc7c7b77b5f91e9b156d229fe7025ac4	FW1	0,000000000000000000	FW	d__Bacteria	Firmicutes	Bacilli	Bacillales	Family < 1% abund.
ccc93f3bdcca43deb645e36e992ced38	FW1	0,000000000000000000	FW	d__Bacteria	Proteobacteria	Alphaproteobacteria	Rhizobiales	Family < 1% abund.
cff7a83e70b2e61bd8685bd4bf16aa34	FW1	0,000000000000000000	FW	d__Bacteria	Proteobacteria	Alphaproteobacteria	Caulobacterales	Family < 1% abund.
d60b91f02132a43fc5fc8615efab1b39	FW1	0,000000000000000000	FW	d__Bacteria	Cyanobacteria	Cyanobacteriia	Synechococcales	Family < 1% abund.
d72a70f3527ae4f2e8a0fdde9bcfd27d	FW1	0,000000000000000000	FW	d__Bacteria	Planctomycetota	Planctomycetes	Planctomycetales	Family < 1% abund.
d82706af773e945f6798ef7208e64624	FW1	0,000000000000000000	FW	d__Bacteria	Actinobacteriota	Actinobacteria	Micrococcales	Family < 1% abund.
d82d36ac60958dc35ecd44a149181973	FW1	0,000000000000000000	FW	d__Bacteria	Proteobacteria	Gammaproteobacteria	Diplorickettsiales	Family < 1% abund.
d8f128daebf15040273441e980eef6ba	FW1	0,000000000000000000	FW	d__Bacteria	Actinobacteriota	Actinobacteria	Corynebacteriales	Family < 1% abund.
da75e94214f9ef21820a7df1b706fcde	FW1	0,000000000000000000	FW	d__Bacteria	Proteobacteria	Gammaproteobacteria	Burkholderiales	Family < 1% abund.
e0231bc03ec5e31097e63c321db6f5e4	FW1	0,000000000000000000	FW	d__Bacteria	Actinobacteriota	Actinobacteria	Corynebacteriales	Family < 1% abund.
e09a33133b60e13ec36a0e9de9e5b25c	FW1	0,000000000000000000	FW	d__Bacteria	Proteobacteria	Gammaproteobacteria	Burkholderiales	Family < 1% abund.
e6dd6832d85887b65b0a81466c5a3798	FW1	0,000000000000000000	FW	d__Bacteria	Proteobacteria	Alphaproteobacteria	Rhizobiales	Family < 1% abund.
e6ea5669a9220aa15492d7d3b69a60ec	FW1	0,000000000000000000	FW	d__Bacteria	Firmicutes	Clostridia	Clostridiales	Family < 1% abund.
e7073162bf3a25bd8a344047480314b1	FW1	0,000000000000000000	FW	d__Bacteria	Proteobacteria	Gammaproteobacteria	Burkholderiales	Family < 1% abund.
e793cc0c32375aa1c09a3b7d0465a1fc	FW1	0,000000000000000000	FW	d__Bacteria	Proteobacteria	Alphaproteobacteria	Rhizobiales	Family < 1% abund.
e7b07c727602f48ca3fe5cb5d7c17142	FW1	0,000000000000000000	FW	d__Bacteria	Proteobacteria	Gammaproteobacteria	Enterobacterales	Family < 1% abund.
ed401254af9ccc2495072eb43fc1c378	FW1	0,000000000000000000	FW	d__Bacteria	Bacteroidota	Bacteroidia	Flavobacteriales	Family < 1% abund.
ef5468f398c753893662ac901c2d6839	FW1	0,000000000000000000	FW	d__Bacteria	Bacteroidota	Bacteroidia	Bacteroidales	Family < 1% abund.
f20fcbda4e813711a43cc20487ad89f6	FW1	0,000000000000000000	FW	d__Bacteria	Verrucomicrobiota	Chlamydiae	Chlamydiales	Family < 1% abund.
f552a1946c21b2d37f58c56c69e14843	FW1	0,000000000000000000	FW	d__Bacteria	Proteobacteria	Gammaproteobacteria	Pseudomonadales	Family < 1% abund.
f775686389ef96974cbdfbc7e6f9523f	FW1	0,000000000000000000	FW	d__Bacteria	Actinobacteriota	Acidimicrobiia	Microtrichales	Family < 1% abund.
f9e018a6183671e633658e6802d94c40	FW1	0,000000000000000000	FW	d__Bacteria	Proteobacteria	Gammaproteobacteria	Gammaproteobacteria_Incertae_Sedis	Family < 1% abund.
f0c60d80f36628214a0a7533f9739b39	FW2	0,394337714863498501	FW	d__Bacteria	Fusobacteriota	Fusobacteriia	Fusobacteriales	Fusobacteriaceae
a7ec76218b8ea432e68937d55d06aeb6	FW2	0,078867542972699697	FW	d__Bacteria	Proteobacteria	Gammaproteobacteria	Pseudomonadales	Pseudomonadaceae
51bda0daf934b61ca2ce5129f8d6a86c	FW2	0,064037748567576672	FW	d__Bacteria	Firmicutes	Unknown Firmicutes (Phylum)	Unknown Firmicutes (Phylum)	Unknown
d94444d94b710745cbb1efb0ad6f0ea8	FW2	0,053589484327603638	FW	d__Bacteria	Proteobacteria	Gammaproteobacteria	Enterobacterales	Aeromonadaceae
969158baa2081ccad51855338c5d9d64	FW2	0,045500505561172896	FW	d__Bacteria	Firmicutes	Bacilli	Bacillales	Unknown
e7073162bf3a25bd8a344047480314b1	FW2	0,045500505561172896	FW	d__Bacteria	Proteobacteria	Gammaproteobacteria	Burkholderiales	Burkholderiaceae
25f64cfc8125dcf82c4a671313e335b9	FW2	0,044152342433434445	FW	d__Bacteria	Proteobacteria	Gammaproteobacteria	Enterobacterales	Vibrionaceae
73df155ec7e32ca27d87e56cd9a80436	FW2	0,036400404448938321	FW	d__Bacteria	Proteobacteria	Gammaproteobacteria	Burkholderiales	Comamonadaceae
6d2a9bcf8aae3ff675e80ed4991c7d5d	FW2	0,035389282103134481	FW	d__Bacteria	Proteobacteria	Gammaproteobacteria	Pseudomonadales	Moraxellaceae
3eb2cc5a9df4f6c54f56f36394b26d30	FW2	0,030333670374115267	FW	d__Bacteria	Proteobacteria	Gammaproteobacteria	Burkholderiales	Methylophilaceae
35b66d17d703b410b2610dd0934a71e4	FW2	0,029322548028311426	FW	d__Bacteria	Actinobacteriota	Actinobacteria	Micrococcales	Micrococcaceae
55934115c6f06e1d2fe64b1bb5ee9058	FW2	0,025278058645096056	FW	d__Bacteria	Actinobacteriota	Actinobacteria	Propionibacteriales	Propionibacteriaceae
a7c7dfd694cb7b9d08a23194086addde	FW2	0,024941017863161441	FW	d__Bacteria	Proteobacteria	Gammaproteobacteria	Enterobacterales	Enterobacteriaceae
00d93177a8b0764f94d4cf98b498c0dc	FW2	0,013818672059319177	FW	d__Bacteria	Firmicutes	Bacilli	Staphylococcales	Staphylococcaceae
5d60dfecdcf8a076236d3bf85382b725	FW2	0,013818672059319177	FW	d__Bacteria	Verrucomicrobiota	Verrucomicrobiae	Verrucomicrobiales	Rubritaleaceae
077f6aa683ecebd3658fe6c7b9ccdeb6	FW2	0,010111223458038422	FW	d__Bacteria	Planctomycetota	Planctomycetes	Pirellulales	Pirellulaceae
da75e94214f9ef21820a7df1b706fcde	FW2	0,010111223458038422	FW	d__Bacteria	Proteobacteria	Gammaproteobacteria	Burkholderiales	Unknown
1c93776da4217ec10dc25fefd6746695	FW2	0,008763060330299966	FW	d__Bacteria	Firmicutes	Bacilli	Bacillales	Family < 1% abund.
999e381d8d5c28de615fabc5c45b2035	FW2	0,007077856420626896	FW	d__Bacteria	Actinobacteriota	Actinobacteria	Micrococcales	Family < 1% abund.
b3af6ea37fab5c552173414962d86faf	FW2	0,005729693292888439	FW	d__Bacteria	Proteobacteria	Alphaproteobacteria	Rhodobacterales	Family < 1% abund.
f9e018a6183671e633658e6802d94c40	FW2	0,005055611729019211	FW	d__Bacteria	Proteobacteria	Gammaproteobacteria	Gammaproteobacteria_Incertae_Sedis	Family < 1% abund.
52b472caf681c3754daf2f8847f010c7	FW2	0,004381530165149983	FW	d__Bacteria	Proteobacteria	Alphaproteobacteria	Sphingomonadales	Family < 1% abund.
92a7944c9dbd57da01b8df07b314c7e5	FW2	0,004044489383215369	FW	d__Bacteria	Proteobacteria	Gammaproteobacteria	Legionellales	Family < 1% abund.
c4f4782b696a25ec41a22707239efa9c	FW2	0,004044489383215369	FW	d__Bacteria	Proteobacteria	Alphaproteobacteria	Rhodospirillales	Family < 1% abund.
258f99c2695e9e8881d25d7609be5028	FW2	0,003707448601280755	FW	d__Bacteria	Firmicutes	Bacilli	Lactobacillales	Family < 1% abund.
304c9acf0711fa5239f5bce21620936b	FW2	0,001685203909673071	FW	d__Bacteria	Bacteroidota	Bacteroidia	Unknown Bacteroidia (Class)	Family < 1% abund.
0944c58fbafc2168d5eaa355c80c4c65	FW2	0,000000000000000000	FW	d__Bacteria	Proteobacteria	Gammaproteobacteria	Enterobacterales	Family < 1% abund.
0c2ef06ce59cd08230737dae95a514eb	FW2	0,000000000000000000	FW	d__Bacteria	Proteobacteria	Alphaproteobacteria	Rhizobiales	Family < 1% abund.
0ca4d4b383af6eb5eaf00b23632515d0	FW2	0,000000000000000000	FW	d__Bacteria	Bacteroidota	Bacteroidia	Bacteroidales	Family < 1% abund.
1030dc04eeeff30fdaaf4b4e3f2e08c7	FW2	0,000000000000000000	FW	d__Bacteria	Proteobacteria	Alphaproteobacteria	Acetobacterales	Family < 1% abund.
120f1919f47bb5fa1be773b915a1b436	FW2	0,000000000000000000	FW	d__Bacteria	Proteobacteria	Gammaproteobacteria	Unknown Gammaproteobacteria (Class)	Family < 1% abund.
239fa6638f1d6e8c78d89373441411f3	FW2	0,000000000000000000	FW	d__Bacteria	Bacteroidota	Bacteroidia	Flavobacteriales	Family < 1% abund.
38c293d315c01a5100f676e9bf9b9e6f	FW2	0,000000000000000000	FW	d__Bacteria	Proteobacteria	Alphaproteobacteria	Unknown Alphaproteobacteria (Class)	Family < 1% abund.
448041edd7f2bc82fa004aa8786fb39d	FW2	0,000000000000000000	FW	d__Bacteria	Proteobacteria	Alphaproteobacteria	Holosporales	Family < 1% abund.
453c840a7cb348fd1b60cb3721c65820	FW2	0,000000000000000000	FW	d__Bacteria	Unknown d__Bacteria (Kingdom)	Unknown d__Bacteria (Kingdom)	Unknown d__Bacteria (Kingdom)	Family < 1% abund.
479e421ddfa5ac82775483ee9b46b879	FW2	0,000000000000000000	FW	d__Bacteria	Proteobacteria	Gammaproteobacteria	Burkholderiales	Family < 1% abund.
5824c0c1491afedbcf7ed138e5a793e6	FW2	0,000000000000000000	FW	d__Bacteria	Deinococcota	Deinococci	Deinococcales	Family < 1% abund.
62c4f0cfd9899dd9aa8e28e4c92fa04d	FW2	0,000000000000000000	FW	d__Bacteria	Proteobacteria	Gammaproteobacteria	Enterobacterales	Family < 1% abund.
65bdb315874beb3e45bb115ce0fe1238	FW2	0,000000000000000000	FW	d__Bacteria	Proteobacteria	Gammaproteobacteria	Burkholderiales	Family < 1% abund.
66b0be39d55de1373957d283ab49a0c6	FW2	0,000000000000000000	FW	d__Bacteria	Planctomycetota	Planctomycetes	Planctomycetales	Family < 1% abund.
717177fe9a7e8d88a373e20c6b68794d	FW2	0,000000000000000000	FW	d__Bacteria	Proteobacteria	Gammaproteobacteria	Xanthomonadales	Family < 1% abund.
83f277e5a5be551cbd54574df05ae484	FW2	0,000000000000000000	FW	d__Bacteria	Proteobacteria	Gammaproteobacteria	Pseudomonadales	Family < 1% abund.
861b3b18a1a7f2ea116ac673ea72447f	FW2	0,000000000000000000	FW	d__Bacteria	Bacteroidota	Bacteroidia	Chitinophagales	Family < 1% abund.
894ebebd0f6b340fb6f788166150dbc7	FW2	0,000000000000000000	FW	d__Bacteria	Bdellovibrionota	Bdellovibrionia	Bacteriovoracales	Family < 1% abund.
8a16de02954b652fc19c2798f1dc1446	FW2	0,000000000000000000	FW	d__Bacteria	Proteobacteria	Gammaproteobacteria	Pseudomonadales	Family < 1% abund.
8e87490f9dbfd65f3da1f572b477ab36	FW2	0,000000000000000000	FW	d__Bacteria	Bacteroidota	Rhodothermia	Balneolales	Family < 1% abund.
9100002eb8c412e220b49e5f93e5e499	FW2	0,000000000000000000	FW	d__Bacteria	Chloroflexi	JG30-KF-CM66	JG30-KF-CM66	Family < 1% abund.
96a50d9af4f0088167bb31761b473e8d	FW2	0,000000000000000000	FW	d__Bacteria	Proteobacteria	Gammaproteobacteria	Pseudomonadales	Family < 1% abund.
9b9a1dbee03012b98e65a39a0ddb6094	FW2	0,000000000000000000	FW	d__Bacteria	Firmicutes	Clostridia	Peptostreptococcales-Tissierellales	Family < 1% abund.
9ddc4c1590f8ed2d2f04e0424b2b2800	FW2	0,000000000000000000	FW	d__Bacteria	Proteobacteria	Alphaproteobacteria	Reyranellales	Family < 1% abund.
a0b4753e483b7766ffe5ae0dee25948e	FW2	0,000000000000000000	FW	d__Archaea	Halobacterota	Halobacteria	Halobacterales	Family < 1% abund.
a423a5b7d9bda766a8df4ca76c0fd477	FW2	0,000000000000000000	FW	d__Bacteria	Firmicutes	Bacilli	Lactobacillales	Family < 1% abund.
a6bc09abd7f93dc6028ed3c0c5035fa7	FW2	0,000000000000000000	FW	d__Bacteria	Actinobacteriota	Actinobacteria	PeM15	Family < 1% abund.
ac12327724a5ee426820df0acf1a07ad	FW2	0,000000000000000000	FW	d__Bacteria	Proteobacteria	Alphaproteobacteria	Kordiimonadales	Family < 1% abund.
b075d5f1c50fe681e7ed998f3da487da	FW2	0,000000000000000000	FW	d__Bacteria	Dependentiae	Babeliae	Babeliales	Family < 1% abund.
b45acc398a428e17b4002b84bbd78b22	FW2	0,000000000000000000	FW	d__Bacteria	Proteobacteria	Gammaproteobacteria	Enterobacterales	Family < 1% abund.
bf7a81d00a7c3f6f5ad5043f922a90bc	FW2	0,000000000000000000	FW	d__Bacteria	Cyanobacteria	Vampirivibrionia	Unknown Vampirivibrionia (Class)	Family < 1% abund.
c26f2b17659d13e1f93141a7f14b42ee	FW2	0,000000000000000000	FW	d__Bacteria	Firmicutes	Clostridia	Unknown Clostridia (Class)	Family < 1% abund.
cc7c7b77b5f91e9b156d229fe7025ac4	FW2	0,000000000000000000	FW	d__Bacteria	Firmicutes	Bacilli	Bacillales	Family < 1% abund.
ccc93f3bdcca43deb645e36e992ced38	FW2	0,000000000000000000	FW	d__Bacteria	Proteobacteria	Alphaproteobacteria	Rhizobiales	Family < 1% abund.
cff7a83e70b2e61bd8685bd4bf16aa34	FW2	0,000000000000000000	FW	d__Bacteria	Proteobacteria	Alphaproteobacteria	Caulobacterales	Family < 1% abund.
d60b91f02132a43fc5fc8615efab1b39	FW2	0,000000000000000000	FW	d__Bacteria	Cyanobacteria	Cyanobacteriia	Synechococcales	Family < 1% abund.
d72a70f3527ae4f2e8a0fdde9bcfd27d	FW2	0,000000000000000000	FW	d__Bacteria	Planctomycetota	Planctomycetes	Planctomycetales	Family < 1% abund.
d82706af773e945f6798ef7208e64624	FW2	0,000000000000000000	FW	d__Bacteria	Actinobacteriota	Actinobacteria	Micrococcales	Family < 1% abund.
d82d36ac60958dc35ecd44a149181973	FW2	0,000000000000000000	FW	d__Bacteria	Proteobacteria	Gammaproteobacteria	Diplorickettsiales	Family < 1% abund.
d8f128daebf15040273441e980eef6ba	FW2	0,000000000000000000	FW	d__Bacteria	Actinobacteriota	Actinobacteria	Corynebacteriales	Family < 1% abund.
e0231bc03ec5e31097e63c321db6f5e4	FW2	0,000000000000000000	FW	d__Bacteria	Actinobacteriota	Actinobacteria	Corynebacteriales	Family < 1% abund.
e09a33133b60e13ec36a0e9de9e5b25c	FW2	0,000000000000000000	FW	d__Bacteria	Proteobacteria	Gammaproteobacteria	Burkholderiales	Family < 1% abund.
e6dd6832d85887b65b0a81466c5a3798	FW2	0,000000000000000000	FW	d__Bacteria	Proteobacteria	Alphaproteobacteria	Rhizobiales	Family < 1% abund.
e6ea5669a9220aa15492d7d3b69a60ec	FW2	0,000000000000000000	FW	d__Bacteria	Firmicutes	Clostridia	Clostridiales	Family < 1% abund.
e793cc0c32375aa1c09a3b7d0465a1fc	FW2	0,000000000000000000	FW	d__Bacteria	Proteobacteria	Alphaproteobacteria	Rhizobiales	Family < 1% abund.
e7b07c727602f48ca3fe5cb5d7c17142	FW2	0,000000000000000000	FW	d__Bacteria	Proteobacteria	Gammaproteobacteria	Enterobacterales	Family < 1% abund.
ed401254af9ccc2495072eb43fc1c378	FW2	0,000000000000000000	FW	d__Bacteria	Bacteroidota	Bacteroidia	Flavobacteriales	Family < 1% abund.
ef5468f398c753893662ac901c2d6839	FW2	0,000000000000000000	FW	d__Bacteria	Bacteroidota	Bacteroidia	Bacteroidales	Family < 1% abund.
f20fcbda4e813711a43cc20487ad89f6	FW2	0,000000000000000000	FW	d__Bacteria	Verrucomicrobiota	Chlamydiae	Chlamydiales	Family < 1% abund.
f552a1946c21b2d37f58c56c69e14843	FW2	0,000000000000000000	FW	d__Bacteria	Proteobacteria	Gammaproteobacteria	Pseudomonadales	Family < 1% abund.
f775686389ef96974cbdfbc7e6f9523f	FW2	0,000000000000000000	FW	d__Bacteria	Actinobacteriota	Acidimicrobiia	Microtrichales	Family < 1% abund.
f0c60d80f36628214a0a7533f9739b39	FW3	0,785428814780842588	FW	d__Bacteria	Fusobacteriota	Fusobacteriia	Fusobacteriales	Fusobacteriaceae
d94444d94b710745cbb1efb0ad6f0ea8	FW3	0,082093952696062372	FW	d__Bacteria	Proteobacteria	Gammaproteobacteria	Enterobacterales	Aeromonadaceae
51bda0daf934b61ca2ce5129f8d6a86c	FW3	0,064731704121077122	FW	d__Bacteria	Firmicutes	Unknown Firmicutes (Phylum)	Unknown Firmicutes (Phylum)	Unknown
25f64cfc8125dcf82c4a671313e335b9	FW3	0,027386490205071088	FW	d__Bacteria	Proteobacteria	Gammaproteobacteria	Enterobacterales	Vibrionaceae
ef5468f398c753893662ac901c2d6839	FW3	0,011596671689707135	FW	d__Bacteria	Bacteroidota	Bacteroidia	Bacteroidales	Unknown
b45acc398a428e17b4002b84bbd78b22	FW3	0,011072528336500034	FW	d__Bacteria	Proteobacteria	Gammaproteobacteria	Enterobacterales	Shewanellaceae
a7ec76218b8ea432e68937d55d06aeb6	FW3	0,005700058966127236	FW	d__Bacteria	Proteobacteria	Gammaproteobacteria	Pseudomonadales	Family < 1% abund.
c26f2b17659d13e1f93141a7f14b42ee	FW3	0,004651772259713032	FW	d__Bacteria	Firmicutes	Clostridia	Unknown Clostridia (Class)	Family < 1% abund.
92a7944c9dbd57da01b8df07b314c7e5	FW3	0,002555198846884623	FW	d__Bacteria	Proteobacteria	Gammaproteobacteria	Legionellales	Family < 1% abund.
3eb2cc5a9df4f6c54f56f36394b26d30	FW3	0,001637947978772194	FW	d__Bacteria	Proteobacteria	Gammaproteobacteria	Burkholderiales	Family < 1% abund.
73df155ec7e32ca27d87e56cd9a80436	FW3	0,001179322544715980	FW	d__Bacteria	Proteobacteria	Gammaproteobacteria	Burkholderiales	Family < 1% abund.
b3af6ea37fab5c552173414962d86faf	FW3	0,000851732948961541	FW	d__Bacteria	Proteobacteria	Alphaproteobacteria	Rhodobacterales	Family < 1% abund.
077f6aa683ecebd3658fe6c7b9ccdeb6	FW3	0,000786215029810653	FW	d__Bacteria	Planctomycetota	Planctomycetes	Pirellulales	Family < 1% abund.
479e421ddfa5ac82775483ee9b46b879	FW3	0,000327589595754439	FW	d__Bacteria	Proteobacteria	Gammaproteobacteria	Burkholderiales	Family < 1% abund.
00d93177a8b0764f94d4cf98b498c0dc	FW3	0,000000000000000000	FW	d__Bacteria	Firmicutes	Bacilli	Staphylococcales	Family < 1% abund.
0944c58fbafc2168d5eaa355c80c4c65	FW3	0,000000000000000000	FW	d__Bacteria	Proteobacteria	Gammaproteobacteria	Enterobacterales	Family < 1% abund.
0c2ef06ce59cd08230737dae95a514eb	FW3	0,000000000000000000	FW	d__Bacteria	Proteobacteria	Alphaproteobacteria	Rhizobiales	Family < 1% abund.
0ca4d4b383af6eb5eaf00b23632515d0	FW3	0,000000000000000000	FW	d__Bacteria	Bacteroidota	Bacteroidia	Bacteroidales	Family < 1% abund.
1030dc04eeeff30fdaaf4b4e3f2e08c7	FW3	0,000000000000000000	FW	d__Bacteria	Proteobacteria	Alphaproteobacteria	Acetobacterales	Family < 1% abund.
120f1919f47bb5fa1be773b915a1b436	FW3	0,000000000000000000	FW	d__Bacteria	Proteobacteria	Gammaproteobacteria	Unknown Gammaproteobacteria (Class)	Family < 1% abund.
1c93776da4217ec10dc25fefd6746695	FW3	0,000000000000000000	FW	d__Bacteria	Firmicutes	Bacilli	Bacillales	Family < 1% abund.
239fa6638f1d6e8c78d89373441411f3	FW3	0,000000000000000000	FW	d__Bacteria	Bacteroidota	Bacteroidia	Flavobacteriales	Family < 1% abund.
258f99c2695e9e8881d25d7609be5028	FW3	0,000000000000000000	FW	d__Bacteria	Firmicutes	Bacilli	Lactobacillales	Family < 1% abund.
304c9acf0711fa5239f5bce21620936b	FW3	0,000000000000000000	FW	d__Bacteria	Bacteroidota	Bacteroidia	Unknown Bacteroidia (Class)	Family < 1% abund.
35b66d17d703b410b2610dd0934a71e4	FW3	0,000000000000000000	FW	d__Bacteria	Actinobacteriota	Actinobacteria	Micrococcales	Family < 1% abund.
38c293d315c01a5100f676e9bf9b9e6f	FW3	0,000000000000000000	FW	d__Bacteria	Proteobacteria	Alphaproteobacteria	Unknown Alphaproteobacteria (Class)	Family < 1% abund.
448041edd7f2bc82fa004aa8786fb39d	FW3	0,000000000000000000	FW	d__Bacteria	Proteobacteria	Alphaproteobacteria	Holosporales	Family < 1% abund.
453c840a7cb348fd1b60cb3721c65820	FW3	0,000000000000000000	FW	d__Bacteria	Unknown d__Bacteria (Kingdom)	Unknown d__Bacteria (Kingdom)	Unknown d__Bacteria (Kingdom)	Family < 1% abund.
52b472caf681c3754daf2f8847f010c7	FW3	0,000000000000000000	FW	d__Bacteria	Proteobacteria	Alphaproteobacteria	Sphingomonadales	Family < 1% abund.
55934115c6f06e1d2fe64b1bb5ee9058	FW3	0,000000000000000000	FW	d__Bacteria	Actinobacteriota	Actinobacteria	Propionibacteriales	Family < 1% abund.
5824c0c1491afedbcf7ed138e5a793e6	FW3	0,000000000000000000	FW	d__Bacteria	Deinococcota	Deinococci	Deinococcales	Family < 1% abund.
5d60dfecdcf8a076236d3bf85382b725	FW3	0,000000000000000000	FW	d__Bacteria	Verrucomicrobiota	Verrucomicrobiae	Verrucomicrobiales	Family < 1% abund.
62c4f0cfd9899dd9aa8e28e4c92fa04d	FW3	0,000000000000000000	FW	d__Bacteria	Proteobacteria	Gammaproteobacteria	Enterobacterales	Family < 1% abund.
65bdb315874beb3e45bb115ce0fe1238	FW3	0,000000000000000000	FW	d__Bacteria	Proteobacteria	Gammaproteobacteria	Burkholderiales	Family < 1% abund.
66b0be39d55de1373957d283ab49a0c6	FW3	0,000000000000000000	FW	d__Bacteria	Planctomycetota	Planctomycetes	Planctomycetales	Family < 1% abund.
6d2a9bcf8aae3ff675e80ed4991c7d5d	FW3	0,000000000000000000	FW	d__Bacteria	Proteobacteria	Gammaproteobacteria	Pseudomonadales	Family < 1% abund.
717177fe9a7e8d88a373e20c6b68794d	FW3	0,000000000000000000	FW	d__Bacteria	Proteobacteria	Gammaproteobacteria	Xanthomonadales	Family < 1% abund.
83f277e5a5be551cbd54574df05ae484	FW3	0,000000000000000000	FW	d__Bacteria	Proteobacteria	Gammaproteobacteria	Pseudomonadales	Family < 1% abund.
861b3b18a1a7f2ea116ac673ea72447f	FW3	0,000000000000000000	FW	d__Bacteria	Bacteroidota	Bacteroidia	Chitinophagales	Family < 1% abund.
894ebebd0f6b340fb6f788166150dbc7	FW3	0,000000000000000000	FW	d__Bacteria	Bdellovibrionota	Bdellovibrionia	Bacteriovoracales	Family < 1% abund.
8a16de02954b652fc19c2798f1dc1446	FW3	0,000000000000000000	FW	d__Bacteria	Proteobacteria	Gammaproteobacteria	Pseudomonadales	Family < 1% abund.
8e87490f9dbfd65f3da1f572b477ab36	FW3	0,000000000000000000	FW	d__Bacteria	Bacteroidota	Rhodothermia	Balneolales	Family < 1% abund.
9100002eb8c412e220b49e5f93e5e499	FW3	0,000000000000000000	FW	d__Bacteria	Chloroflexi	JG30-KF-CM66	JG30-KF-CM66	Family < 1% abund.
969158baa2081ccad51855338c5d9d64	FW3	0,000000000000000000	FW	d__Bacteria	Firmicutes	Bacilli	Bacillales	Family < 1% abund.
96a50d9af4f0088167bb31761b473e8d	FW3	0,000000000000000000	FW	d__Bacteria	Proteobacteria	Gammaproteobacteria	Pseudomonadales	Family < 1% abund.
999e381d8d5c28de615fabc5c45b2035	FW3	0,000000000000000000	FW	d__Bacteria	Actinobacteriota	Actinobacteria	Micrococcales	Family < 1% abund.
9b9a1dbee03012b98e65a39a0ddb6094	FW3	0,000000000000000000	FW	d__Bacteria	Firmicutes	Clostridia	Peptostreptococcales-Tissierellales	Family < 1% abund.
9ddc4c1590f8ed2d2f04e0424b2b2800	FW3	0,000000000000000000	FW	d__Bacteria	Proteobacteria	Alphaproteobacteria	Reyranellales	Family < 1% abund.
a0b4753e483b7766ffe5ae0dee25948e	FW3	0,000000000000000000	FW	d__Archaea	Halobacterota	Halobacteria	Halobacterales	Family < 1% abund.
a423a5b7d9bda766a8df4ca76c0fd477	FW3	0,000000000000000000	FW	d__Bacteria	Firmicutes	Bacilli	Lactobacillales	Family < 1% abund.
a6bc09abd7f93dc6028ed3c0c5035fa7	FW3	0,000000000000000000	FW	d__Bacteria	Actinobacteriota	Actinobacteria	PeM15	Family < 1% abund.
a7c7dfd694cb7b9d08a23194086addde	FW3	0,000000000000000000	FW	d__Bacteria	Proteobacteria	Gammaproteobacteria	Enterobacterales	Family < 1% abund.
ac12327724a5ee426820df0acf1a07ad	FW3	0,000000000000000000	FW	d__Bacteria	Proteobacteria	Alphaproteobacteria	Kordiimonadales	Family < 1% abund.
b075d5f1c50fe681e7ed998f3da487da	FW3	0,000000000000000000	FW	d__Bacteria	Dependentiae	Babeliae	Babeliales	Family < 1% abund.
bf7a81d00a7c3f6f5ad5043f922a90bc	FW3	0,000000000000000000	FW	d__Bacteria	Cyanobacteria	Vampirivibrionia	Unknown Vampirivibrionia (Class)	Family < 1% abund.
c4f4782b696a25ec41a22707239efa9c	FW3	0,000000000000000000	FW	d__Bacteria	Proteobacteria	Alphaproteobacteria	Rhodospirillales	Family < 1% abund.
cc7c7b77b5f91e9b156d229fe7025ac4	FW3	0,000000000000000000	FW	d__Bacteria	Firmicutes	Bacilli	Bacillales	Family < 1% abund.
ccc93f3bdcca43deb645e36e992ced38	FW3	0,000000000000000000	FW	d__Bacteria	Proteobacteria	Alphaproteobacteria	Rhizobiales	Family < 1% abund.
cff7a83e70b2e61bd8685bd4bf16aa34	FW3	0,000000000000000000	FW	d__Bacteria	Proteobacteria	Alphaproteobacteria	Caulobacterales	Family < 1% abund.
d60b91f02132a43fc5fc8615efab1b39	FW3	0,000000000000000000	FW	d__Bacteria	Cyanobacteria	Cyanobacteriia	Synechococcales	Family < 1% abund.
d72a70f3527ae4f2e8a0fdde9bcfd27d	FW3	0,000000000000000000	FW	d__Bacteria	Planctomycetota	Planctomycetes	Planctomycetales	Family < 1% abund.
d82706af773e945f6798ef7208e64624	FW3	0,000000000000000000	FW	d__Bacteria	Actinobacteriota	Actinobacteria	Micrococcales	Family < 1% abund.
d82d36ac60958dc35ecd44a149181973	FW3	0,000000000000000000	FW	d__Bacteria	Proteobacteria	Gammaproteobacteria	Diplorickettsiales	Family < 1% abund.
d8f128daebf15040273441e980eef6ba	FW3	0,000000000000000000	FW	d__Bacteria	Actinobacteriota	Actinobacteria	Corynebacteriales	Family < 1% abund.
da75e94214f9ef21820a7df1b706fcde	FW3	0,000000000000000000	FW	d__Bacteria	Proteobacteria	Gammaproteobacteria	Burkholderiales	Family < 1% abund.
e0231bc03ec5e31097e63c321db6f5e4	FW3	0,000000000000000000	FW	d__Bacteria	Actinobacteriota	Actinobacteria	Corynebacteriales	Family < 1% abund.
e09a33133b60e13ec36a0e9de9e5b25c	FW3	0,000000000000000000	FW	d__Bacteria	Proteobacteria	Gammaproteobacteria	Burkholderiales	Family < 1% abund.
e6dd6832d85887b65b0a81466c5a3798	FW3	0,000000000000000000	FW	d__Bacteria	Proteobacteria	Alphaproteobacteria	Rhizobiales	Family < 1% abund.
e6ea5669a9220aa15492d7d3b69a60ec	FW3	0,000000000000000000	FW	d__Bacteria	Firmicutes	Clostridia	Clostridiales	Family < 1% abund.
e7073162bf3a25bd8a344047480314b1	FW3	0,000000000000000000	FW	d__Bacteria	Proteobacteria	Gammaproteobacteria	Burkholderiales	Family < 1% abund.
e793cc0c32375aa1c09a3b7d0465a1fc	FW3	0,000000000000000000	FW	d__Bacteria	Proteobacteria	Alphaproteobacteria	Rhizobiales	Family < 1% abund.
e7b07c727602f48ca3fe5cb5d7c17142	FW3	0,000000000000000000	FW	d__Bacteria	Proteobacteria	Gammaproteobacteria	Enterobacterales	Family < 1% abund.
ed401254af9ccc2495072eb43fc1c378	FW3	0,000000000000000000	FW	d__Bacteria	Bacteroidota	Bacteroidia	Flavobacteriales	Family < 1% abund.
f20fcbda4e813711a43cc20487ad89f6	FW3	0,000000000000000000	FW	d__Bacteria	Verrucomicrobiota	Chlamydiae	Chlamydiales	Family < 1% abund.
f552a1946c21b2d37f58c56c69e14843	FW3	0,000000000000000000	FW	d__Bacteria	Proteobacteria	Gammaproteobacteria	Pseudomonadales	Family < 1% abund.
f775686389ef96974cbdfbc7e6f9523f	FW3	0,000000000000000000	FW	d__Bacteria	Actinobacteriota	Acidimicrobiia	Microtrichales	Family < 1% abund.
f9e018a6183671e633658e6802d94c40	FW3	0,000000000000000000	FW	d__Bacteria	Proteobacteria	Gammaproteobacteria	Gammaproteobacteria_Incertae_Sedis	Family < 1% abund.
a7ec76218b8ea432e68937d55d06aeb6	FW4	0,501172058134083498	FW	d__Bacteria	Proteobacteria	Gammaproteobacteria	Pseudomonadales	Pseudomonadaceae
9b9a1dbee03012b98e65a39a0ddb6094	FW4	0,133145804031879977	FW	d__Bacteria	Firmicutes	Clostridia	Peptostreptococcales-Tissierellales	Unknown
f0c60d80f36628214a0a7533f9739b39	FW4	0,077824660103141111	FW	d__Bacteria	Fusobacteriota	Fusobacteriia	Fusobacteriales	Fusobacteriaceae
96a50d9af4f0088167bb31761b473e8d	FW4	0,056727613689639009	FW	d__Bacteria	Proteobacteria	Gammaproteobacteria	Pseudomonadales	Saccharospirillaceae
0944c58fbafc2168d5eaa355c80c4c65	FW4	0,041725269573370839	FW	d__Bacteria	Proteobacteria	Gammaproteobacteria	Enterobacterales	Pasteurellaceae
55934115c6f06e1d2fe64b1bb5ee9058	FW4	0,030473511486169714	FW	d__Bacteria	Actinobacteriota	Actinobacteria	Propionibacteriales	Propionibacteriaceae
a423a5b7d9bda766a8df4ca76c0fd477	FW4	0,022034692920768869	FW	d__Bacteria	Firmicutes	Bacilli	Lactobacillales	Lactobacillaceae
52b472caf681c3754daf2f8847f010c7	FW4	0,019221753398968588	FW	d__Bacteria	Proteobacteria	Alphaproteobacteria	Sphingomonadales	Sphingomonadaceae
d94444d94b710745cbb1efb0ad6f0ea8	FW4	0,019221753398968588	FW	d__Bacteria	Proteobacteria	Gammaproteobacteria	Enterobacterales	Aeromonadaceae
3eb2cc5a9df4f6c54f56f36394b26d30	FW4	0,018752930145335210	FW	d__Bacteria	Proteobacteria	Gammaproteobacteria	Burkholderiales	Methylophilaceae
ccc93f3bdcca43deb645e36e992ced38	FW4	0,014533520862634788	FW	d__Bacteria	Proteobacteria	Alphaproteobacteria	Rhizobiales	Rhizobiaceae
e793cc0c32375aa1c09a3b7d0465a1fc	FW4	0,014533520862634786	FW	d__Bacteria	Proteobacteria	Alphaproteobacteria	Rhizobiales	Stappiaceae
00d93177a8b0764f94d4cf98b498c0dc	FW4	0,011720581340834505	FW	d__Bacteria	Firmicutes	Bacilli	Staphylococcales	Staphylococcaceae
73df155ec7e32ca27d87e56cd9a80436	FW4	0,009376465072667605	FW	d__Bacteria	Proteobacteria	Gammaproteobacteria	Burkholderiales	Family < 1% abund.
5d60dfecdcf8a076236d3bf85382b725	FW4	0,007032348804500703	FW	d__Bacteria	Verrucomicrobiota	Verrucomicrobiae	Verrucomicrobiales	Family < 1% abund.
cff7a83e70b2e61bd8685bd4bf16aa34	FW4	0,006563525550867323	FW	d__Bacteria	Proteobacteria	Alphaproteobacteria	Caulobacterales	Family < 1% abund.
0c2ef06ce59cd08230737dae95a514eb	FW4	0,006094702297233943	FW	d__Bacteria	Proteobacteria	Alphaproteobacteria	Rhizobiales	Family < 1% abund.
5824c0c1491afedbcf7ed138e5a793e6	FW4	0,005625879043600563	FW	d__Bacteria	Deinococcota	Deinococci	Deinococcales	Family < 1% abund.
258f99c2695e9e8881d25d7609be5028	FW4	0,002344116268166901	FW	d__Bacteria	Firmicutes	Bacilli	Lactobacillales	Family < 1% abund.
239fa6638f1d6e8c78d89373441411f3	FW4	0,001875293014533521	FW	d__Bacteria	Bacteroidota	Bacteroidia	Flavobacteriales	Family < 1% abund.
077f6aa683ecebd3658fe6c7b9ccdeb6	FW4	0,000000000000000000	FW	d__Bacteria	Planctomycetota	Planctomycetes	Pirellulales	Family < 1% abund.
0ca4d4b383af6eb5eaf00b23632515d0	FW4	0,000000000000000000	FW	d__Bacteria	Bacteroidota	Bacteroidia	Bacteroidales	Family < 1% abund.
1030dc04eeeff30fdaaf4b4e3f2e08c7	FW4	0,000000000000000000	FW	d__Bacteria	Proteobacteria	Alphaproteobacteria	Acetobacterales	Family < 1% abund.
120f1919f47bb5fa1be773b915a1b436	FW4	0,000000000000000000	FW	d__Bacteria	Proteobacteria	Gammaproteobacteria	Unknown Gammaproteobacteria (Class)	Family < 1% abund.
1c93776da4217ec10dc25fefd6746695	FW4	0,000000000000000000	FW	d__Bacteria	Firmicutes	Bacilli	Bacillales	Family < 1% abund.
25f64cfc8125dcf82c4a671313e335b9	FW4	0,000000000000000000	FW	d__Bacteria	Proteobacteria	Gammaproteobacteria	Enterobacterales	Family < 1% abund.
304c9acf0711fa5239f5bce21620936b	FW4	0,000000000000000000	FW	d__Bacteria	Bacteroidota	Bacteroidia	Unknown Bacteroidia (Class)	Family < 1% abund.
35b66d17d703b410b2610dd0934a71e4	FW4	0,000000000000000000	FW	d__Bacteria	Actinobacteriota	Actinobacteria	Micrococcales	Family < 1% abund.
38c293d315c01a5100f676e9bf9b9e6f	FW4	0,000000000000000000	FW	d__Bacteria	Proteobacteria	Alphaproteobacteria	Unknown Alphaproteobacteria (Class)	Family < 1% abund.
448041edd7f2bc82fa004aa8786fb39d	FW4	0,000000000000000000	FW	d__Bacteria	Proteobacteria	Alphaproteobacteria	Holosporales	Family < 1% abund.
453c840a7cb348fd1b60cb3721c65820	FW4	0,000000000000000000	FW	d__Bacteria	Unknown d__Bacteria (Kingdom)	Unknown d__Bacteria (Kingdom)	Unknown d__Bacteria (Kingdom)	Family < 1% abund.
479e421ddfa5ac82775483ee9b46b879	FW4	0,000000000000000000	FW	d__Bacteria	Proteobacteria	Gammaproteobacteria	Burkholderiales	Family < 1% abund.
51bda0daf934b61ca2ce5129f8d6a86c	FW4	0,000000000000000000	FW	d__Bacteria	Firmicutes	Unknown Firmicutes (Phylum)	Unknown Firmicutes (Phylum)	Family < 1% abund.
62c4f0cfd9899dd9aa8e28e4c92fa04d	FW4	0,000000000000000000	FW	d__Bacteria	Proteobacteria	Gammaproteobacteria	Enterobacterales	Family < 1% abund.
65bdb315874beb3e45bb115ce0fe1238	FW4	0,000000000000000000	FW	d__Bacteria	Proteobacteria	Gammaproteobacteria	Burkholderiales	Family < 1% abund.
66b0be39d55de1373957d283ab49a0c6	FW4	0,000000000000000000	FW	d__Bacteria	Planctomycetota	Planctomycetes	Planctomycetales	Family < 1% abund.
6d2a9bcf8aae3ff675e80ed4991c7d5d	FW4	0,000000000000000000	FW	d__Bacteria	Proteobacteria	Gammaproteobacteria	Pseudomonadales	Family < 1% abund.
717177fe9a7e8d88a373e20c6b68794d	FW4	0,000000000000000000	FW	d__Bacteria	Proteobacteria	Gammaproteobacteria	Xanthomonadales	Family < 1% abund.
83f277e5a5be551cbd54574df05ae484	FW4	0,000000000000000000	FW	d__Bacteria	Proteobacteria	Gammaproteobacteria	Pseudomonadales	Family < 1% abund.
861b3b18a1a7f2ea116ac673ea72447f	FW4	0,000000000000000000	FW	d__Bacteria	Bacteroidota	Bacteroidia	Chitinophagales	Family < 1% abund.
894ebebd0f6b340fb6f788166150dbc7	FW4	0,000000000000000000	FW	d__Bacteria	Bdellovibrionota	Bdellovibrionia	Bacteriovoracales	Family < 1% abund.
8a16de02954b652fc19c2798f1dc1446	FW4	0,000000000000000000	FW	d__Bacteria	Proteobacteria	Gammaproteobacteria	Pseudomonadales	Family < 1% abund.
8e87490f9dbfd65f3da1f572b477ab36	FW4	0,000000000000000000	FW	d__Bacteria	Bacteroidota	Rhodothermia	Balneolales	Family < 1% abund.
9100002eb8c412e220b49e5f93e5e499	FW4	0,000000000000000000	FW	d__Bacteria	Chloroflexi	JG30-KF-CM66	JG30-KF-CM66	Family < 1% abund.
92a7944c9dbd57da01b8df07b314c7e5	FW4	0,000000000000000000	FW	d__Bacteria	Proteobacteria	Gammaproteobacteria	Legionellales	Family < 1% abund.
969158baa2081ccad51855338c5d9d64	FW4	0,000000000000000000	FW	d__Bacteria	Firmicutes	Bacilli	Bacillales	Family < 1% abund.
999e381d8d5c28de615fabc5c45b2035	FW4	0,000000000000000000	FW	d__Bacteria	Actinobacteriota	Actinobacteria	Micrococcales	Family < 1% abund.
9ddc4c1590f8ed2d2f04e0424b2b2800	FW4	0,000000000000000000	FW	d__Bacteria	Proteobacteria	Alphaproteobacteria	Reyranellales	Family < 1% abund.
a0b4753e483b7766ffe5ae0dee25948e	FW4	0,000000000000000000	FW	d__Archaea	Halobacterota	Halobacteria	Halobacterales	Family < 1% abund.
a6bc09abd7f93dc6028ed3c0c5035fa7	FW4	0,000000000000000000	FW	d__Bacteria	Actinobacteriota	Actinobacteria	PeM15	Family < 1% abund.
a7c7dfd694cb7b9d08a23194086addde	FW4	0,000000000000000000	FW	d__Bacteria	Proteobacteria	Gammaproteobacteria	Enterobacterales	Family < 1% abund.
ac12327724a5ee426820df0acf1a07ad	FW4	0,000000000000000000	FW	d__Bacteria	Proteobacteria	Alphaproteobacteria	Kordiimonadales	Family < 1% abund.
b075d5f1c50fe681e7ed998f3da487da	FW4	0,000000000000000000	FW	d__Bacteria	Dependentiae	Babeliae	Babeliales	Family < 1% abund.
b3af6ea37fab5c552173414962d86faf	FW4	0,000000000000000000	FW	d__Bacteria	Proteobacteria	Alphaproteobacteria	Rhodobacterales	Family < 1% abund.
b45acc398a428e17b4002b84bbd78b22	FW4	0,000000000000000000	FW	d__Bacteria	Proteobacteria	Gammaproteobacteria	Enterobacterales	Family < 1% abund.
bf7a81d00a7c3f6f5ad5043f922a90bc	FW4	0,000000000000000000	FW	d__Bacteria	Cyanobacteria	Vampirivibrionia	Unknown Vampirivibrionia (Class)	Family < 1% abund.
c26f2b17659d13e1f93141a7f14b42ee	FW4	0,000000000000000000	FW	d__Bacteria	Firmicutes	Clostridia	Unknown Clostridia (Class)	Family < 1% abund.
c4f4782b696a25ec41a22707239efa9c	FW4	0,000000000000000000	FW	d__Bacteria	Proteobacteria	Alphaproteobacteria	Rhodospirillales	Family < 1% abund.
cc7c7b77b5f91e9b156d229fe7025ac4	FW4	0,000000000000000000	FW	d__Bacteria	Firmicutes	Bacilli	Bacillales	Family < 1% abund.
d60b91f02132a43fc5fc8615efab1b39	FW4	0,000000000000000000	FW	d__Bacteria	Cyanobacteria	Cyanobacteriia	Synechococcales	Family < 1% abund.
d72a70f3527ae4f2e8a0fdde9bcfd27d	FW4	0,000000000000000000	FW	d__Bacteria	Planctomycetota	Planctomycetes	Planctomycetales	Family < 1% abund.
d82706af773e945f6798ef7208e64624	FW4	0,000000000000000000	FW	d__Bacteria	Actinobacteriota	Actinobacteria	Micrococcales	Family < 1% abund.
d82d36ac60958dc35ecd44a149181973	FW4	0,000000000000000000	FW	d__Bacteria	Proteobacteria	Gammaproteobacteria	Diplorickettsiales	Family < 1% abund.
d8f128daebf15040273441e980eef6ba	FW4	0,000000000000000000	FW	d__Bacteria	Actinobacteriota	Actinobacteria	Corynebacteriales	Family < 1% abund.
da75e94214f9ef21820a7df1b706fcde	FW4	0,000000000000000000	FW	d__Bacteria	Proteobacteria	Gammaproteobacteria	Burkholderiales	Family < 1% abund.
e0231bc03ec5e31097e63c321db6f5e4	FW4	0,000000000000000000	FW	d__Bacteria	Actinobacteriota	Actinobacteria	Corynebacteriales	Family < 1% abund.
e09a33133b60e13ec36a0e9de9e5b25c	FW4	0,000000000000000000	FW	d__Bacteria	Proteobacteria	Gammaproteobacteria	Burkholderiales	Family < 1% abund.
e6dd6832d85887b65b0a81466c5a3798	FW4	0,000000000000000000	FW	d__Bacteria	Proteobacteria	Alphaproteobacteria	Rhizobiales	Family < 1% abund.
e6ea5669a9220aa15492d7d3b69a60ec	FW4	0,000000000000000000	FW	d__Bacteria	Firmicutes	Clostridia	Clostridiales	Family < 1% abund.
e7073162bf3a25bd8a344047480314b1	FW4	0,000000000000000000	FW	d__Bacteria	Proteobacteria	Gammaproteobacteria	Burkholderiales	Family < 1% abund.
e7b07c727602f48ca3fe5cb5d7c17142	FW4	0,000000000000000000	FW	d__Bacteria	Proteobacteria	Gammaproteobacteria	Enterobacterales	Family < 1% abund.
ed401254af9ccc2495072eb43fc1c378	FW4	0,000000000000000000	FW	d__Bacteria	Bacteroidota	Bacteroidia	Flavobacteriales	Family < 1% abund.
ef5468f398c753893662ac901c2d6839	FW4	0,000000000000000000	FW	d__Bacteria	Bacteroidota	Bacteroidia	Bacteroidales	Family < 1% abund.
f20fcbda4e813711a43cc20487ad89f6	FW4	0,000000000000000000	FW	d__Bacteria	Verrucomicrobiota	Chlamydiae	Chlamydiales	Family < 1% abund.
f552a1946c21b2d37f58c56c69e14843	FW4	0,000000000000000000	FW	d__Bacteria	Proteobacteria	Gammaproteobacteria	Pseudomonadales	Family < 1% abund.
f775686389ef96974cbdfbc7e6f9523f	FW4	0,000000000000000000	FW	d__Bacteria	Actinobacteriota	Acidimicrobiia	Microtrichales	Family < 1% abund.
f9e018a6183671e633658e6802d94c40	FW4	0,000000000000000000	FW	d__Bacteria	Proteobacteria	Gammaproteobacteria	Gammaproteobacteria_Incertae_Sedis	Family < 1% abund.
25f64cfc8125dcf82c4a671313e335b9	SW1	0,444326821287652773	SW	d__Bacteria	Proteobacteria	Gammaproteobacteria	Enterobacterales	Vibrionaceae
f0c60d80f36628214a0a7533f9739b39	SW1	0,390626503705129413	SW	d__Bacteria	Fusobacteriota	Fusobacteriia	Fusobacteriales	Fusobacteriaceae
b45acc398a428e17b4002b84bbd78b22	SW1	0,061014339332114330	SW	d__Bacteria	Proteobacteria	Gammaproteobacteria	Enterobacterales	Shewanellaceae
5d60dfecdcf8a076236d3bf85382b725	SW1	0,031662015205466271	SW	d__Bacteria	Verrucomicrobiota	Verrucomicrobiae	Verrucomicrobiales	Rubritaleaceae
51bda0daf934b61ca2ce5129f8d6a86c	SW1	0,020594745452795687	SW	d__Bacteria	Firmicutes	Unknown Firmicutes (Phylum)	Unknown Firmicutes (Phylum)	Unknown
a7ec76218b8ea432e68937d55d06aeb6	SW1	0,014820517755750169	SW	d__Bacteria	Proteobacteria	Gammaproteobacteria	Pseudomonadales	Pseudomonadaceae
b3af6ea37fab5c552173414962d86faf	SW1	0,009527475700125108	SW	d__Bacteria	Proteobacteria	Alphaproteobacteria	Rhodobacterales	Family < 1% abund.
453c840a7cb348fd1b60cb3721c65820	SW1	0,006832836108170533	SW	d__Bacteria	Unknown d__Bacteria (Kingdom)	Unknown d__Bacteria (Kingdom)	Unknown d__Bacteria (Kingdom)	Family < 1% abund.
e793cc0c32375aa1c09a3b7d0465a1fc	SW1	0,003272062361659128	SW	d__Bacteria	Proteobacteria	Alphaproteobacteria	Rhizobiales	Family < 1% abund.
d82d36ac60958dc35ecd44a149181973	SW1	0,002117216822250024	SW	d__Bacteria	Proteobacteria	Gammaproteobacteria	Diplorickettsiales	Family < 1% abund.
077f6aa683ecebd3658fe6c7b9ccdeb6	SW1	0,001732268309113656	SW	d__Bacteria	Planctomycetota	Planctomycetes	Pirellulales	Family < 1% abund.
f552a1946c21b2d37f58c56c69e14843	SW1	0,001732268309113656	SW	d__Bacteria	Proteobacteria	Gammaproteobacteria	Pseudomonadales	Family < 1% abund.
ed401254af9ccc2495072eb43fc1c378	SW1	0,001636031180829564	SW	d__Bacteria	Bacteroidota	Bacteroidia	Flavobacteriales	Family < 1% abund.
f20fcbda4e813711a43cc20487ad89f6	SW1	0,001636031180829564	SW	d__Bacteria	Verrucomicrobiota	Chlamydiae	Chlamydiales	Family < 1% abund.
62c4f0cfd9899dd9aa8e28e4c92fa04d	SW1	0,001443556924261380	SW	d__Bacteria	Proteobacteria	Gammaproteobacteria	Enterobacterales	Family < 1% abund.
861b3b18a1a7f2ea116ac673ea72447f	SW1	0,001443556924261380	SW	d__Bacteria	Bacteroidota	Bacteroidia	Chitinophagales	Family < 1% abund.
83f277e5a5be551cbd54574df05ae484	SW1	0,001251082667693196	SW	d__Bacteria	Proteobacteria	Gammaproteobacteria	Pseudomonadales	Family < 1% abund.
6d2a9bcf8aae3ff675e80ed4991c7d5d	SW1	0,001058608411125012	SW	d__Bacteria	Proteobacteria	Gammaproteobacteria	Pseudomonadales	Family < 1% abund.
35b66d17d703b410b2610dd0934a71e4	SW1	0,000866134154556828	SW	d__Bacteria	Actinobacteriota	Actinobacteria	Micrococcales	Family < 1% abund.
e0231bc03ec5e31097e63c321db6f5e4	SW1	0,000866134154556828	SW	d__Bacteria	Actinobacteriota	Actinobacteria	Corynebacteriales	Family < 1% abund.
f9e018a6183671e633658e6802d94c40	SW1	0,000673659897988644	SW	d__Bacteria	Proteobacteria	Gammaproteobacteria	Gammaproteobacteria_Incertae_Sedis	Family < 1% abund.
52b472caf681c3754daf2f8847f010c7	SW1	0,000481185641420460	SW	d__Bacteria	Proteobacteria	Alphaproteobacteria	Sphingomonadales	Family < 1% abund.
479e421ddfa5ac82775483ee9b46b879	SW1	0,000384948513136368	SW	d__Bacteria	Proteobacteria	Gammaproteobacteria	Burkholderiales	Family < 1% abund.
00d93177a8b0764f94d4cf98b498c0dc	SW1	0,000000000000000000	SW	d__Bacteria	Firmicutes	Bacilli	Staphylococcales	Family < 1% abund.
0944c58fbafc2168d5eaa355c80c4c65	SW1	0,000000000000000000	SW	d__Bacteria	Proteobacteria	Gammaproteobacteria	Enterobacterales	Family < 1% abund.
0c2ef06ce59cd08230737dae95a514eb	SW1	0,000000000000000000	SW	d__Bacteria	Proteobacteria	Alphaproteobacteria	Rhizobiales	Family < 1% abund.
0ca4d4b383af6eb5eaf00b23632515d0	SW1	0,000000000000000000	SW	d__Bacteria	Bacteroidota	Bacteroidia	Bacteroidales	Family < 1% abund.
1030dc04eeeff30fdaaf4b4e3f2e08c7	SW1	0,000000000000000000	SW	d__Bacteria	Proteobacteria	Alphaproteobacteria	Acetobacterales	Family < 1% abund.
120f1919f47bb5fa1be773b915a1b436	SW1	0,000000000000000000	SW	d__Bacteria	Proteobacteria	Gammaproteobacteria	Unknown Gammaproteobacteria (Class)	Family < 1% abund.
1c93776da4217ec10dc25fefd6746695	SW1	0,000000000000000000	SW	d__Bacteria	Firmicutes	Bacilli	Bacillales	Family < 1% abund.
239fa6638f1d6e8c78d89373441411f3	SW1	0,000000000000000000	SW	d__Bacteria	Bacteroidota	Bacteroidia	Flavobacteriales	Family < 1% abund.
258f99c2695e9e8881d25d7609be5028	SW1	0,000000000000000000	SW	d__Bacteria	Firmicutes	Bacilli	Lactobacillales	Family < 1% abund.
304c9acf0711fa5239f5bce21620936b	SW1	0,000000000000000000	SW	d__Bacteria	Bacteroidota	Bacteroidia	Unknown Bacteroidia (Class)	Family < 1% abund.
38c293d315c01a5100f676e9bf9b9e6f	SW1	0,000000000000000000	SW	d__Bacteria	Proteobacteria	Alphaproteobacteria	Unknown Alphaproteobacteria (Class)	Family < 1% abund.
3eb2cc5a9df4f6c54f56f36394b26d30	SW1	0,000000000000000000	SW	d__Bacteria	Proteobacteria	Gammaproteobacteria	Burkholderiales	Family < 1% abund.
448041edd7f2bc82fa004aa8786fb39d	SW1	0,000000000000000000	SW	d__Bacteria	Proteobacteria	Alphaproteobacteria	Holosporales	Family < 1% abund.
55934115c6f06e1d2fe64b1bb5ee9058	SW1	0,000000000000000000	SW	d__Bacteria	Actinobacteriota	Actinobacteria	Propionibacteriales	Family < 1% abund.
5824c0c1491afedbcf7ed138e5a793e6	SW1	0,000000000000000000	SW	d__Bacteria	Deinococcota	Deinococci	Deinococcales	Family < 1% abund.
65bdb315874beb3e45bb115ce0fe1238	SW1	0,000000000000000000	SW	d__Bacteria	Proteobacteria	Gammaproteobacteria	Burkholderiales	Family < 1% abund.
66b0be39d55de1373957d283ab49a0c6	SW1	0,000000000000000000	SW	d__Bacteria	Planctomycetota	Planctomycetes	Planctomycetales	Family < 1% abund.
717177fe9a7e8d88a373e20c6b68794d	SW1	0,000000000000000000	SW	d__Bacteria	Proteobacteria	Gammaproteobacteria	Xanthomonadales	Family < 1% abund.
73df155ec7e32ca27d87e56cd9a80436	SW1	0,000000000000000000	SW	d__Bacteria	Proteobacteria	Gammaproteobacteria	Burkholderiales	Family < 1% abund.
894ebebd0f6b340fb6f788166150dbc7	SW1	0,000000000000000000	SW	d__Bacteria	Bdellovibrionota	Bdellovibrionia	Bacteriovoracales	Family < 1% abund.
8a16de02954b652fc19c2798f1dc1446	SW1	0,000000000000000000	SW	d__Bacteria	Proteobacteria	Gammaproteobacteria	Pseudomonadales	Family < 1% abund.
8e87490f9dbfd65f3da1f572b477ab36	SW1	0,000000000000000000	SW	d__Bacteria	Bacteroidota	Rhodothermia	Balneolales	Family < 1% abund.
9100002eb8c412e220b49e5f93e5e499	SW1	0,000000000000000000	SW	d__Bacteria	Chloroflexi	JG30-KF-CM66	JG30-KF-CM66	Family < 1% abund.
92a7944c9dbd57da01b8df07b314c7e5	SW1	0,000000000000000000	SW	d__Bacteria	Proteobacteria	Gammaproteobacteria	Legionellales	Family < 1% abund.
969158baa2081ccad51855338c5d9d64	SW1	0,000000000000000000	SW	d__Bacteria	Firmicutes	Bacilli	Bacillales	Family < 1% abund.
96a50d9af4f0088167bb31761b473e8d	SW1	0,000000000000000000	SW	d__Bacteria	Proteobacteria	Gammaproteobacteria	Pseudomonadales	Family < 1% abund.
999e381d8d5c28de615fabc5c45b2035	SW1	0,000000000000000000	SW	d__Bacteria	Actinobacteriota	Actinobacteria	Micrococcales	Family < 1% abund.
9b9a1dbee03012b98e65a39a0ddb6094	SW1	0,000000000000000000	SW	d__Bacteria	Firmicutes	Clostridia	Peptostreptococcales-Tissierellales	Family < 1% abund.
9ddc4c1590f8ed2d2f04e0424b2b2800	SW1	0,000000000000000000	SW	d__Bacteria	Proteobacteria	Alphaproteobacteria	Reyranellales	Family < 1% abund.
a0b4753e483b7766ffe5ae0dee25948e	SW1	0,000000000000000000	SW	d__Archaea	Halobacterota	Halobacteria	Halobacterales	Family < 1% abund.
a423a5b7d9bda766a8df4ca76c0fd477	SW1	0,000000000000000000	SW	d__Bacteria	Firmicutes	Bacilli	Lactobacillales	Family < 1% abund.
a6bc09abd7f93dc6028ed3c0c5035fa7	SW1	0,000000000000000000	SW	d__Bacteria	Actinobacteriota	Actinobacteria	PeM15	Family < 1% abund.
a7c7dfd694cb7b9d08a23194086addde	SW1	0,000000000000000000	SW	d__Bacteria	Proteobacteria	Gammaproteobacteria	Enterobacterales	Family < 1% abund.
ac12327724a5ee426820df0acf1a07ad	SW1	0,000000000000000000	SW	d__Bacteria	Proteobacteria	Alphaproteobacteria	Kordiimonadales	Family < 1% abund.
b075d5f1c50fe681e7ed998f3da487da	SW1	0,000000000000000000	SW	d__Bacteria	Dependentiae	Babeliae	Babeliales	Family < 1% abund.
bf7a81d00a7c3f6f5ad5043f922a90bc	SW1	0,000000000000000000	SW	d__Bacteria	Cyanobacteria	Vampirivibrionia	Unknown Vampirivibrionia (Class)	Family < 1% abund.
c26f2b17659d13e1f93141a7f14b42ee	SW1	0,000000000000000000	SW	d__Bacteria	Firmicutes	Clostridia	Unknown Clostridia (Class)	Family < 1% abund.
c4f4782b696a25ec41a22707239efa9c	SW1	0,000000000000000000	SW	d__Bacteria	Proteobacteria	Alphaproteobacteria	Rhodospirillales	Family < 1% abund.
cc7c7b77b5f91e9b156d229fe7025ac4	SW1	0,000000000000000000	SW	d__Bacteria	Firmicutes	Bacilli	Bacillales	Family < 1% abund.
ccc93f3bdcca43deb645e36e992ced38	SW1	0,000000000000000000	SW	d__Bacteria	Proteobacteria	Alphaproteobacteria	Rhizobiales	Family < 1% abund.
cff7a83e70b2e61bd8685bd4bf16aa34	SW1	0,000000000000000000	SW	d__Bacteria	Proteobacteria	Alphaproteobacteria	Caulobacterales	Family < 1% abund.
d60b91f02132a43fc5fc8615efab1b39	SW1	0,000000000000000000	SW	d__Bacteria	Cyanobacteria	Cyanobacteriia	Synechococcales	Family < 1% abund.
d72a70f3527ae4f2e8a0fdde9bcfd27d	SW1	0,000000000000000000	SW	d__Bacteria	Planctomycetota	Planctomycetes	Planctomycetales	Family < 1% abund.
d82706af773e945f6798ef7208e64624	SW1	0,000000000000000000	SW	d__Bacteria	Actinobacteriota	Actinobacteria	Micrococcales	Family < 1% abund.
d8f128daebf15040273441e980eef6ba	SW1	0,000000000000000000	SW	d__Bacteria	Actinobacteriota	Actinobacteria	Corynebacteriales	Family < 1% abund.
d94444d94b710745cbb1efb0ad6f0ea8	SW1	0,000000000000000000	SW	d__Bacteria	Proteobacteria	Gammaproteobacteria	Enterobacterales	Family < 1% abund.
da75e94214f9ef21820a7df1b706fcde	SW1	0,000000000000000000	SW	d__Bacteria	Proteobacteria	Gammaproteobacteria	Burkholderiales	Family < 1% abund.
e09a33133b60e13ec36a0e9de9e5b25c	SW1	0,000000000000000000	SW	d__Bacteria	Proteobacteria	Gammaproteobacteria	Burkholderiales	Family < 1% abund.
e6dd6832d85887b65b0a81466c5a3798	SW1	0,000000000000000000	SW	d__Bacteria	Proteobacteria	Alphaproteobacteria	Rhizobiales	Family < 1% abund.
e6ea5669a9220aa15492d7d3b69a60ec	SW1	0,000000000000000000	SW	d__Bacteria	Firmicutes	Clostridia	Clostridiales	Family < 1% abund.
e7073162bf3a25bd8a344047480314b1	SW1	0,000000000000000000	SW	d__Bacteria	Proteobacteria	Gammaproteobacteria	Burkholderiales	Family < 1% abund.
e7b07c727602f48ca3fe5cb5d7c17142	SW1	0,000000000000000000	SW	d__Bacteria	Proteobacteria	Gammaproteobacteria	Enterobacterales	Family < 1% abund.
ef5468f398c753893662ac901c2d6839	SW1	0,000000000000000000	SW	d__Bacteria	Bacteroidota	Bacteroidia	Bacteroidales	Family < 1% abund.
f775686389ef96974cbdfbc7e6f9523f	SW1	0,000000000000000000	SW	d__Bacteria	Actinobacteriota	Acidimicrobiia	Microtrichales	Family < 1% abund.
25f64cfc8125dcf82c4a671313e335b9	SW3	0,752515263565224912	SW	d__Bacteria	Proteobacteria	Gammaproteobacteria	Enterobacterales	Vibrionaceae
f0c60d80f36628214a0a7533f9739b39	SW3	0,126064149969902839	SW	d__Bacteria	Fusobacteriota	Fusobacteriia	Fusobacteriales	Fusobacteriaceae
b45acc398a428e17b4002b84bbd78b22	SW3	0,037750451457562992	SW	d__Bacteria	Proteobacteria	Gammaproteobacteria	Enterobacterales	Shewanellaceae
5d60dfecdcf8a076236d3bf85382b725	SW3	0,019692148937999827	SW	d__Bacteria	Verrucomicrobiota	Verrucomicrobiae	Verrucomicrobiales	Rubritaleaceae
51bda0daf934b61ca2ce5129f8d6a86c	SW3	0,017456359102244388	SW	d__Bacteria	Firmicutes	Unknown Firmicutes (Phylum)	Unknown Firmicutes (Phylum)	Unknown
b3af6ea37fab5c552173414962d86faf	SW3	0,012554819846934389	SW	d__Bacteria	Proteobacteria	Alphaproteobacteria	Rhodobacterales	Rhodobacteraceae
453c840a7cb348fd1b60cb3721c65820	SW3	0,011178949178777195	SW	d__Bacteria	Unknown d__Bacteria (Kingdom)	Unknown d__Bacteria (Kingdom)	Unknown d__Bacteria (Kingdom)	Unknown
a7ec76218b8ea432e68937d55d06aeb6	SW3	0,003181700920113509	SW	d__Bacteria	Proteobacteria	Gammaproteobacteria	Pseudomonadales	Family < 1% abund.
077f6aa683ecebd3658fe6c7b9ccdeb6	SW3	0,002579757502794737	SW	d__Bacteria	Planctomycetota	Planctomycetes	Pirellulales	Family < 1% abund.
38c293d315c01a5100f676e9bf9b9e6f	SW3	0,001977814085475965	SW	d__Bacteria	Proteobacteria	Alphaproteobacteria	Unknown Alphaproteobacteria (Class)	Family < 1% abund.
52b472caf681c3754daf2f8847f010c7	SW3	0,001977814085475965	SW	d__Bacteria	Proteobacteria	Alphaproteobacteria	Sphingomonadales	Family < 1% abund.
6d2a9bcf8aae3ff675e80ed4991c7d5d	SW3	0,001891822168716141	SW	d__Bacteria	Proteobacteria	Gammaproteobacteria	Pseudomonadales	Family < 1% abund.
b075d5f1c50fe681e7ed998f3da487da	SW3	0,001891822168716141	SW	d__Bacteria	Dependentiae	Babeliae	Babeliales	Family < 1% abund.
1c93776da4217ec10dc25fefd6746695	SW3	0,001805830251956316	SW	d__Bacteria	Firmicutes	Bacilli	Bacillales	Family < 1% abund.
55934115c6f06e1d2fe64b1bb5ee9058	SW3	0,001719838335196491	SW	d__Bacteria	Actinobacteriota	Actinobacteria	Propionibacteriales	Family < 1% abund.
66b0be39d55de1373957d283ab49a0c6	SW3	0,001289878751397369	SW	d__Bacteria	Planctomycetota	Planctomycetes	Planctomycetales	Family < 1% abund.
120f1919f47bb5fa1be773b915a1b436	SW3	0,001117894917877719	SW	d__Bacteria	Proteobacteria	Gammaproteobacteria	Unknown Gammaproteobacteria (Class)	Family < 1% abund.
ed401254af9ccc2495072eb43fc1c378	SW3	0,001031903001117895	SW	d__Bacteria	Bacteroidota	Bacteroidia	Flavobacteriales	Family < 1% abund.
894ebebd0f6b340fb6f788166150dbc7	SW3	0,000859919167598246	SW	d__Bacteria	Bdellovibrionota	Bdellovibrionia	Bacteriovoracales	Family < 1% abund.
d72a70f3527ae4f2e8a0fdde9bcfd27d	SW3	0,000859919167598246	SW	d__Bacteria	Planctomycetota	Planctomycetes	Planctomycetales	Family < 1% abund.
cff7a83e70b2e61bd8685bd4bf16aa34	SW3	0,000343967667039298	SW	d__Bacteria	Proteobacteria	Alphaproteobacteria	Caulobacterales	Family < 1% abund.
8a16de02954b652fc19c2798f1dc1446	SW3	0,000257975750279474	SW	d__Bacteria	Proteobacteria	Gammaproteobacteria	Pseudomonadales	Family < 1% abund.
00d93177a8b0764f94d4cf98b498c0dc	SW3	0,000000000000000000	SW	d__Bacteria	Firmicutes	Bacilli	Staphylococcales	Family < 1% abund.
0944c58fbafc2168d5eaa355c80c4c65	SW3	0,000000000000000000	SW	d__Bacteria	Proteobacteria	Gammaproteobacteria	Enterobacterales	Family < 1% abund.
0c2ef06ce59cd08230737dae95a514eb	SW3	0,000000000000000000	SW	d__Bacteria	Proteobacteria	Alphaproteobacteria	Rhizobiales	Family < 1% abund.
0ca4d4b383af6eb5eaf00b23632515d0	SW3	0,000000000000000000	SW	d__Bacteria	Bacteroidota	Bacteroidia	Bacteroidales	Family < 1% abund.
1030dc04eeeff30fdaaf4b4e3f2e08c7	SW3	0,000000000000000000	SW	d__Bacteria	Proteobacteria	Alphaproteobacteria	Acetobacterales	Family < 1% abund.
239fa6638f1d6e8c78d89373441411f3	SW3	0,000000000000000000	SW	d__Bacteria	Bacteroidota	Bacteroidia	Flavobacteriales	Family < 1% abund.
258f99c2695e9e8881d25d7609be5028	SW3	0,000000000000000000	SW	d__Bacteria	Firmicutes	Bacilli	Lactobacillales	Family < 1% abund.
304c9acf0711fa5239f5bce21620936b	SW3	0,000000000000000000	SW	d__Bacteria	Bacteroidota	Bacteroidia	Unknown Bacteroidia (Class)	Family < 1% abund.
35b66d17d703b410b2610dd0934a71e4	SW3	0,000000000000000000	SW	d__Bacteria	Actinobacteriota	Actinobacteria	Micrococcales	Family < 1% abund.
3eb2cc5a9df4f6c54f56f36394b26d30	SW3	0,000000000000000000	SW	d__Bacteria	Proteobacteria	Gammaproteobacteria	Burkholderiales	Family < 1% abund.
448041edd7f2bc82fa004aa8786fb39d	SW3	0,000000000000000000	SW	d__Bacteria	Proteobacteria	Alphaproteobacteria	Holosporales	Family < 1% abund.
479e421ddfa5ac82775483ee9b46b879	SW3	0,000000000000000000	SW	d__Bacteria	Proteobacteria	Gammaproteobacteria	Burkholderiales	Family < 1% abund.
5824c0c1491afedbcf7ed138e5a793e6	SW3	0,000000000000000000	SW	d__Bacteria	Deinococcota	Deinococci	Deinococcales	Family < 1% abund.
62c4f0cfd9899dd9aa8e28e4c92fa04d	SW3	0,000000000000000000	SW	d__Bacteria	Proteobacteria	Gammaproteobacteria	Enterobacterales	Family < 1% abund.
65bdb315874beb3e45bb115ce0fe1238	SW3	0,000000000000000000	SW	d__Bacteria	Proteobacteria	Gammaproteobacteria	Burkholderiales	Family < 1% abund.
717177fe9a7e8d88a373e20c6b68794d	SW3	0,000000000000000000	SW	d__Bacteria	Proteobacteria	Gammaproteobacteria	Xanthomonadales	Family < 1% abund.
73df155ec7e32ca27d87e56cd9a80436	SW3	0,000000000000000000	SW	d__Bacteria	Proteobacteria	Gammaproteobacteria	Burkholderiales	Family < 1% abund.
83f277e5a5be551cbd54574df05ae484	SW3	0,000000000000000000	SW	d__Bacteria	Proteobacteria	Gammaproteobacteria	Pseudomonadales	Family < 1% abund.
861b3b18a1a7f2ea116ac673ea72447f	SW3	0,000000000000000000	SW	d__Bacteria	Bacteroidota	Bacteroidia	Chitinophagales	Family < 1% abund.
8e87490f9dbfd65f3da1f572b477ab36	SW3	0,000000000000000000	SW	d__Bacteria	Bacteroidota	Rhodothermia	Balneolales	Family < 1% abund.
9100002eb8c412e220b49e5f93e5e499	SW3	0,000000000000000000	SW	d__Bacteria	Chloroflexi	JG30-KF-CM66	JG30-KF-CM66	Family < 1% abund.
92a7944c9dbd57da01b8df07b314c7e5	SW3	0,000000000000000000	SW	d__Bacteria	Proteobacteria	Gammaproteobacteria	Legionellales	Family < 1% abund.
969158baa2081ccad51855338c5d9d64	SW3	0,000000000000000000	SW	d__Bacteria	Firmicutes	Bacilli	Bacillales	Family < 1% abund.
96a50d9af4f0088167bb31761b473e8d	SW3	0,000000000000000000	SW	d__Bacteria	Proteobacteria	Gammaproteobacteria	Pseudomonadales	Family < 1% abund.
999e381d8d5c28de615fabc5c45b2035	SW3	0,000000000000000000	SW	d__Bacteria	Actinobacteriota	Actinobacteria	Micrococcales	Family < 1% abund.
9b9a1dbee03012b98e65a39a0ddb6094	SW3	0,000000000000000000	SW	d__Bacteria	Firmicutes	Clostridia	Peptostreptococcales-Tissierellales	Family < 1% abund.
9ddc4c1590f8ed2d2f04e0424b2b2800	SW3	0,000000000000000000	SW	d__Bacteria	Proteobacteria	Alphaproteobacteria	Reyranellales	Family < 1% abund.
a0b4753e483b7766ffe5ae0dee25948e	SW3	0,000000000000000000	SW	d__Archaea	Halobacterota	Halobacteria	Halobacterales	Family < 1% abund.
a423a5b7d9bda766a8df4ca76c0fd477	SW3	0,000000000000000000	SW	d__Bacteria	Firmicutes	Bacilli	Lactobacillales	Family < 1% abund.
a6bc09abd7f93dc6028ed3c0c5035fa7	SW3	0,000000000000000000	SW	d__Bacteria	Actinobacteriota	Actinobacteria	PeM15	Family < 1% abund.
a7c7dfd694cb7b9d08a23194086addde	SW3	0,000000000000000000	SW	d__Bacteria	Proteobacteria	Gammaproteobacteria	Enterobacterales	Family < 1% abund.
ac12327724a5ee426820df0acf1a07ad	SW3	0,000000000000000000	SW	d__Bacteria	Proteobacteria	Alphaproteobacteria	Kordiimonadales	Family < 1% abund.
bf7a81d00a7c3f6f5ad5043f922a90bc	SW3	0,000000000000000000	SW	d__Bacteria	Cyanobacteria	Vampirivibrionia	Unknown Vampirivibrionia (Class)	Family < 1% abund.
c26f2b17659d13e1f93141a7f14b42ee	SW3	0,000000000000000000	SW	d__Bacteria	Firmicutes	Clostridia	Unknown Clostridia (Class)	Family < 1% abund.
c4f4782b696a25ec41a22707239efa9c	SW3	0,000000000000000000	SW	d__Bacteria	Proteobacteria	Alphaproteobacteria	Rhodospirillales	Family < 1% abund.
cc7c7b77b5f91e9b156d229fe7025ac4	SW3	0,000000000000000000	SW	d__Bacteria	Firmicutes	Bacilli	Bacillales	Family < 1% abund.
ccc93f3bdcca43deb645e36e992ced38	SW3	0,000000000000000000	SW	d__Bacteria	Proteobacteria	Alphaproteobacteria	Rhizobiales	Family < 1% abund.
d60b91f02132a43fc5fc8615efab1b39	SW3	0,000000000000000000	SW	d__Bacteria	Cyanobacteria	Cyanobacteriia	Synechococcales	Family < 1% abund.
d82706af773e945f6798ef7208e64624	SW3	0,000000000000000000	SW	d__Bacteria	Actinobacteriota	Actinobacteria	Micrococcales	Family < 1% abund.
d82d36ac60958dc35ecd44a149181973	SW3	0,000000000000000000	SW	d__Bacteria	Proteobacteria	Gammaproteobacteria	Diplorickettsiales	Family < 1% abund.
d8f128daebf15040273441e980eef6ba	SW3	0,000000000000000000	SW	d__Bacteria	Actinobacteriota	Actinobacteria	Corynebacteriales	Family < 1% abund.
d94444d94b710745cbb1efb0ad6f0ea8	SW3	0,000000000000000000	SW	d__Bacteria	Proteobacteria	Gammaproteobacteria	Enterobacterales	Family < 1% abund.
da75e94214f9ef21820a7df1b706fcde	SW3	0,000000000000000000	SW	d__Bacteria	Proteobacteria	Gammaproteobacteria	Burkholderiales	Family < 1% abund.
e0231bc03ec5e31097e63c321db6f5e4	SW3	0,000000000000000000	SW	d__Bacteria	Actinobacteriota	Actinobacteria	Corynebacteriales	Family < 1% abund.
e09a33133b60e13ec36a0e9de9e5b25c	SW3	0,000000000000000000	SW	d__Bacteria	Proteobacteria	Gammaproteobacteria	Burkholderiales	Family < 1% abund.
e6dd6832d85887b65b0a81466c5a3798	SW3	0,000000000000000000	SW	d__Bacteria	Proteobacteria	Alphaproteobacteria	Rhizobiales	Family < 1% abund.
e6ea5669a9220aa15492d7d3b69a60ec	SW3	0,000000000000000000	SW	d__Bacteria	Firmicutes	Clostridia	Clostridiales	Family < 1% abund.
e7073162bf3a25bd8a344047480314b1	SW3	0,000000000000000000	SW	d__Bacteria	Proteobacteria	Gammaproteobacteria	Burkholderiales	Family < 1% abund.
e793cc0c32375aa1c09a3b7d0465a1fc	SW3	0,000000000000000000	SW	d__Bacteria	Proteobacteria	Alphaproteobacteria	Rhizobiales	Family < 1% abund.
e7b07c727602f48ca3fe5cb5d7c17142	SW3	0,000000000000000000	SW	d__Bacteria	Proteobacteria	Gammaproteobacteria	Enterobacterales	Family < 1% abund.
ef5468f398c753893662ac901c2d6839	SW3	0,000000000000000000	SW	d__Bacteria	Bacteroidota	Bacteroidia	Bacteroidales	Family < 1% abund.
f20fcbda4e813711a43cc20487ad89f6	SW3	0,000000000000000000	SW	d__Bacteria	Verrucomicrobiota	Chlamydiae	Chlamydiales	Family < 1% abund.
f552a1946c21b2d37f58c56c69e14843	SW3	0,000000000000000000	SW	d__Bacteria	Proteobacteria	Gammaproteobacteria	Pseudomonadales	Family < 1% abund.
f775686389ef96974cbdfbc7e6f9523f	SW3	0,000000000000000000	SW	d__Bacteria	Actinobacteriota	Acidimicrobiia	Microtrichales	Family < 1% abund.
f9e018a6183671e633658e6802d94c40	SW3	0,000000000000000000	SW	d__Bacteria	Proteobacteria	Gammaproteobacteria	Gammaproteobacteria_Incertae_Sedis	Family < 1% abund.
25f64cfc8125dcf82c4a671313e335b9	SW4	0,551719375776826393	SW	d__Bacteria	Proteobacteria	Gammaproteobacteria	Enterobacterales	Vibrionaceae
f0c60d80f36628214a0a7533f9739b39	SW4	0,207291810523408365	SW	d__Bacteria	Fusobacteriota	Fusobacteriia	Fusobacteriales	Fusobacteriaceae
b45acc398a428e17b4002b84bbd78b22	SW4	0,053307554205220271	SW	d__Bacteria	Proteobacteria	Gammaproteobacteria	Enterobacterales	Shewanellaceae
5d60dfecdcf8a076236d3bf85382b725	SW4	0,032039773511945861	SW	d__Bacteria	Verrucomicrobiota	Verrucomicrobiae	Verrucomicrobiales	Rubritaleaceae
6d2a9bcf8aae3ff675e80ed4991c7d5d	SW4	0,023615522717856649	SW	d__Bacteria	Proteobacteria	Gammaproteobacteria	Pseudomonadales	Moraxellaceae
ed401254af9ccc2495072eb43fc1c378	SW4	0,018229526308520923	SW	d__Bacteria	Bacteroidota	Bacteroidia	Flavobacteriales	Flavobacteriaceae
a7ec76218b8ea432e68937d55d06aeb6	SW4	0,015881784283938681	SW	d__Bacteria	Proteobacteria	Gammaproteobacteria	Pseudomonadales	Pseudomonadaceae
a7c7dfd694cb7b9d08a23194086addde	SW4	0,010081480458500207	SW	d__Bacteria	Proteobacteria	Gammaproteobacteria	Enterobacterales	Enterobacteriaceae
1c93776da4217ec10dc25fefd6746695	SW4	0,009252865626294710	SW	d__Bacteria	Firmicutes	Bacilli	Bacillales	Family < 1% abund.
55934115c6f06e1d2fe64b1bb5ee9058	SW4	0,008700455738157713	SW	d__Bacteria	Actinobacteriota	Actinobacteria	Propionibacteriales	Family < 1% abund.
51bda0daf934b61ca2ce5129f8d6a86c	SW4	0,008009943377986467	SW	d__Bacteria	Firmicutes	Unknown Firmicutes (Phylum)	Unknown Firmicutes (Phylum)	Family < 1% abund.
73df155ec7e32ca27d87e56cd9a80436	SW4	0,007595635961883718	SW	d__Bacteria	Proteobacteria	Gammaproteobacteria	Burkholderiales	Family < 1% abund.
35b66d17d703b410b2610dd0934a71e4	SW4	0,006767021129678221	SW	d__Bacteria	Actinobacteriota	Actinobacteria	Micrococcales	Family < 1% abund.
120f1919f47bb5fa1be773b915a1b436	SW4	0,006076508769506974	SW	d__Bacteria	Proteobacteria	Gammaproteobacteria	Unknown Gammaproteobacteria (Class)	Family < 1% abund.
453c840a7cb348fd1b60cb3721c65820	SW4	0,005109791465267228	SW	d__Bacteria	Unknown d__Bacteria (Kingdom)	Unknown d__Bacteria (Kingdom)	Unknown d__Bacteria (Kingdom)	Family < 1% abund.
62c4f0cfd9899dd9aa8e28e4c92fa04d	SW4	0,003866869216958984	SW	d__Bacteria	Proteobacteria	Gammaproteobacteria	Enterobacterales	Family < 1% abund.
077f6aa683ecebd3658fe6c7b9ccdeb6	SW4	0,003590664272890485	SW	d__Bacteria	Planctomycetota	Planctomycetes	Pirellulales	Family < 1% abund.
b3af6ea37fab5c552173414962d86faf	SW4	0,003176356856787737	SW	d__Bacteria	Proteobacteria	Alphaproteobacteria	Rhodobacterales	Family < 1% abund.
52b472caf681c3754daf2f8847f010c7	SW4	0,003038254384753487	SW	d__Bacteria	Proteobacteria	Alphaproteobacteria	Sphingomonadales	Family < 1% abund.
cff7a83e70b2e61bd8685bd4bf16aa34	SW4	0,002762049440684988	SW	d__Bacteria	Proteobacteria	Alphaproteobacteria	Caulobacterales	Family < 1% abund.
e0231bc03ec5e31097e63c321db6f5e4	SW4	0,002485844496616489	SW	d__Bacteria	Actinobacteriota	Actinobacteria	Corynebacteriales	Family < 1% abund.
717177fe9a7e8d88a373e20c6b68794d	SW4	0,002347742024582240	SW	d__Bacteria	Proteobacteria	Gammaproteobacteria	Xanthomonadales	Family < 1% abund.
258f99c2695e9e8881d25d7609be5028	SW4	0,002209639552547991	SW	d__Bacteria	Firmicutes	Bacilli	Lactobacillales	Family < 1% abund.
d8f128daebf15040273441e980eef6ba	SW4	0,002071537080513741	SW	d__Bacteria	Actinobacteriota	Actinobacteria	Corynebacteriales	Family < 1% abund.
304c9acf0711fa5239f5bce21620936b	SW4	0,001795332136445242	SW	d__Bacteria	Bacteroidota	Bacteroidia	Unknown Bacteroidia (Class)	Family < 1% abund.
861b3b18a1a7f2ea116ac673ea72447f	SW4	0,001795332136445242	SW	d__Bacteria	Bacteroidota	Bacteroidia	Chitinophagales	Family < 1% abund.
da75e94214f9ef21820a7df1b706fcde	SW4	0,001381024720342494	SW	d__Bacteria	Proteobacteria	Gammaproteobacteria	Burkholderiales	Family < 1% abund.
ac12327724a5ee426820df0acf1a07ad	SW4	0,001242922248308245	SW	d__Bacteria	Proteobacteria	Alphaproteobacteria	Kordiimonadales	Family < 1% abund.
e7b07c727602f48ca3fe5cb5d7c17142	SW4	0,001242922248308245	SW	d__Bacteria	Proteobacteria	Gammaproteobacteria	Enterobacterales	Family < 1% abund.
f775686389ef96974cbdfbc7e6f9523f	SW4	0,001242922248308245	SW	d__Bacteria	Actinobacteriota	Acidimicrobiia	Microtrichales	Family < 1% abund.
239fa6638f1d6e8c78d89373441411f3	SW4	0,000690512360171247	SW	d__Bacteria	Bacteroidota	Bacteroidia	Flavobacteriales	Family < 1% abund.
65bdb315874beb3e45bb115ce0fe1238	SW4	0,000690512360171247	SW	d__Bacteria	Proteobacteria	Gammaproteobacteria	Burkholderiales	Family < 1% abund.
e6ea5669a9220aa15492d7d3b69a60ec	SW4	0,000690512360171247	SW	d__Bacteria	Firmicutes	Clostridia	Clostridiales	Family < 1% abund.
00d93177a8b0764f94d4cf98b498c0dc	SW4	0,000000000000000000	SW	d__Bacteria	Firmicutes	Bacilli	Staphylococcales	Family < 1% abund.
0944c58fbafc2168d5eaa355c80c4c65	SW4	0,000000000000000000	SW	d__Bacteria	Proteobacteria	Gammaproteobacteria	Enterobacterales	Family < 1% abund.
0c2ef06ce59cd08230737dae95a514eb	SW4	0,000000000000000000	SW	d__Bacteria	Proteobacteria	Alphaproteobacteria	Rhizobiales	Family < 1% abund.
0ca4d4b383af6eb5eaf00b23632515d0	SW4	0,000000000000000000	SW	d__Bacteria	Bacteroidota	Bacteroidia	Bacteroidales	Family < 1% abund.
1030dc04eeeff30fdaaf4b4e3f2e08c7	SW4	0,000000000000000000	SW	d__Bacteria	Proteobacteria	Alphaproteobacteria	Acetobacterales	Family < 1% abund.
38c293d315c01a5100f676e9bf9b9e6f	SW4	0,000000000000000000	SW	d__Bacteria	Proteobacteria	Alphaproteobacteria	Unknown Alphaproteobacteria (Class)	Family < 1% abund.
3eb2cc5a9df4f6c54f56f36394b26d30	SW4	0,000000000000000000	SW	d__Bacteria	Proteobacteria	Gammaproteobacteria	Burkholderiales	Family < 1% abund.
448041edd7f2bc82fa004aa8786fb39d	SW4	0,000000000000000000	SW	d__Bacteria	Proteobacteria	Alphaproteobacteria	Holosporales	Family < 1% abund.
479e421ddfa5ac82775483ee9b46b879	SW4	0,000000000000000000	SW	d__Bacteria	Proteobacteria	Gammaproteobacteria	Burkholderiales	Family < 1% abund.
5824c0c1491afedbcf7ed138e5a793e6	SW4	0,000000000000000000	SW	d__Bacteria	Deinococcota	Deinococci	Deinococcales	Family < 1% abund.
66b0be39d55de1373957d283ab49a0c6	SW4	0,000000000000000000	SW	d__Bacteria	Planctomycetota	Planctomycetes	Planctomycetales	Family < 1% abund.
83f277e5a5be551cbd54574df05ae484	SW4	0,000000000000000000	SW	d__Bacteria	Proteobacteria	Gammaproteobacteria	Pseudomonadales	Family < 1% abund.
894ebebd0f6b340fb6f788166150dbc7	SW4	0,000000000000000000	SW	d__Bacteria	Bdellovibrionota	Bdellovibrionia	Bacteriovoracales	Family < 1% abund.
8a16de02954b652fc19c2798f1dc1446	SW4	0,000000000000000000	SW	d__Bacteria	Proteobacteria	Gammaproteobacteria	Pseudomonadales	Family < 1% abund.
8e87490f9dbfd65f3da1f572b477ab36	SW4	0,000000000000000000	SW	d__Bacteria	Bacteroidota	Rhodothermia	Balneolales	Family < 1% abund.
9100002eb8c412e220b49e5f93e5e499	SW4	0,000000000000000000	SW	d__Bacteria	Chloroflexi	JG30-KF-CM66	JG30-KF-CM66	Family < 1% abund.
92a7944c9dbd57da01b8df07b314c7e5	SW4	0,000000000000000000	SW	d__Bacteria	Proteobacteria	Gammaproteobacteria	Legionellales	Family < 1% abund.
969158baa2081ccad51855338c5d9d64	SW4	0,000000000000000000	SW	d__Bacteria	Firmicutes	Bacilli	Bacillales	Family < 1% abund.
96a50d9af4f0088167bb31761b473e8d	SW4	0,000000000000000000	SW	d__Bacteria	Proteobacteria	Gammaproteobacteria	Pseudomonadales	Family < 1% abund.
999e381d8d5c28de615fabc5c45b2035	SW4	0,000000000000000000	SW	d__Bacteria	Actinobacteriota	Actinobacteria	Micrococcales	Family < 1% abund.
9b9a1dbee03012b98e65a39a0ddb6094	SW4	0,000000000000000000	SW	d__Bacteria	Firmicutes	Clostridia	Peptostreptococcales-Tissierellales	Family < 1% abund.
9ddc4c1590f8ed2d2f04e0424b2b2800	SW4	0,000000000000000000	SW	d__Bacteria	Proteobacteria	Alphaproteobacteria	Reyranellales	Family < 1% abund.
a0b4753e483b7766ffe5ae0dee25948e	SW4	0,000000000000000000	SW	d__Archaea	Halobacterota	Halobacteria	Halobacterales	Family < 1% abund.
a423a5b7d9bda766a8df4ca76c0fd477	SW4	0,000000000000000000	SW	d__Bacteria	Firmicutes	Bacilli	Lactobacillales	Family < 1% abund.
a6bc09abd7f93dc6028ed3c0c5035fa7	SW4	0,000000000000000000	SW	d__Bacteria	Actinobacteriota	Actinobacteria	PeM15	Family < 1% abund.
b075d5f1c50fe681e7ed998f3da487da	SW4	0,000000000000000000	SW	d__Bacteria	Dependentiae	Babeliae	Babeliales	Family < 1% abund.
bf7a81d00a7c3f6f5ad5043f922a90bc	SW4	0,000000000000000000	SW	d__Bacteria	Cyanobacteria	Vampirivibrionia	Unknown Vampirivibrionia (Class)	Family < 1% abund.
c26f2b17659d13e1f93141a7f14b42ee	SW4	0,000000000000000000	SW	d__Bacteria	Firmicutes	Clostridia	Unknown Clostridia (Class)	Family < 1% abund.
c4f4782b696a25ec41a22707239efa9c	SW4	0,000000000000000000	SW	d__Bacteria	Proteobacteria	Alphaproteobacteria	Rhodospirillales	Family < 1% abund.
cc7c7b77b5f91e9b156d229fe7025ac4	SW4	0,000000000000000000	SW	d__Bacteria	Firmicutes	Bacilli	Bacillales	Family < 1% abund.
ccc93f3bdcca43deb645e36e992ced38	SW4	0,000000000000000000	SW	d__Bacteria	Proteobacteria	Alphaproteobacteria	Rhizobiales	Family < 1% abund.
d60b91f02132a43fc5fc8615efab1b39	SW4	0,000000000000000000	SW	d__Bacteria	Cyanobacteria	Cyanobacteriia	Synechococcales	Family < 1% abund.
d72a70f3527ae4f2e8a0fdde9bcfd27d	SW4	0,000000000000000000	SW	d__Bacteria	Planctomycetota	Planctomycetes	Planctomycetales	Family < 1% abund.
d82706af773e945f6798ef7208e64624	SW4	0,000000000000000000	SW	d__Bacteria	Actinobacteriota	Actinobacteria	Micrococcales	Family < 1% abund.
d82d36ac60958dc35ecd44a149181973	SW4	0,000000000000000000	SW	d__Bacteria	Proteobacteria	Gammaproteobacteria	Diplorickettsiales	Family < 1% abund.
d94444d94b710745cbb1efb0ad6f0ea8	SW4	0,000000000000000000	SW	d__Bacteria	Proteobacteria	Gammaproteobacteria	Enterobacterales	Family < 1% abund.
e09a33133b60e13ec36a0e9de9e5b25c	SW4	0,000000000000000000	SW	d__Bacteria	Proteobacteria	Gammaproteobacteria	Burkholderiales	Family < 1% abund.
e6dd6832d85887b65b0a81466c5a3798	SW4	0,000000000000000000	SW	d__Bacteria	Proteobacteria	Alphaproteobacteria	Rhizobiales	Family < 1% abund.
e7073162bf3a25bd8a344047480314b1	SW4	0,000000000000000000	SW	d__Bacteria	Proteobacteria	Gammaproteobacteria	Burkholderiales	Family < 1% abund.
e793cc0c32375aa1c09a3b7d0465a1fc	SW4	0,000000000000000000	SW	d__Bacteria	Proteobacteria	Alphaproteobacteria	Rhizobiales	Family < 1% abund.
ef5468f398c753893662ac901c2d6839	SW4	0,000000000000000000	SW	d__Bacteria	Bacteroidota	Bacteroidia	Bacteroidales	Family < 1% abund.
f20fcbda4e813711a43cc20487ad89f6	SW4	0,000000000000000000	SW	d__Bacteria	Verrucomicrobiota	Chlamydiae	Chlamydiales	Family < 1% abund.
f552a1946c21b2d37f58c56c69e14843	SW4	0,000000000000000000	SW	d__Bacteria	Proteobacteria	Gammaproteobacteria	Pseudomonadales	Family < 1% abund.
f9e018a6183671e633658e6802d94c40	SW4	0,000000000000000000	SW	d__Bacteria	Proteobacteria	Gammaproteobacteria	Gammaproteobacteria_Incertae_Sedis	Family < 1% abund.
25f64cfc8125dcf82c4a671313e335b9	SW5	0,515608180839612462	SW	d__Bacteria	Proteobacteria	Gammaproteobacteria	Enterobacterales	Vibrionaceae
f0c60d80f36628214a0a7533f9739b39	SW5	0,237459634015069948	SW	d__Bacteria	Fusobacteriota	Fusobacteriia	Fusobacteriales	Fusobacteriaceae
5d60dfecdcf8a076236d3bf85382b725	SW5	0,069967707212055974	SW	d__Bacteria	Verrucomicrobiota	Verrucomicrobiae	Verrucomicrobiales	Rubritaleaceae
b45acc398a428e17b4002b84bbd78b22	SW5	0,055758880516684609	SW	d__Bacteria	Proteobacteria	Gammaproteobacteria	Enterobacterales	Shewanellaceae
a7ec76218b8ea432e68937d55d06aeb6	SW5	0,027341227125941871	SW	d__Bacteria	Proteobacteria	Gammaproteobacteria	Pseudomonadales	Pseudomonadaceae
6d2a9bcf8aae3ff675e80ed4991c7d5d	SW5	0,018729817007534982	SW	d__Bacteria	Proteobacteria	Gammaproteobacteria	Pseudomonadales	Moraxellaceae
b3af6ea37fab5c552173414962d86faf	SW5	0,017868675995694295	SW	d__Bacteria	Proteobacteria	Alphaproteobacteria	Rhodobacterales	Rhodobacteraceae
453c840a7cb348fd1b60cb3721c65820	SW5	0,010764262648008612	SW	d__Bacteria	Unknown d__Bacteria (Kingdom)	Unknown d__Bacteria (Kingdom)	Unknown d__Bacteria (Kingdom)	Unknown
35b66d17d703b410b2610dd0934a71e4	SW5	0,009257265877287407	SW	d__Bacteria	Actinobacteriota	Actinobacteria	Micrococcales	Family < 1% abund.
f552a1946c21b2d37f58c56c69e14843	SW5	0,004951560818083962	SW	d__Bacteria	Proteobacteria	Gammaproteobacteria	Pseudomonadales	Family < 1% abund.
55934115c6f06e1d2fe64b1bb5ee9058	SW5	0,004520990312163617	SW	d__Bacteria	Actinobacteriota	Actinobacteria	Propionibacteriales	Family < 1% abund.
cff7a83e70b2e61bd8685bd4bf16aa34	SW5	0,004520990312163617	SW	d__Bacteria	Proteobacteria	Alphaproteobacteria	Caulobacterales	Family < 1% abund.
077f6aa683ecebd3658fe6c7b9ccdeb6	SW5	0,004305705059203444	SW	d__Bacteria	Planctomycetota	Planctomycetes	Pirellulales	Family < 1% abund.
73df155ec7e32ca27d87e56cd9a80436	SW5	0,004305705059203444	SW	d__Bacteria	Proteobacteria	Gammaproteobacteria	Burkholderiales	Family < 1% abund.
51bda0daf934b61ca2ce5129f8d6a86c	SW5	0,004090419806243272	SW	d__Bacteria	Firmicutes	Unknown Firmicutes (Phylum)	Unknown Firmicutes (Phylum)	Family < 1% abund.
38c293d315c01a5100f676e9bf9b9e6f	SW5	0,003013993541442411	SW	d__Bacteria	Proteobacteria	Alphaproteobacteria	Unknown Alphaproteobacteria (Class)	Family < 1% abund.
52b472caf681c3754daf2f8847f010c7	SW5	0,002583423035522067	SW	d__Bacteria	Proteobacteria	Alphaproteobacteria	Sphingomonadales	Family < 1% abund.
e793cc0c32375aa1c09a3b7d0465a1fc	SW5	0,001937567276641550	SW	d__Bacteria	Proteobacteria	Alphaproteobacteria	Rhizobiales	Family < 1% abund.
120f1919f47bb5fa1be773b915a1b436	SW5	0,001722282023681378	SW	d__Bacteria	Proteobacteria	Gammaproteobacteria	Unknown Gammaproteobacteria (Class)	Family < 1% abund.
9100002eb8c412e220b49e5f93e5e499	SW5	0,001291711517761033	SW	d__Bacteria	Chloroflexi	JG30-KF-CM66	JG30-KF-CM66	Family < 1% abund.
00d93177a8b0764f94d4cf98b498c0dc	SW5	0,000000000000000000	SW	d__Bacteria	Firmicutes	Bacilli	Staphylococcales	Family < 1% abund.
0944c58fbafc2168d5eaa355c80c4c65	SW5	0,000000000000000000	SW	d__Bacteria	Proteobacteria	Gammaproteobacteria	Enterobacterales	Family < 1% abund.
0c2ef06ce59cd08230737dae95a514eb	SW5	0,000000000000000000	SW	d__Bacteria	Proteobacteria	Alphaproteobacteria	Rhizobiales	Family < 1% abund.
0ca4d4b383af6eb5eaf00b23632515d0	SW5	0,000000000000000000	SW	d__Bacteria	Bacteroidota	Bacteroidia	Bacteroidales	Family < 1% abund.
1030dc04eeeff30fdaaf4b4e3f2e08c7	SW5	0,000000000000000000	SW	d__Bacteria	Proteobacteria	Alphaproteobacteria	Acetobacterales	Family < 1% abund.
1c93776da4217ec10dc25fefd6746695	SW5	0,000000000000000000	SW	d__Bacteria	Firmicutes	Bacilli	Bacillales	Family < 1% abund.
239fa6638f1d6e8c78d89373441411f3	SW5	0,000000000000000000	SW	d__Bacteria	Bacteroidota	Bacteroidia	Flavobacteriales	Family < 1% abund.
258f99c2695e9e8881d25d7609be5028	SW5	0,000000000000000000	SW	d__Bacteria	Firmicutes	Bacilli	Lactobacillales	Family < 1% abund.
304c9acf0711fa5239f5bce21620936b	SW5	0,000000000000000000	SW	d__Bacteria	Bacteroidota	Bacteroidia	Unknown Bacteroidia (Class)	Family < 1% abund.
3eb2cc5a9df4f6c54f56f36394b26d30	SW5	0,000000000000000000	SW	d__Bacteria	Proteobacteria	Gammaproteobacteria	Burkholderiales	Family < 1% abund.
448041edd7f2bc82fa004aa8786fb39d	SW5	0,000000000000000000	SW	d__Bacteria	Proteobacteria	Alphaproteobacteria	Holosporales	Family < 1% abund.
479e421ddfa5ac82775483ee9b46b879	SW5	0,000000000000000000	SW	d__Bacteria	Proteobacteria	Gammaproteobacteria	Burkholderiales	Family < 1% abund.
5824c0c1491afedbcf7ed138e5a793e6	SW5	0,000000000000000000	SW	d__Bacteria	Deinococcota	Deinococci	Deinococcales	Family < 1% abund.
62c4f0cfd9899dd9aa8e28e4c92fa04d	SW5	0,000000000000000000	SW	d__Bacteria	Proteobacteria	Gammaproteobacteria	Enterobacterales	Family < 1% abund.
65bdb315874beb3e45bb115ce0fe1238	SW5	0,000000000000000000	SW	d__Bacteria	Proteobacteria	Gammaproteobacteria	Burkholderiales	Family < 1% abund.
66b0be39d55de1373957d283ab49a0c6	SW5	0,000000000000000000	SW	d__Bacteria	Planctomycetota	Planctomycetes	Planctomycetales	Family < 1% abund.
717177fe9a7e8d88a373e20c6b68794d	SW5	0,000000000000000000	SW	d__Bacteria	Proteobacteria	Gammaproteobacteria	Xanthomonadales	Family < 1% abund.
83f277e5a5be551cbd54574df05ae484	SW5	0,000000000000000000	SW	d__Bacteria	Proteobacteria	Gammaproteobacteria	Pseudomonadales	Family < 1% abund.
861b3b18a1a7f2ea116ac673ea72447f	SW5	0,000000000000000000	SW	d__Bacteria	Bacteroidota	Bacteroidia	Chitinophagales	Family < 1% abund.
894ebebd0f6b340fb6f788166150dbc7	SW5	0,000000000000000000	SW	d__Bacteria	Bdellovibrionota	Bdellovibrionia	Bacteriovoracales	Family < 1% abund.
8a16de02954b652fc19c2798f1dc1446	SW5	0,000000000000000000	SW	d__Bacteria	Proteobacteria	Gammaproteobacteria	Pseudomonadales	Family < 1% abund.
8e87490f9dbfd65f3da1f572b477ab36	SW5	0,000000000000000000	SW	d__Bacteria	Bacteroidota	Rhodothermia	Balneolales	Family < 1% abund.
92a7944c9dbd57da01b8df07b314c7e5	SW5	0,000000000000000000	SW	d__Bacteria	Proteobacteria	Gammaproteobacteria	Legionellales	Family < 1% abund.
969158baa2081ccad51855338c5d9d64	SW5	0,000000000000000000	SW	d__Bacteria	Firmicutes	Bacilli	Bacillales	Family < 1% abund.
96a50d9af4f0088167bb31761b473e8d	SW5	0,000000000000000000	SW	d__Bacteria	Proteobacteria	Gammaproteobacteria	Pseudomonadales	Family < 1% abund.
999e381d8d5c28de615fabc5c45b2035	SW5	0,000000000000000000	SW	d__Bacteria	Actinobacteriota	Actinobacteria	Micrococcales	Family < 1% abund.
9b9a1dbee03012b98e65a39a0ddb6094	SW5	0,000000000000000000	SW	d__Bacteria	Firmicutes	Clostridia	Peptostreptococcales-Tissierellales	Family < 1% abund.
9ddc4c1590f8ed2d2f04e0424b2b2800	SW5	0,000000000000000000	SW	d__Bacteria	Proteobacteria	Alphaproteobacteria	Reyranellales	Family < 1% abund.
a0b4753e483b7766ffe5ae0dee25948e	SW5	0,000000000000000000	SW	d__Archaea	Halobacterota	Halobacteria	Halobacterales	Family < 1% abund.
a423a5b7d9bda766a8df4ca76c0fd477	SW5	0,000000000000000000	SW	d__Bacteria	Firmicutes	Bacilli	Lactobacillales	Family < 1% abund.
a6bc09abd7f93dc6028ed3c0c5035fa7	SW5	0,000000000000000000	SW	d__Bacteria	Actinobacteriota	Actinobacteria	PeM15	Family < 1% abund.
a7c7dfd694cb7b9d08a23194086addde	SW5	0,000000000000000000	SW	d__Bacteria	Proteobacteria	Gammaproteobacteria	Enterobacterales	Family < 1% abund.
ac12327724a5ee426820df0acf1a07ad	SW5	0,000000000000000000	SW	d__Bacteria	Proteobacteria	Alphaproteobacteria	Kordiimonadales	Family < 1% abund.
b075d5f1c50fe681e7ed998f3da487da	SW5	0,000000000000000000	SW	d__Bacteria	Dependentiae	Babeliae	Babeliales	Family < 1% abund.
bf7a81d00a7c3f6f5ad5043f922a90bc	SW5	0,000000000000000000	SW	d__Bacteria	Cyanobacteria	Vampirivibrionia	Unknown Vampirivibrionia (Class)	Family < 1% abund.
c26f2b17659d13e1f93141a7f14b42ee	SW5	0,000000000000000000	SW	d__Bacteria	Firmicutes	Clostridia	Unknown Clostridia (Class)	Family < 1% abund.
c4f4782b696a25ec41a22707239efa9c	SW5	0,000000000000000000	SW	d__Bacteria	Proteobacteria	Alphaproteobacteria	Rhodospirillales	Family < 1% abund.
cc7c7b77b5f91e9b156d229fe7025ac4	SW5	0,000000000000000000	SW	d__Bacteria	Firmicutes	Bacilli	Bacillales	Family < 1% abund.
ccc93f3bdcca43deb645e36e992ced38	SW5	0,000000000000000000	SW	d__Bacteria	Proteobacteria	Alphaproteobacteria	Rhizobiales	Family < 1% abund.
d60b91f02132a43fc5fc8615efab1b39	SW5	0,000000000000000000	SW	d__Bacteria	Cyanobacteria	Cyanobacteriia	Synechococcales	Family < 1% abund.
d72a70f3527ae4f2e8a0fdde9bcfd27d	SW5	0,000000000000000000	SW	d__Bacteria	Planctomycetota	Planctomycetes	Planctomycetales	Family < 1% abund.
d82706af773e945f6798ef7208e64624	SW5	0,000000000000000000	SW	d__Bacteria	Actinobacteriota	Actinobacteria	Micrococcales	Family < 1% abund.
d82d36ac60958dc35ecd44a149181973	SW5	0,000000000000000000	SW	d__Bacteria	Proteobacteria	Gammaproteobacteria	Diplorickettsiales	Family < 1% abund.
d8f128daebf15040273441e980eef6ba	SW5	0,000000000000000000	SW	d__Bacteria	Actinobacteriota	Actinobacteria	Corynebacteriales	Family < 1% abund.
d94444d94b710745cbb1efb0ad6f0ea8	SW5	0,000000000000000000	SW	d__Bacteria	Proteobacteria	Gammaproteobacteria	Enterobacterales	Family < 1% abund.
da75e94214f9ef21820a7df1b706fcde	SW5	0,000000000000000000	SW	d__Bacteria	Proteobacteria	Gammaproteobacteria	Burkholderiales	Family < 1% abund.
e0231bc03ec5e31097e63c321db6f5e4	SW5	0,000000000000000000	SW	d__Bacteria	Actinobacteriota	Actinobacteria	Corynebacteriales	Family < 1% abund.
e09a33133b60e13ec36a0e9de9e5b25c	SW5	0,000000000000000000	SW	d__Bacteria	Proteobacteria	Gammaproteobacteria	Burkholderiales	Family < 1% abund.
e6dd6832d85887b65b0a81466c5a3798	SW5	0,000000000000000000	SW	d__Bacteria	Proteobacteria	Alphaproteobacteria	Rhizobiales	Family < 1% abund.
e6ea5669a9220aa15492d7d3b69a60ec	SW5	0,000000000000000000	SW	d__Bacteria	Firmicutes	Clostridia	Clostridiales	Family < 1% abund.
e7073162bf3a25bd8a344047480314b1	SW5	0,000000000000000000	SW	d__Bacteria	Proteobacteria	Gammaproteobacteria	Burkholderiales	Family < 1% abund.
e7b07c727602f48ca3fe5cb5d7c17142	SW5	0,000000000000000000	SW	d__Bacteria	Proteobacteria	Gammaproteobacteria	Enterobacterales	Family < 1% abund.
ed401254af9ccc2495072eb43fc1c378	SW5	0,000000000000000000	SW	d__Bacteria	Bacteroidota	Bacteroidia	Flavobacteriales	Family < 1% abund.
ef5468f398c753893662ac901c2d6839	SW5	0,000000000000000000	SW	d__Bacteria	Bacteroidota	Bacteroidia	Bacteroidales	Family < 1% abund.
f20fcbda4e813711a43cc20487ad89f6	SW5	0,000000000000000000	SW	d__Bacteria	Verrucomicrobiota	Chlamydiae	Chlamydiales	Family < 1% abund.
f775686389ef96974cbdfbc7e6f9523f	SW5	0,000000000000000000	SW	d__Bacteria	Actinobacteriota	Acidimicrobiia	Microtrichales	Family < 1% abund.
f9e018a6183671e633658e6802d94c40	SW5	0,000000000000000000	SW	d__Bacteria	Proteobacteria	Gammaproteobacteria	Gammaproteobacteria_Incertae_Sedis	Family < 1% abund.

## Sheet: abundance_genus
OTU	Sample	Abundance	treatment	Kingdom	Phylum	Class	Order	Family	Genus
f0c60d80f36628214a0a7533f9739b39	FW1	0,205985915492957750	FW	d__Bacteria	Fusobacteriota	Fusobacteriia	Fusobacteriales	Fusobacteriaceae	Cetobacterium
25f64cfc8125dcf82c4a671313e335b9	FW1	0,128521126760563376	FW	d__Bacteria	Proteobacteria	Gammaproteobacteria	Enterobacterales	Vibrionaceae	Vibrio
a7ec76218b8ea432e68937d55d06aeb6	FW1	0,109154929577464782	FW	d__Bacteria	Proteobacteria	Gammaproteobacteria	Pseudomonadales	Pseudomonadaceae	Pseudomonas
83f277e5a5be551cbd54574df05ae484	FW1	0,095070422535211266	FW	d__Bacteria	Proteobacteria	Gammaproteobacteria	Pseudomonadales	Halomonadaceae	Halomonas
51bda0daf934b61ca2ce5129f8d6a86c	FW1	0,072183098591549297	FW	d__Bacteria	Firmicutes	Unknown Firmicutes (Phylum)	Unknown Firmicutes (Phylum)	Unknown Firmicutes (Phylum)	Unknown
4a250096880e686adbd66f82428dfcf0	FW1	0,070422535211267609	FW	d__Bacteria	Proteobacteria	Gammaproteobacteria	Pseudomonadales	Halomonadaceae	Salicola
a0b4753e483b7766ffe5ae0dee25948e	FW1	0,068661971830985907	FW	d__Archaea	Halobacterota	Halobacteria	Halobacterales	Haloferacaceae	Unknown
d94444d94b710745cbb1efb0ad6f0ea8	FW1	0,051056338028169015	FW	d__Bacteria	Proteobacteria	Gammaproteobacteria	Enterobacterales	Aeromonadaceae	Aeromonas
73df155ec7e32ca27d87e56cd9a80436	FW1	0,042253521126760563	FW	d__Bacteria	Proteobacteria	Gammaproteobacteria	Burkholderiales	Comamonadaceae	Tepidimonas
52b472caf681c3754daf2f8847f010c7	FW1	0,038732394366197180	FW	d__Bacteria	Proteobacteria	Alphaproteobacteria	Sphingomonadales	Sphingomonadaceae	Sphingomonas
bf7a81d00a7c3f6f5ad5043f922a90bc	FW1	0,022887323943661973	FW	d__Bacteria	Cyanobacteria	Vampirivibrionia	Unknown Vampirivibrionia (Class)	Unknown Vampirivibrionia (Class)	Unknown
3eb2cc5a9df4f6c54f56f36394b26d30	FW1	0,021126760563380281	FW	d__Bacteria	Proteobacteria	Gammaproteobacteria	Burkholderiales	Methylophilaceae	Unknown
a7c7dfd694cb7b9d08a23194086addde	FW1	0,019366197183098590	FW	d__Bacteria	Proteobacteria	Gammaproteobacteria	Enterobacterales	Enterobacteriaceae	Klebsiella
b3af6ea37fab5c552173414962d86faf	FW1	0,017605633802816902	FW	d__Bacteria	Proteobacteria	Alphaproteobacteria	Rhodobacterales	Rhodobacteraceae	Ruegeria
35b66d17d703b410b2610dd0934a71e4	FW1	0,014084507042253521	FW	d__Bacteria	Actinobacteriota	Actinobacteria	Micrococcales	Micrococcaceae	Unknown
1c93776da4217ec10dc25fefd6746695	FW1	0,012323943661971830	FW	d__Bacteria	Firmicutes	Bacilli	Bacillales	Bacillaceae	Bacillus
8e87490f9dbfd65f3da1f572b477ab36	FW1	0,010563380281690141	FW	d__Bacteria	Bacteroidota	Rhodothermia	Balneolales	Balneolaceae	uncultured
00d93177a8b0764f94d4cf98b498c0dc	FW1	0,000000000000000000	FW	d__Bacteria	Firmicutes	Bacilli	Staphylococcales	Staphylococcaceae	Genus < 1% abund.
077f6aa683ecebd3658fe6c7b9ccdeb6	FW1	0,000000000000000000	FW	d__Bacteria	Planctomycetota	Planctomycetes	Pirellulales	Pirellulaceae	Genus < 1% abund.
0944c58fbafc2168d5eaa355c80c4c65	FW1	0,000000000000000000	FW	d__Bacteria	Proteobacteria	Gammaproteobacteria	Enterobacterales	Pasteurellaceae	Genus < 1% abund.
0a71b29dd02b28e0a56a3401888fdc55	FW1	0,000000000000000000	FW	d__Bacteria	Proteobacteria	Alphaproteobacteria	Rhodobacterales	Rhodobacteraceae	Genus < 1% abund.
0c2ef06ce59cd08230737dae95a514eb	FW1	0,000000000000000000	FW	d__Bacteria	Proteobacteria	Alphaproteobacteria	Rhizobiales	Xanthobacteraceae	Genus < 1% abund.
0ca4d4b383af6eb5eaf00b23632515d0	FW1	0,000000000000000000	FW	d__Bacteria	Bacteroidota	Bacteroidia	Bacteroidales	Dysgonomonadaceae	Genus < 1% abund.
0e7799e5b75a739c22b0db701757eb4c	FW1	0,000000000000000000	FW	d__Bacteria	Verrucomicrobiota	Verrucomicrobiae	Verrucomicrobiales	Rubritaleaceae	Genus < 1% abund.
1030dc04eeeff30fdaaf4b4e3f2e08c7	FW1	0,000000000000000000	FW	d__Bacteria	Proteobacteria	Alphaproteobacteria	Acetobacterales	Acetobacteraceae	Genus < 1% abund.
120f1919f47bb5fa1be773b915a1b436	FW1	0,000000000000000000	FW	d__Bacteria	Proteobacteria	Gammaproteobacteria	Unknown Gammaproteobacteria (Class)	Unknown Gammaproteobacteria (Class)	Genus < 1% abund.
224d2698219962bf2c80e934a8d5e35d	FW1	0,000000000000000000	FW	d__Bacteria	Proteobacteria	Alphaproteobacteria	Rhizobiales	Rhizobiaceae	Genus < 1% abund.
239fa6638f1d6e8c78d89373441411f3	FW1	0,000000000000000000	FW	d__Bacteria	Bacteroidota	Bacteroidia	Flavobacteriales	Weeksellaceae	Genus < 1% abund.
258f99c2695e9e8881d25d7609be5028	FW1	0,000000000000000000	FW	d__Bacteria	Firmicutes	Bacilli	Lactobacillales	Streptococcaceae	Genus < 1% abund.
26a761172148a957012d607412e6bea6	FW1	0,000000000000000000	FW	d__Bacteria	Proteobacteria	Alphaproteobacteria	Rhodobacterales	Rhodobacteraceae	Genus < 1% abund.
283ab1a8a5386f310efcdd1739b57189	FW1	0,000000000000000000	FW	d__Bacteria	Proteobacteria	Gammaproteobacteria	Burkholderiales	Comamonadaceae	Genus < 1% abund.
304c9acf0711fa5239f5bce21620936b	FW1	0,000000000000000000	FW	d__Bacteria	Bacteroidota	Bacteroidia	Unknown Bacteroidia (Class)	Unknown Bacteroidia (Class)	Genus < 1% abund.
38c293d315c01a5100f676e9bf9b9e6f	FW1	0,000000000000000000	FW	d__Bacteria	Proteobacteria	Alphaproteobacteria	Unknown Alphaproteobacteria (Class)	Unknown Alphaproteobacteria (Class)	Genus < 1% abund.
3a85e2bbda35ecaa2e96d9754d872f09	FW1	0,000000000000000000	FW	d__Bacteria	Proteobacteria	Gammaproteobacteria	Gammaproteobacteria_Incertae_Sedis	Unknown_Family	Genus < 1% abund.
448041edd7f2bc82fa004aa8786fb39d	FW1	0,000000000000000000	FW	d__Bacteria	Proteobacteria	Alphaproteobacteria	Holosporales	Holosporaceae	Genus < 1% abund.
453c840a7cb348fd1b60cb3721c65820	FW1	0,000000000000000000	FW	d__Bacteria	Unknown d__Bacteria (Kingdom)	Unknown d__Bacteria (Kingdom)	Unknown d__Bacteria (Kingdom)	Unknown d__Bacteria (Kingdom)	Genus < 1% abund.
478a361e101d82e5ce9176f9addc9965	FW1	0,000000000000000000	FW	d__Bacteria	Proteobacteria	Alphaproteobacteria	Rhizobiales	Stappiaceae	Genus < 1% abund.
479e421ddfa5ac82775483ee9b46b879	FW1	0,000000000000000000	FW	d__Bacteria	Proteobacteria	Gammaproteobacteria	Burkholderiales	Oxalobacteraceae	Genus < 1% abund.
47c62a0ffbbc645d553d9379d80e0aee	FW1	0,000000000000000000	FW	d__Bacteria	Actinobacteriota	Actinobacteria	Micrococcales	Micrococcaceae	Genus < 1% abund.
4905b3436df3353f7c95b182e88d3107	FW1	0,000000000000000000	FW	d__Bacteria	Proteobacteria	Alphaproteobacteria	Rhizobiales	Rhizobiaceae	Genus < 1% abund.
4a268b02d9f600944c7ea8f4b8737564	FW1	0,000000000000000000	FW	d__Bacteria	Proteobacteria	Gammaproteobacteria	Enterobacterales	Enterobacteriaceae	Genus < 1% abund.
4c518a7fa15cc7fcdfdf0e0c29cadab6	FW1	0,000000000000000000	FW	d__Bacteria	Proteobacteria	Alphaproteobacteria	Sphingomonadales	Sphingomonadaceae	Genus < 1% abund.
4ea2fb73d7077b5967019273947a8e40	FW1	0,000000000000000000	FW	d__Bacteria	Verrucomicrobiota	Verrucomicrobiae	Verrucomicrobiales	Rubritaleaceae	Genus < 1% abund.
540b75b17ddef1a4029776f054ebc644	FW1	0,000000000000000000	FW	d__Bacteria	Proteobacteria	Gammaproteobacteria	Burkholderiales	Oxalobacteraceae	Genus < 1% abund.
55934115c6f06e1d2fe64b1bb5ee9058	FW1	0,000000000000000000	FW	d__Bacteria	Actinobacteriota	Actinobacteria	Propionibacteriales	Propionibacteriaceae	Genus < 1% abund.
5824c0c1491afedbcf7ed138e5a793e6	FW1	0,000000000000000000	FW	d__Bacteria	Deinococcota	Deinococci	Deinococcales	Deinococcaceae	Genus < 1% abund.
5c75b42206bf71165f9f6f7d07d78e3c	FW1	0,000000000000000000	FW	d__Bacteria	Actinobacteriota	Actinobacteria	Propionibacteriales	Propionibacteriaceae	Genus < 1% abund.
5c8931c43a8a43b634738a1d16c29052	FW1	0,000000000000000000	FW	d__Bacteria	Proteobacteria	Gammaproteobacteria	Burkholderiales	Comamonadaceae	Genus < 1% abund.
5d60dfecdcf8a076236d3bf85382b725	FW1	0,000000000000000000	FW	d__Bacteria	Verrucomicrobiota	Verrucomicrobiae	Verrucomicrobiales	Rubritaleaceae	Genus < 1% abund.
5f48a2a453c06cd923536826d30a69ef	FW1	0,000000000000000000	FW	d__Bacteria	Proteobacteria	Alphaproteobacteria	Caulobacterales	Caulobacteraceae	Genus < 1% abund.
621496b3f3985c1c62eef1c85881361c	FW1	0,000000000000000000	FW	d__Bacteria	Actinobacteriota	Actinobacteria	Corynebacteriales	Nocardiaceae	Genus < 1% abund.
62c4f0cfd9899dd9aa8e28e4c92fa04d	FW1	0,000000000000000000	FW	d__Bacteria	Proteobacteria	Gammaproteobacteria	Enterobacterales	Pseudoalteromonadaceae	Genus < 1% abund.
65bdb315874beb3e45bb115ce0fe1238	FW1	0,000000000000000000	FW	d__Bacteria	Proteobacteria	Gammaproteobacteria	Burkholderiales	Neisseriaceae	Genus < 1% abund.
66b0be39d55de1373957d283ab49a0c6	FW1	0,000000000000000000	FW	d__Bacteria	Planctomycetota	Planctomycetes	Planctomycetales	uncultured	Genus < 1% abund.
6d2a9bcf8aae3ff675e80ed4991c7d5d	FW1	0,000000000000000000	FW	d__Bacteria	Proteobacteria	Gammaproteobacteria	Pseudomonadales	Moraxellaceae	Genus < 1% abund.
713f756052f34b79b8fe95dfb72f1e74	FW1	0,000000000000000000	FW	d__Bacteria	Proteobacteria	Alphaproteobacteria	Rhizobiales	Beijerinckiaceae	Genus < 1% abund.
717177fe9a7e8d88a373e20c6b68794d	FW1	0,000000000000000000	FW	d__Bacteria	Proteobacteria	Gammaproteobacteria	Xanthomonadales	Xanthomonadaceae	Genus < 1% abund.
76cf0efafb06dd0365f04589a01b9462	FW1	0,000000000000000000	FW	d__Bacteria	Proteobacteria	Alphaproteobacteria	Sphingomonadales	Sphingomonadaceae	Genus < 1% abund.
7e72ec733d9bd7b74bfc78f783aa22b5	FW1	0,000000000000000000	FW	d__Bacteria	Proteobacteria	Alphaproteobacteria	Rhodobacterales	Rhodobacteraceae	Genus < 1% abund.
7ffe3b98dc65483286a8e6d00fdc1b3b	FW1	0,000000000000000000	FW	d__Bacteria	Proteobacteria	Alphaproteobacteria	Rhizobiales	Xanthobacteraceae	Genus < 1% abund.
818f54e914f1a0e96f5adec01569add4	FW1	0,000000000000000000	FW	d__Bacteria	Proteobacteria	Gammaproteobacteria	Burkholderiales	Methylophilaceae	Genus < 1% abund.
85a0fae7501c3654671e458a5e780882	FW1	0,000000000000000000	FW	d__Bacteria	Actinobacteriota	Actinobacteria	Micrococcales	Microbacteriaceae	Genus < 1% abund.
86012bd258ec9ce9a7478f48541dc04a	FW1	0,000000000000000000	FW	d__Bacteria	Planctomycetota	Planctomycetes	Pirellulales	Pirellulaceae	Genus < 1% abund.
861b3b18a1a7f2ea116ac673ea72447f	FW1	0,000000000000000000	FW	d__Bacteria	Bacteroidota	Bacteroidia	Chitinophagales	Saprospiraceae	Genus < 1% abund.
894ebebd0f6b340fb6f788166150dbc7	FW1	0,000000000000000000	FW	d__Bacteria	Bdellovibrionota	Bdellovibrionia	Bacteriovoracales	Bacteriovoracaceae	Genus < 1% abund.
8a16de02954b652fc19c2798f1dc1446	FW1	0,000000000000000000	FW	d__Bacteria	Proteobacteria	Gammaproteobacteria	Pseudomonadales	Pseudohongiellaceae	Genus < 1% abund.
8aedaa28f653aa1eba2b8ba88b8b608c	FW1	0,000000000000000000	FW	d__Bacteria	Planctomycetota	Planctomycetes	Pirellulales	Pirellulaceae	Genus < 1% abund.
8c566bbc7357a3e300b2f8f32b0a055e	FW1	0,000000000000000000	FW	d__Bacteria	Bacteroidota	Bacteroidia	Flavobacteriales	Flavobacteriaceae	Genus < 1% abund.
9100002eb8c412e220b49e5f93e5e499	FW1	0,000000000000000000	FW	d__Bacteria	Chloroflexi	JG30-KF-CM66	JG30-KF-CM66	JG30-KF-CM66	Genus < 1% abund.
92a7944c9dbd57da01b8df07b314c7e5	FW1	0,000000000000000000	FW	d__Bacteria	Proteobacteria	Gammaproteobacteria	Legionellales	Legionellaceae	Genus < 1% abund.
969158baa2081ccad51855338c5d9d64	FW1	0,000000000000000000	FW	d__Bacteria	Firmicutes	Bacilli	Bacillales	Unknown Bacillales (Order)	Genus < 1% abund.
96a50d9af4f0088167bb31761b473e8d	FW1	0,000000000000000000	FW	d__Bacteria	Proteobacteria	Gammaproteobacteria	Pseudomonadales	Saccharospirillaceae	Genus < 1% abund.
999e381d8d5c28de615fabc5c45b2035	FW1	0,000000000000000000	FW	d__Bacteria	Actinobacteriota	Actinobacteria	Micrococcales	Microbacteriaceae	Genus < 1% abund.
9b9a1dbee03012b98e65a39a0ddb6094	FW1	0,000000000000000000	FW	d__Bacteria	Firmicutes	Clostridia	Peptostreptococcales-Tissierellales	Unknown Peptostreptococcales-Tissierellales (Order)	Genus < 1% abund.
9cc91204215d21b3b9dcd24405f461c6	FW1	0,000000000000000000	FW	d__Bacteria	Proteobacteria	Alphaproteobacteria	Sphingomonadales	Sphingomonadaceae	Genus < 1% abund.
9ddc4c1590f8ed2d2f04e0424b2b2800	FW1	0,000000000000000000	FW	d__Bacteria	Proteobacteria	Alphaproteobacteria	Reyranellales	Reyranellaceae	Genus < 1% abund.
a423a5b7d9bda766a8df4ca76c0fd477	FW1	0,000000000000000000	FW	d__Bacteria	Firmicutes	Bacilli	Lactobacillales	Lactobacillaceae	Genus < 1% abund.
a6bc09abd7f93dc6028ed3c0c5035fa7	FW1	0,000000000000000000	FW	d__Bacteria	Actinobacteriota	Actinobacteria	PeM15	PeM15	Genus < 1% abund.
a79bf1dfcad09e6257b8894e6995836f	FW1	0,000000000000000000	FW	d__Bacteria	Bacteroidota	Bacteroidia	Flavobacteriales	Flavobacteriaceae	Genus < 1% abund.
ac12327724a5ee426820df0acf1a07ad	FW1	0,000000000000000000	FW	d__Bacteria	Proteobacteria	Alphaproteobacteria	Kordiimonadales	uncultured	Genus < 1% abund.
b075d5f1c50fe681e7ed998f3da487da	FW1	0,000000000000000000	FW	d__Bacteria	Dependentiae	Babeliae	Babeliales	Vermiphilaceae	Genus < 1% abund.
b4455bcffc08b0a27a53ed54143aed97	FW1	0,000000000000000000	FW	d__Bacteria	Bacteroidota	Bacteroidia	Chitinophagales	Saprospiraceae	Genus < 1% abund.
b45acc398a428e17b4002b84bbd78b22	FW1	0,000000000000000000	FW	d__Bacteria	Proteobacteria	Gammaproteobacteria	Enterobacterales	Shewanellaceae	Genus < 1% abund.
b5e6833518ba6d25406fd33824237e97	FW1	0,000000000000000000	FW	d__Bacteria	Planctomycetota	Planctomycetes	Pirellulales	Pirellulaceae	Genus < 1% abund.
c26f2b17659d13e1f93141a7f14b42ee	FW1	0,000000000000000000	FW	d__Bacteria	Firmicutes	Clostridia	Unknown Clostridia (Class)	Unknown Clostridia (Class)	Genus < 1% abund.
c4f4782b696a25ec41a22707239efa9c	FW1	0,000000000000000000	FW	d__Bacteria	Proteobacteria	Alphaproteobacteria	Rhodospirillales	Thalassospiraceae	Genus < 1% abund.
cc7c7b77b5f91e9b156d229fe7025ac4	FW1	0,000000000000000000	FW	d__Bacteria	Firmicutes	Bacilli	Bacillales	Planococcaceae	Genus < 1% abund.
ccc93f3bdcca43deb645e36e992ced38	FW1	0,000000000000000000	FW	d__Bacteria	Proteobacteria	Alphaproteobacteria	Rhizobiales	Rhizobiaceae	Genus < 1% abund.
cfc65328d6fc5aae484370e4c6d72b25	FW1	0,000000000000000000	FW	d__Bacteria	Proteobacteria	Alphaproteobacteria	Rhizobiales	Rhizobiaceae	Genus < 1% abund.
cff7a83e70b2e61bd8685bd4bf16aa34	FW1	0,000000000000000000	FW	d__Bacteria	Proteobacteria	Alphaproteobacteria	Caulobacterales	Caulobacteraceae	Genus < 1% abund.
d60b91f02132a43fc5fc8615efab1b39	FW1	0,000000000000000000	FW	d__Bacteria	Cyanobacteria	Cyanobacteriia	Synechococcales	Cyanobiaceae	Genus < 1% abund.
d72a70f3527ae4f2e8a0fdde9bcfd27d	FW1	0,000000000000000000	FW	d__Bacteria	Planctomycetota	Planctomycetes	Planctomycetales	Gimesiaceae	Genus < 1% abund.
d82706af773e945f6798ef7208e64624	FW1	0,000000000000000000	FW	d__Bacteria	Actinobacteriota	Actinobacteria	Micrococcales	Unknown Micrococcales (Order)	Genus < 1% abund.
d82d36ac60958dc35ecd44a149181973	FW1	0,000000000000000000	FW	d__Bacteria	Proteobacteria	Gammaproteobacteria	Diplorickettsiales	Diplorickettsiaceae	Genus < 1% abund.
d8f128daebf15040273441e980eef6ba	FW1	0,000000000000000000	FW	d__Bacteria	Actinobacteriota	Actinobacteria	Corynebacteriales	Nocardiaceae	Genus < 1% abund.
da75e94214f9ef21820a7df1b706fcde	FW1	0,000000000000000000	FW	d__Bacteria	Proteobacteria	Gammaproteobacteria	Burkholderiales	Unknown Burkholderiales (Order)	Genus < 1% abund.
e0231bc03ec5e31097e63c321db6f5e4	FW1	0,000000000000000000	FW	d__Bacteria	Actinobacteriota	Actinobacteria	Corynebacteriales	Corynebacteriaceae	Genus < 1% abund.
e09a33133b60e13ec36a0e9de9e5b25c	FW1	0,000000000000000000	FW	d__Bacteria	Proteobacteria	Gammaproteobacteria	Burkholderiales	Alcaligenaceae	Genus < 1% abund.
e66a6b8894669c8450e8068f8f73e9ed	FW1	0,000000000000000000	FW	d__Bacteria	Proteobacteria	Alphaproteobacteria	Rhodobacterales	Rhodobacteraceae	Genus < 1% abund.
e6dd6832d85887b65b0a81466c5a3798	FW1	0,000000000000000000	FW	d__Bacteria	Proteobacteria	Alphaproteobacteria	Rhizobiales	Beijerinckiaceae	Genus < 1% abund.
e6ea5669a9220aa15492d7d3b69a60ec	FW1	0,000000000000000000	FW	d__Bacteria	Firmicutes	Clostridia	Clostridiales	Clostridiaceae	Genus < 1% abund.
e7073162bf3a25bd8a344047480314b1	FW1	0,000000000000000000	FW	d__Bacteria	Proteobacteria	Gammaproteobacteria	Burkholderiales	Burkholderiaceae	Genus < 1% abund.
e793cc0c32375aa1c09a3b7d0465a1fc	FW1	0,000000000000000000	FW	d__Bacteria	Proteobacteria	Alphaproteobacteria	Rhizobiales	Stappiaceae	Genus < 1% abund.
e7b07c727602f48ca3fe5cb5d7c17142	FW1	0,000000000000000000	FW	d__Bacteria	Proteobacteria	Gammaproteobacteria	Enterobacterales	Kangiellaceae	Genus < 1% abund.
ea3d45ab074254c7698a0957e928dc2c	FW1	0,000000000000000000	FW	d__Bacteria	Bacteroidota	Bacteroidia	Flavobacteriales	Weeksellaceae	Genus < 1% abund.
ed401254af9ccc2495072eb43fc1c378	FW1	0,000000000000000000	FW	d__Bacteria	Bacteroidota	Bacteroidia	Flavobacteriales	Flavobacteriaceae	Genus < 1% abund.
ef5468f398c753893662ac901c2d6839	FW1	0,000000000000000000	FW	d__Bacteria	Bacteroidota	Bacteroidia	Bacteroidales	Unknown Bacteroidales (Order)	Genus < 1% abund.
f20fcbda4e813711a43cc20487ad89f6	FW1	0,000000000000000000	FW	d__Bacteria	Verrucomicrobiota	Chlamydiae	Chlamydiales	Simkaniaceae	Genus < 1% abund.
f552a1946c21b2d37f58c56c69e14843	FW1	0,000000000000000000	FW	d__Bacteria	Proteobacteria	Gammaproteobacteria	Pseudomonadales	Marinobacteraceae	Genus < 1% abund.
f5906520a4a8b9d341198faa2787c438	FW1	0,000000000000000000	FW	d__Bacteria	Proteobacteria	Gammaproteobacteria	Enterobacterales	Vibrionaceae	Genus < 1% abund.
f775686389ef96974cbdfbc7e6f9523f	FW1	0,000000000000000000	FW	d__Bacteria	Actinobacteriota	Acidimicrobiia	Microtrichales	Microtrichaceae	Genus < 1% abund.
f9e018a6183671e633658e6802d94c40	FW1	0,000000000000000000	FW	d__Bacteria	Proteobacteria	Gammaproteobacteria	Gammaproteobacteria_Incertae_Sedis	Unknown_Family	Genus < 1% abund.
fe1db7e112ac3d453cffedcea289479b	FW1	0,000000000000000000	FW	d__Bacteria	Proteobacteria	Alphaproteobacteria	Rhodobacterales	Rhodobacteraceae	Genus < 1% abund.
f0c60d80f36628214a0a7533f9739b39	FW2	0,394337714863498501	FW	d__Bacteria	Fusobacteriota	Fusobacteriia	Fusobacteriales	Fusobacteriaceae	Cetobacterium
a7ec76218b8ea432e68937d55d06aeb6	FW2	0,078867542972699697	FW	d__Bacteria	Proteobacteria	Gammaproteobacteria	Pseudomonadales	Pseudomonadaceae	Pseudomonas
51bda0daf934b61ca2ce5129f8d6a86c	FW2	0,064037748567576672	FW	d__Bacteria	Firmicutes	Unknown Firmicutes (Phylum)	Unknown Firmicutes (Phylum)	Unknown Firmicutes (Phylum)	Unknown
d94444d94b710745cbb1efb0ad6f0ea8	FW2	0,053589484327603638	FW	d__Bacteria	Proteobacteria	Gammaproteobacteria	Enterobacterales	Aeromonadaceae	Aeromonas
969158baa2081ccad51855338c5d9d64	FW2	0,045500505561172896	FW	d__Bacteria	Firmicutes	Bacilli	Bacillales	Unknown Bacillales (Order)	Unknown
e7073162bf3a25bd8a344047480314b1	FW2	0,045500505561172896	FW	d__Bacteria	Proteobacteria	Gammaproteobacteria	Burkholderiales	Burkholderiaceae	Polynucleobacter
25f64cfc8125dcf82c4a671313e335b9	FW2	0,044152342433434445	FW	d__Bacteria	Proteobacteria	Gammaproteobacteria	Enterobacterales	Vibrionaceae	Vibrio
6d2a9bcf8aae3ff675e80ed4991c7d5d	FW2	0,035389282103134481	FW	d__Bacteria	Proteobacteria	Gammaproteobacteria	Pseudomonadales	Moraxellaceae	Acinetobacter
3eb2cc5a9df4f6c54f56f36394b26d30	FW2	0,030333670374115267	FW	d__Bacteria	Proteobacteria	Gammaproteobacteria	Burkholderiales	Methylophilaceae	Unknown
5c8931c43a8a43b634738a1d16c29052	FW2	0,029322548028311426	FW	d__Bacteria	Proteobacteria	Gammaproteobacteria	Burkholderiales	Comamonadaceae	Unknown
55934115c6f06e1d2fe64b1bb5ee9058	FW2	0,025278058645096056	FW	d__Bacteria	Actinobacteriota	Actinobacteria	Propionibacteriales	Propionibacteriaceae	Cutibacterium
4a268b02d9f600944c7ea8f4b8737564	FW2	0,024941017863161441	FW	d__Bacteria	Proteobacteria	Gammaproteobacteria	Enterobacterales	Enterobacteriaceae	Escherichia-Shigella
47c62a0ffbbc645d553d9379d80e0aee	FW2	0,021570610043815303	FW	d__Bacteria	Actinobacteriota	Actinobacteria	Micrococcales	Micrococcaceae	Nesterenkonia
00d93177a8b0764f94d4cf98b498c0dc	FW2	0,013818672059319177	FW	d__Bacteria	Firmicutes	Bacilli	Staphylococcales	Staphylococcaceae	Staphylococcus
4ea2fb73d7077b5967019273947a8e40	FW2	0,013818672059319177	FW	d__Bacteria	Verrucomicrobiota	Verrucomicrobiae	Verrucomicrobiales	Rubritaleaceae	Luteolibacter
077f6aa683ecebd3658fe6c7b9ccdeb6	FW2	0,010111223458038422	FW	d__Bacteria	Planctomycetota	Planctomycetes	Pirellulales	Pirellulaceae	Unknown
da75e94214f9ef21820a7df1b706fcde	FW2	0,010111223458038422	FW	d__Bacteria	Proteobacteria	Gammaproteobacteria	Burkholderiales	Unknown Burkholderiales (Order)	Unknown
1c93776da4217ec10dc25fefd6746695	FW2	0,008763060330299966	FW	d__Bacteria	Firmicutes	Bacilli	Bacillales	Bacillaceae	Genus < 1% abund.
35b66d17d703b410b2610dd0934a71e4	FW2	0,007751937984496124	FW	d__Bacteria	Actinobacteriota	Actinobacteria	Micrococcales	Micrococcaceae	Genus < 1% abund.
73df155ec7e32ca27d87e56cd9a80436	FW2	0,007077856420626896	FW	d__Bacteria	Proteobacteria	Gammaproteobacteria	Burkholderiales	Comamonadaceae	Genus < 1% abund.
999e381d8d5c28de615fabc5c45b2035	FW2	0,007077856420626896	FW	d__Bacteria	Actinobacteriota	Actinobacteria	Micrococcales	Microbacteriaceae	Genus < 1% abund.
7e72ec733d9bd7b74bfc78f783aa22b5	FW2	0,005729693292888439	FW	d__Bacteria	Proteobacteria	Alphaproteobacteria	Rhodobacterales	Rhodobacteraceae	Genus < 1% abund.
f9e018a6183671e633658e6802d94c40	FW2	0,005055611729019211	FW	d__Bacteria	Proteobacteria	Gammaproteobacteria	Gammaproteobacteria_Incertae_Sedis	Unknown_Family	Genus < 1% abund.
52b472caf681c3754daf2f8847f010c7	FW2	0,004381530165149983	FW	d__Bacteria	Proteobacteria	Alphaproteobacteria	Sphingomonadales	Sphingomonadaceae	Genus < 1% abund.
92a7944c9dbd57da01b8df07b314c7e5	FW2	0,004044489383215369	FW	d__Bacteria	Proteobacteria	Gammaproteobacteria	Legionellales	Legionellaceae	Genus < 1% abund.
c4f4782b696a25ec41a22707239efa9c	FW2	0,004044489383215369	FW	d__Bacteria	Proteobacteria	Alphaproteobacteria	Rhodospirillales	Thalassospiraceae	Genus < 1% abund.
258f99c2695e9e8881d25d7609be5028	FW2	0,003707448601280755	FW	d__Bacteria	Firmicutes	Bacilli	Lactobacillales	Streptococcaceae	Genus < 1% abund.
304c9acf0711fa5239f5bce21620936b	FW2	0,001685203909673071	FW	d__Bacteria	Bacteroidota	Bacteroidia	Unknown Bacteroidia (Class)	Unknown Bacteroidia (Class)	Genus < 1% abund.
0944c58fbafc2168d5eaa355c80c4c65	FW2	0,000000000000000000	FW	d__Bacteria	Proteobacteria	Gammaproteobacteria	Enterobacterales	Pasteurellaceae	Genus < 1% abund.
0a71b29dd02b28e0a56a3401888fdc55	FW2	0,000000000000000000	FW	d__Bacteria	Proteobacteria	Alphaproteobacteria	Rhodobacterales	Rhodobacteraceae	Genus < 1% abund.
0c2ef06ce59cd08230737dae95a514eb	FW2	0,000000000000000000	FW	d__Bacteria	Proteobacteria	Alphaproteobacteria	Rhizobiales	Xanthobacteraceae	Genus < 1% abund.
0ca4d4b383af6eb5eaf00b23632515d0	FW2	0,000000000000000000	FW	d__Bacteria	Bacteroidota	Bacteroidia	Bacteroidales	Dysgonomonadaceae	Genus < 1% abund.
0e7799e5b75a739c22b0db701757eb4c	FW2	0,000000000000000000	FW	d__Bacteria	Verrucomicrobiota	Verrucomicrobiae	Verrucomicrobiales	Rubritaleaceae	Genus < 1% abund.
1030dc04eeeff30fdaaf4b4e3f2e08c7	FW2	0,000000000000000000	FW	d__Bacteria	Proteobacteria	Alphaproteobacteria	Acetobacterales	Acetobacteraceae	Genus < 1% abund.
120f1919f47bb5fa1be773b915a1b436	FW2	0,000000000000000000	FW	d__Bacteria	Proteobacteria	Gammaproteobacteria	Unknown Gammaproteobacteria (Class)	Unknown Gammaproteobacteria (Class)	Genus < 1% abund.
224d2698219962bf2c80e934a8d5e35d	FW2	0,000000000000000000	FW	d__Bacteria	Proteobacteria	Alphaproteobacteria	Rhizobiales	Rhizobiaceae	Genus < 1% abund.
239fa6638f1d6e8c78d89373441411f3	FW2	0,000000000000000000	FW	d__Bacteria	Bacteroidota	Bacteroidia	Flavobacteriales	Weeksellaceae	Genus < 1% abund.
26a761172148a957012d607412e6bea6	FW2	0,000000000000000000	FW	d__Bacteria	Proteobacteria	Alphaproteobacteria	Rhodobacterales	Rhodobacteraceae	Genus < 1% abund.
283ab1a8a5386f310efcdd1739b57189	FW2	0,000000000000000000	FW	d__Bacteria	Proteobacteria	Gammaproteobacteria	Burkholderiales	Comamonadaceae	Genus < 1% abund.
38c293d315c01a5100f676e9bf9b9e6f	FW2	0,000000000000000000	FW	d__Bacteria	Proteobacteria	Alphaproteobacteria	Unknown Alphaproteobacteria (Class)	Unknown Alphaproteobacteria (Class)	Genus < 1% abund.
3a85e2bbda35ecaa2e96d9754d872f09	FW2	0,000000000000000000	FW	d__Bacteria	Proteobacteria	Gammaproteobacteria	Gammaproteobacteria_Incertae_Sedis	Unknown_Family	Genus < 1% abund.
448041edd7f2bc82fa004aa8786fb39d	FW2	0,000000000000000000	FW	d__Bacteria	Proteobacteria	Alphaproteobacteria	Holosporales	Holosporaceae	Genus < 1% abund.
453c840a7cb348fd1b60cb3721c65820	FW2	0,000000000000000000	FW	d__Bacteria	Unknown d__Bacteria (Kingdom)	Unknown d__Bacteria (Kingdom)	Unknown d__Bacteria (Kingdom)	Unknown d__Bacteria (Kingdom)	Genus < 1% abund.
478a361e101d82e5ce9176f9addc9965	FW2	0,000000000000000000	FW	d__Bacteria	Proteobacteria	Alphaproteobacteria	Rhizobiales	Stappiaceae	Genus < 1% abund.
479e421ddfa5ac82775483ee9b46b879	FW2	0,000000000000000000	FW	d__Bacteria	Proteobacteria	Gammaproteobacteria	Burkholderiales	Oxalobacteraceae	Genus < 1% abund.
4905b3436df3353f7c95b182e88d3107	FW2	0,000000000000000000	FW	d__Bacteria	Proteobacteria	Alphaproteobacteria	Rhizobiales	Rhizobiaceae	Genus < 1% abund.
4a250096880e686adbd66f82428dfcf0	FW2	0,000000000000000000	FW	d__Bacteria	Proteobacteria	Gammaproteobacteria	Pseudomonadales	Halomonadaceae	Genus < 1% abund.
4c518a7fa15cc7fcdfdf0e0c29cadab6	FW2	0,000000000000000000	FW	d__Bacteria	Proteobacteria	Alphaproteobacteria	Sphingomonadales	Sphingomonadaceae	Genus < 1% abund.
540b75b17ddef1a4029776f054ebc644	FW2	0,000000000000000000	FW	d__Bacteria	Proteobacteria	Gammaproteobacteria	Burkholderiales	Oxalobacteraceae	Genus < 1% abund.
5824c0c1491afedbcf7ed138e5a793e6	FW2	0,000000000000000000	FW	d__Bacteria	Deinococcota	Deinococci	Deinococcales	Deinococcaceae	Genus < 1% abund.
5c75b42206bf71165f9f6f7d07d78e3c	FW2	0,000000000000000000	FW	d__Bacteria	Actinobacteriota	Actinobacteria	Propionibacteriales	Propionibacteriaceae	Genus < 1% abund.
5d60dfecdcf8a076236d3bf85382b725	FW2	0,000000000000000000	FW	d__Bacteria	Verrucomicrobiota	Verrucomicrobiae	Verrucomicrobiales	Rubritaleaceae	Genus < 1% abund.
5f48a2a453c06cd923536826d30a69ef	FW2	0,000000000000000000	FW	d__Bacteria	Proteobacteria	Alphaproteobacteria	Caulobacterales	Caulobacteraceae	Genus < 1% abund.
621496b3f3985c1c62eef1c85881361c	FW2	0,000000000000000000	FW	d__Bacteria	Actinobacteriota	Actinobacteria	Corynebacteriales	Nocardiaceae	Genus < 1% abund.
62c4f0cfd9899dd9aa8e28e4c92fa04d	FW2	0,000000000000000000	FW	d__Bacteria	Proteobacteria	Gammaproteobacteria	Enterobacterales	Pseudoalteromonadaceae	Genus < 1% abund.
65bdb315874beb3e45bb115ce0fe1238	FW2	0,000000000000000000	FW	d__Bacteria	Proteobacteria	Gammaproteobacteria	Burkholderiales	Neisseriaceae	Genus < 1% abund.
66b0be39d55de1373957d283ab49a0c6	FW2	0,000000000000000000	FW	d__Bacteria	Planctomycetota	Planctomycetes	Planctomycetales	uncultured	Genus < 1% abund.
713f756052f34b79b8fe95dfb72f1e74	FW2	0,000000000000000000	FW	d__Bacteria	Proteobacteria	Alphaproteobacteria	Rhizobiales	Beijerinckiaceae	Genus < 1% abund.
717177fe9a7e8d88a373e20c6b68794d	FW2	0,000000000000000000	FW	d__Bacteria	Proteobacteria	Gammaproteobacteria	Xanthomonadales	Xanthomonadaceae	Genus < 1% abund.
76cf0efafb06dd0365f04589a01b9462	FW2	0,000000000000000000	FW	d__Bacteria	Proteobacteria	Alphaproteobacteria	Sphingomonadales	Sphingomonadaceae	Genus < 1% abund.
7ffe3b98dc65483286a8e6d00fdc1b3b	FW2	0,000000000000000000	FW	d__Bacteria	Proteobacteria	Alphaproteobacteria	Rhizobiales	Xanthobacteraceae	Genus < 1% abund.
818f54e914f1a0e96f5adec01569add4	FW2	0,000000000000000000	FW	d__Bacteria	Proteobacteria	Gammaproteobacteria	Burkholderiales	Methylophilaceae	Genus < 1% abund.
83f277e5a5be551cbd54574df05ae484	FW2	0,000000000000000000	FW	d__Bacteria	Proteobacteria	Gammaproteobacteria	Pseudomonadales	Halomonadaceae	Genus < 1% abund.
85a0fae7501c3654671e458a5e780882	FW2	0,000000000000000000	FW	d__Bacteria	Actinobacteriota	Actinobacteria	Micrococcales	Microbacteriaceae	Genus < 1% abund.
86012bd258ec9ce9a7478f48541dc04a	FW2	0,000000000000000000	FW	d__Bacteria	Planctomycetota	Planctomycetes	Pirellulales	Pirellulaceae	Genus < 1% abund.
861b3b18a1a7f2ea116ac673ea72447f	FW2	0,000000000000000000	FW	d__Bacteria	Bacteroidota	Bacteroidia	Chitinophagales	Saprospiraceae	Genus < 1% abund.
894ebebd0f6b340fb6f788166150dbc7	FW2	0,000000000000000000	FW	d__Bacteria	Bdellovibrionota	Bdellovibrionia	Bacteriovoracales	Bacteriovoracaceae	Genus < 1% abund.
8a16de02954b652fc19c2798f1dc1446	FW2	0,000000000000000000	FW	d__Bacteria	Proteobacteria	Gammaproteobacteria	Pseudomonadales	Pseudohongiellaceae	Genus < 1% abund.
8aedaa28f653aa1eba2b8ba88b8b608c	FW2	0,000000000000000000	FW	d__Bacteria	Planctomycetota	Planctomycetes	Pirellulales	Pirellulaceae	Genus < 1% abund.
8c566bbc7357a3e300b2f8f32b0a055e	FW2	0,000000000000000000	FW	d__Bacteria	Bacteroidota	Bacteroidia	Flavobacteriales	Flavobacteriaceae	Genus < 1% abund.
8e87490f9dbfd65f3da1f572b477ab36	FW2	0,000000000000000000	FW	d__Bacteria	Bacteroidota	Rhodothermia	Balneolales	Balneolaceae	Genus < 1% abund.
9100002eb8c412e220b49e5f93e5e499	FW2	0,000000000000000000	FW	d__Bacteria	Chloroflexi	JG30-KF-CM66	JG30-KF-CM66	JG30-KF-CM66	Genus < 1% abund.
96a50d9af4f0088167bb31761b473e8d	FW2	0,000000000000000000	FW	d__Bacteria	Proteobacteria	Gammaproteobacteria	Pseudomonadales	Saccharospirillaceae	Genus < 1% abund.
9b9a1dbee03012b98e65a39a0ddb6094	FW2	0,000000000000000000	FW	d__Bacteria	Firmicutes	Clostridia	Peptostreptococcales-Tissierellales	Unknown Peptostreptococcales-Tissierellales (Order)	Genus < 1% abund.
9cc91204215d21b3b9dcd24405f461c6	FW2	0,000000000000000000	FW	d__Bacteria	Proteobacteria	Alphaproteobacteria	Sphingomonadales	Sphingomonadaceae	Genus < 1% abund.
9ddc4c1590f8ed2d2f04e0424b2b2800	FW2	0,000000000000000000	FW	d__Bacteria	Proteobacteria	Alphaproteobacteria	Reyranellales	Reyranellaceae	Genus < 1% abund.
a0b4753e483b7766ffe5ae0dee25948e	FW2	0,000000000000000000	FW	d__Archaea	Halobacterota	Halobacteria	Halobacterales	Haloferacaceae	Genus < 1% abund.
a423a5b7d9bda766a8df4ca76c0fd477	FW2	0,000000000000000000	FW	d__Bacteria	Firmicutes	Bacilli	Lactobacillales	Lactobacillaceae	Genus < 1% abund.
a6bc09abd7f93dc6028ed3c0c5035fa7	FW2	0,000000000000000000	FW	d__Bacteria	Actinobacteriota	Actinobacteria	PeM15	PeM15	Genus < 1% abund.
a79bf1dfcad09e6257b8894e6995836f	FW2	0,000000000000000000	FW	d__Bacteria	Bacteroidota	Bacteroidia	Flavobacteriales	Flavobacteriaceae	Genus < 1% abund.
a7c7dfd694cb7b9d08a23194086addde	FW2	0,000000000000000000	FW	d__Bacteria	Proteobacteria	Gammaproteobacteria	Enterobacterales	Enterobacteriaceae	Genus < 1% abund.
ac12327724a5ee426820df0acf1a07ad	FW2	0,000000000000000000	FW	d__Bacteria	Proteobacteria	Alphaproteobacteria	Kordiimonadales	uncultured	Genus < 1% abund.
b075d5f1c50fe681e7ed998f3da487da	FW2	0,000000000000000000	FW	d__Bacteria	Dependentiae	Babeliae	Babeliales	Vermiphilaceae	Genus < 1% abund.
b3af6ea37fab5c552173414962d86faf	FW2	0,000000000000000000	FW	d__Bacteria	Proteobacteria	Alphaproteobacteria	Rhodobacterales	Rhodobacteraceae	Genus < 1% abund.
b4455bcffc08b0a27a53ed54143aed97	FW2	0,000000000000000000	FW	d__Bacteria	Bacteroidota	Bacteroidia	Chitinophagales	Saprospiraceae	Genus < 1% abund.
b45acc398a428e17b4002b84bbd78b22	FW2	0,000000000000000000	FW	d__Bacteria	Proteobacteria	Gammaproteobacteria	Enterobacterales	Shewanellaceae	Genus < 1% abund.
b5e6833518ba6d25406fd33824237e97	FW2	0,000000000000000000	FW	d__Bacteria	Planctomycetota	Planctomycetes	Pirellulales	Pirellulaceae	Genus < 1% abund.
bf7a81d00a7c3f6f5ad5043f922a90bc	FW2	0,000000000000000000	FW	d__Bacteria	Cyanobacteria	Vampirivibrionia	Unknown Vampirivibrionia (Class)	Unknown Vampirivibrionia (Class)	Genus < 1% abund.
c26f2b17659d13e1f93141a7f14b42ee	FW2	0,000000000000000000	FW	d__Bacteria	Firmicutes	Clostridia	Unknown Clostridia (Class)	Unknown Clostridia (Class)	Genus < 1% abund.
cc7c7b77b5f91e9b156d229fe7025ac4	FW2	0,000000000000000000	FW	d__Bacteria	Firmicutes	Bacilli	Bacillales	Planococcaceae	Genus < 1% abund.
ccc93f3bdcca43deb645e36e992ced38	FW2	0,000000000000000000	FW	d__Bacteria	Proteobacteria	Alphaproteobacteria	Rhizobiales	Rhizobiaceae	Genus < 1% abund.
cfc65328d6fc5aae484370e4c6d72b25	FW2	0,000000000000000000	FW	d__Bacteria	Proteobacteria	Alphaproteobacteria	Rhizobiales	Rhizobiaceae	Genus < 1% abund.
cff7a83e70b2e61bd8685bd4bf16aa34	FW2	0,000000000000000000	FW	d__Bacteria	Proteobacteria	Alphaproteobacteria	Caulobacterales	Caulobacteraceae	Genus < 1% abund.
d60b91f02132a43fc5fc8615efab1b39	FW2	0,000000000000000000	FW	d__Bacteria	Cyanobacteria	Cyanobacteriia	Synechococcales	Cyanobiaceae	Genus < 1% abund.
d72a70f3527ae4f2e8a0fdde9bcfd27d	FW2	0,000000000000000000	FW	d__Bacteria	Planctomycetota	Planctomycetes	Planctomycetales	Gimesiaceae	Genus < 1% abund.
d82706af773e945f6798ef7208e64624	FW2	0,000000000000000000	FW	d__Bacteria	Actinobacteriota	Actinobacteria	Micrococcales	Unknown Micrococcales (Order)	Genus < 1% abund.
d82d36ac60958dc35ecd44a149181973	FW2	0,000000000000000000	FW	d__Bacteria	Proteobacteria	Gammaproteobacteria	Diplorickettsiales	Diplorickettsiaceae	Genus < 1% abund.
d8f128daebf15040273441e980eef6ba	FW2	0,000000000000000000	FW	d__Bacteria	Actinobacteriota	Actinobacteria	Corynebacteriales	Nocardiaceae	Genus < 1% abund.
e0231bc03ec5e31097e63c321db6f5e4	FW2	0,000000000000000000	FW	d__Bacteria	Actinobacteriota	Actinobacteria	Corynebacteriales	Corynebacteriaceae	Genus < 1% abund.
e09a33133b60e13ec36a0e9de9e5b25c	FW2	0,000000000000000000	FW	d__Bacteria	Proteobacteria	Gammaproteobacteria	Burkholderiales	Alcaligenaceae	Genus < 1% abund.
e66a6b8894669c8450e8068f8f73e9ed	FW2	0,000000000000000000	FW	d__Bacteria	Proteobacteria	Alphaproteobacteria	Rhodobacterales	Rhodobacteraceae	Genus < 1% abund.
e6dd6832d85887b65b0a81466c5a3798	FW2	0,000000000000000000	FW	d__Bacteria	Proteobacteria	Alphaproteobacteria	Rhizobiales	Beijerinckiaceae	Genus < 1% abund.
e6ea5669a9220aa15492d7d3b69a60ec	FW2	0,000000000000000000	FW	d__Bacteria	Firmicutes	Clostridia	Clostridiales	Clostridiaceae	Genus < 1% abund.
e793cc0c32375aa1c09a3b7d0465a1fc	FW2	0,000000000000000000	FW	d__Bacteria	Proteobacteria	Alphaproteobacteria	Rhizobiales	Stappiaceae	Genus < 1% abund.
e7b07c727602f48ca3fe5cb5d7c17142	FW2	0,000000000000000000	FW	d__Bacteria	Proteobacteria	Gammaproteobacteria	Enterobacterales	Kangiellaceae	Genus < 1% abund.
ea3d45ab074254c7698a0957e928dc2c	FW2	0,000000000000000000	FW	d__Bacteria	Bacteroidota	Bacteroidia	Flavobacteriales	Weeksellaceae	Genus < 1% abund.
ed401254af9ccc2495072eb43fc1c378	FW2	0,000000000000000000	FW	d__Bacteria	Bacteroidota	Bacteroidia	Flavobacteriales	Flavobacteriaceae	Genus < 1% abund.
ef5468f398c753893662ac901c2d6839	FW2	0,000000000000000000	FW	d__Bacteria	Bacteroidota	Bacteroidia	Bacteroidales	Unknown Bacteroidales (Order)	Genus < 1% abund.
f20fcbda4e813711a43cc20487ad89f6	FW2	0,000000000000000000	FW	d__Bacteria	Verrucomicrobiota	Chlamydiae	Chlamydiales	Simkaniaceae	Genus < 1% abund.
f552a1946c21b2d37f58c56c69e14843	FW2	0,000000000000000000	FW	d__Bacteria	Proteobacteria	Gammaproteobacteria	Pseudomonadales	Marinobacteraceae	Genus < 1% abund.
f5906520a4a8b9d341198faa2787c438	FW2	0,000000000000000000	FW	d__Bacteria	Proteobacteria	Gammaproteobacteria	Enterobacterales	Vibrionaceae	Genus < 1% abund.
f775686389ef96974cbdfbc7e6f9523f	FW2	0,000000000000000000	FW	d__Bacteria	Actinobacteriota	Acidimicrobiia	Microtrichales	Microtrichaceae	Genus < 1% abund.
fe1db7e112ac3d453cffedcea289479b	FW2	0,000000000000000000	FW	d__Bacteria	Proteobacteria	Alphaproteobacteria	Rhodobacterales	Rhodobacteraceae	Genus < 1% abund.
f0c60d80f36628214a0a7533f9739b39	FW3	0,785428814780842588	FW	d__Bacteria	Fusobacteriota	Fusobacteriia	Fusobacteriales	Fusobacteriaceae	Cetobacterium
d94444d94b710745cbb1efb0ad6f0ea8	FW3	0,082093952696062372	FW	d__Bacteria	Proteobacteria	Gammaproteobacteria	Enterobacterales	Aeromonadaceae	Aeromonas
51bda0daf934b61ca2ce5129f8d6a86c	FW3	0,064731704121077122	FW	d__Bacteria	Firmicutes	Unknown Firmicutes (Phylum)	Unknown Firmicutes (Phylum)	Unknown Firmicutes (Phylum)	Unknown
25f64cfc8125dcf82c4a671313e335b9	FW3	0,027386490205071088	FW	d__Bacteria	Proteobacteria	Gammaproteobacteria	Enterobacterales	Vibrionaceae	Vibrio
ef5468f398c753893662ac901c2d6839	FW3	0,011596671689707135	FW	d__Bacteria	Bacteroidota	Bacteroidia	Bacteroidales	Unknown Bacteroidales (Order)	Unknown
b45acc398a428e17b4002b84bbd78b22	FW3	0,011072528336500034	FW	d__Bacteria	Proteobacteria	Gammaproteobacteria	Enterobacterales	Shewanellaceae	Shewanella
a7ec76218b8ea432e68937d55d06aeb6	FW3	0,005700058966127236	FW	d__Bacteria	Proteobacteria	Gammaproteobacteria	Pseudomonadales	Pseudomonadaceae	Genus < 1% abund.
c26f2b17659d13e1f93141a7f14b42ee	FW3	0,004651772259713032	FW	d__Bacteria	Firmicutes	Clostridia	Unknown Clostridia (Class)	Unknown Clostridia (Class)	Genus < 1% abund.
92a7944c9dbd57da01b8df07b314c7e5	FW3	0,002555198846884623	FW	d__Bacteria	Proteobacteria	Gammaproteobacteria	Legionellales	Legionellaceae	Genus < 1% abund.
818f54e914f1a0e96f5adec01569add4	FW3	0,001637947978772194	FW	d__Bacteria	Proteobacteria	Gammaproteobacteria	Burkholderiales	Methylophilaceae	Genus < 1% abund.
5c8931c43a8a43b634738a1d16c29052	FW3	0,001179322544715980	FW	d__Bacteria	Proteobacteria	Gammaproteobacteria	Burkholderiales	Comamonadaceae	Genus < 1% abund.
7e72ec733d9bd7b74bfc78f783aa22b5	FW3	0,000851732948961541	FW	d__Bacteria	Proteobacteria	Alphaproteobacteria	Rhodobacterales	Rhodobacteraceae	Genus < 1% abund.
b5e6833518ba6d25406fd33824237e97	FW3	0,000786215029810653	FW	d__Bacteria	Planctomycetota	Planctomycetes	Pirellulales	Pirellulaceae	Genus < 1% abund.
540b75b17ddef1a4029776f054ebc644	FW3	0,000327589595754439	FW	d__Bacteria	Proteobacteria	Gammaproteobacteria	Burkholderiales	Oxalobacteraceae	Genus < 1% abund.
00d93177a8b0764f94d4cf98b498c0dc	FW3	0,000000000000000000	FW	d__Bacteria	Firmicutes	Bacilli	Staphylococcales	Staphylococcaceae	Genus < 1% abund.
077f6aa683ecebd3658fe6c7b9ccdeb6	FW3	0,000000000000000000	FW	d__Bacteria	Planctomycetota	Planctomycetes	Pirellulales	Pirellulaceae	Genus < 1% abund.
0944c58fbafc2168d5eaa355c80c4c65	FW3	0,000000000000000000	FW	d__Bacteria	Proteobacteria	Gammaproteobacteria	Enterobacterales	Pasteurellaceae	Genus < 1% abund.
0a71b29dd02b28e0a56a3401888fdc55	FW3	0,000000000000000000	FW	d__Bacteria	Proteobacteria	Alphaproteobacteria	Rhodobacterales	Rhodobacteraceae	Genus < 1% abund.
0c2ef06ce59cd08230737dae95a514eb	FW3	0,000000000000000000	FW	d__Bacteria	Proteobacteria	Alphaproteobacteria	Rhizobiales	Xanthobacteraceae	Genus < 1% abund.
0ca4d4b383af6eb5eaf00b23632515d0	FW3	0,000000000000000000	FW	d__Bacteria	Bacteroidota	Bacteroidia	Bacteroidales	Dysgonomonadaceae	Genus < 1% abund.
0e7799e5b75a739c22b0db701757eb4c	FW3	0,000000000000000000	FW	d__Bacteria	Verrucomicrobiota	Verrucomicrobiae	Verrucomicrobiales	Rubritaleaceae	Genus < 1% abund.
1030dc04eeeff30fdaaf4b4e3f2e08c7	FW3	0,000000000000000000	FW	d__Bacteria	Proteobacteria	Alphaproteobacteria	Acetobacterales	Acetobacteraceae	Genus < 1% abund.
120f1919f47bb5fa1be773b915a1b436	FW3	0,000000000000000000	FW	d__Bacteria	Proteobacteria	Gammaproteobacteria	Unknown Gammaproteobacteria (Class)	Unknown Gammaproteobacteria (Class)	Genus < 1% abund.
1c93776da4217ec10dc25fefd6746695	FW3	0,000000000000000000	FW	d__Bacteria	Firmicutes	Bacilli	Bacillales	Bacillaceae	Genus < 1% abund.
224d2698219962bf2c80e934a8d5e35d	FW3	0,000000000000000000	FW	d__Bacteria	Proteobacteria	Alphaproteobacteria	Rhizobiales	Rhizobiaceae	Genus < 1% abund.
239fa6638f1d6e8c78d89373441411f3	FW3	0,000000000000000000	FW	d__Bacteria	Bacteroidota	Bacteroidia	Flavobacteriales	Weeksellaceae	Genus < 1% abund.
258f99c2695e9e8881d25d7609be5028	FW3	0,000000000000000000	FW	d__Bacteria	Firmicutes	Bacilli	Lactobacillales	Streptococcaceae	Genus < 1% abund.
26a761172148a957012d607412e6bea6	FW3	0,000000000000000000	FW	d__Bacteria	Proteobacteria	Alphaproteobacteria	Rhodobacterales	Rhodobacteraceae	Genus < 1% abund.
283ab1a8a5386f310efcdd1739b57189	FW3	0,000000000000000000	FW	d__Bacteria	Proteobacteria	Gammaproteobacteria	Burkholderiales	Comamonadaceae	Genus < 1% abund.
304c9acf0711fa5239f5bce21620936b	FW3	0,000000000000000000	FW	d__Bacteria	Bacteroidota	Bacteroidia	Unknown Bacteroidia (Class)	Unknown Bacteroidia (Class)	Genus < 1% abund.
35b66d17d703b410b2610dd0934a71e4	FW3	0,000000000000000000	FW	d__Bacteria	Actinobacteriota	Actinobacteria	Micrococcales	Micrococcaceae	Genus < 1% abund.
38c293d315c01a5100f676e9bf9b9e6f	FW3	0,000000000000000000	FW	d__Bacteria	Proteobacteria	Alphaproteobacteria	Unknown Alphaproteobacteria (Class)	Unknown Alphaproteobacteria (Class)	Genus < 1% abund.
3a85e2bbda35ecaa2e96d9754d872f09	FW3	0,000000000000000000	FW	d__Bacteria	Proteobacteria	Gammaproteobacteria	Gammaproteobacteria_Incertae_Sedis	Unknown_Family	Genus < 1% abund.
3eb2cc5a9df4f6c54f56f36394b26d30	FW3	0,000000000000000000	FW	d__Bacteria	Proteobacteria	Gammaproteobacteria	Burkholderiales	Methylophilaceae	Genus < 1% abund.
448041edd7f2bc82fa004aa8786fb39d	FW3	0,000000000000000000	FW	d__Bacteria	Proteobacteria	Alphaproteobacteria	Holosporales	Holosporaceae	Genus < 1% abund.
453c840a7cb348fd1b60cb3721c65820	FW3	0,000000000000000000	FW	d__Bacteria	Unknown d__Bacteria (Kingdom)	Unknown d__Bacteria (Kingdom)	Unknown d__Bacteria (Kingdom)	Unknown d__Bacteria (Kingdom)	Genus < 1% abund.
478a361e101d82e5ce9176f9addc9965	FW3	0,000000000000000000	FW	d__Bacteria	Proteobacteria	Alphaproteobacteria	Rhizobiales	Stappiaceae	Genus < 1% abund.
479e421ddfa5ac82775483ee9b46b879	FW3	0,000000000000000000	FW	d__Bacteria	Proteobacteria	Gammaproteobacteria	Burkholderiales	Oxalobacteraceae	Genus < 1% abund.
47c62a0ffbbc645d553d9379d80e0aee	FW3	0,000000000000000000	FW	d__Bacteria	Actinobacteriota	Actinobacteria	Micrococcales	Micrococcaceae	Genus < 1% abund.
4905b3436df3353f7c95b182e88d3107	FW3	0,000000000000000000	FW	d__Bacteria	Proteobacteria	Alphaproteobacteria	Rhizobiales	Rhizobiaceae	Genus < 1% abund.
4a250096880e686adbd66f82428dfcf0	FW3	0,000000000000000000	FW	d__Bacteria	Proteobacteria	Gammaproteobacteria	Pseudomonadales	Halomonadaceae	Genus < 1% abund.
4a268b02d9f600944c7ea8f4b8737564	FW3	0,000000000000000000	FW	d__Bacteria	Proteobacteria	Gammaproteobacteria	Enterobacterales	Enterobacteriaceae	Genus < 1% abund.
4c518a7fa15cc7fcdfdf0e0c29cadab6	FW3	0,000000000000000000	FW	d__Bacteria	Proteobacteria	Alphaproteobacteria	Sphingomonadales	Sphingomonadaceae	Genus < 1% abund.
4ea2fb73d7077b5967019273947a8e40	FW3	0,000000000000000000	FW	d__Bacteria	Verrucomicrobiota	Verrucomicrobiae	Verrucomicrobiales	Rubritaleaceae	Genus < 1% abund.
52b472caf681c3754daf2f8847f010c7	FW3	0,000000000000000000	FW	d__Bacteria	Proteobacteria	Alphaproteobacteria	Sphingomonadales	Sphingomonadaceae	Genus < 1% abund.
55934115c6f06e1d2fe64b1bb5ee9058	FW3	0,000000000000000000	FW	d__Bacteria	Actinobacteriota	Actinobacteria	Propionibacteriales	Propionibacteriaceae	Genus < 1% abund.
5824c0c1491afedbcf7ed138e5a793e6	FW3	0,000000000000000000	FW	d__Bacteria	Deinococcota	Deinococci	Deinococcales	Deinococcaceae	Genus < 1% abund.
5c75b42206bf71165f9f6f7d07d78e3c	FW3	0,000000000000000000	FW	d__Bacteria	Actinobacteriota	Actinobacteria	Propionibacteriales	Propionibacteriaceae	Genus < 1% abund.
5d60dfecdcf8a076236d3bf85382b725	FW3	0,000000000000000000	FW	d__Bacteria	Verrucomicrobiota	Verrucomicrobiae	Verrucomicrobiales	Rubritaleaceae	Genus < 1% abund.
5f48a2a453c06cd923536826d30a69ef	FW3	0,000000000000000000	FW	d__Bacteria	Proteobacteria	Alphaproteobacteria	Caulobacterales	Caulobacteraceae	Genus < 1% abund.
621496b3f3985c1c62eef1c85881361c	FW3	0,000000000000000000	FW	d__Bacteria	Actinobacteriota	Actinobacteria	Corynebacteriales	Nocardiaceae	Genus < 1% abund.
62c4f0cfd9899dd9aa8e28e4c92fa04d	FW3	0,000000000000000000	FW	d__Bacteria	Proteobacteria	Gammaproteobacteria	Enterobacterales	Pseudoalteromonadaceae	Genus < 1% abund.
65bdb315874beb3e45bb115ce0fe1238	FW3	0,000000000000000000	FW	d__Bacteria	Proteobacteria	Gammaproteobacteria	Burkholderiales	Neisseriaceae	Genus < 1% abund.
66b0be39d55de1373957d283ab49a0c6	FW3	0,000000000000000000	FW	d__Bacteria	Planctomycetota	Planctomycetes	Planctomycetales	uncultured	Genus < 1% abund.
6d2a9bcf8aae3ff675e80ed4991c7d5d	FW3	0,000000000000000000	FW	d__Bacteria	Proteobacteria	Gammaproteobacteria	Pseudomonadales	Moraxellaceae	Genus < 1% abund.
713f756052f34b79b8fe95dfb72f1e74	FW3	0,000000000000000000	FW	d__Bacteria	Proteobacteria	Alphaproteobacteria	Rhizobiales	Beijerinckiaceae	Genus < 1% abund.
717177fe9a7e8d88a373e20c6b68794d	FW3	0,000000000000000000	FW	d__Bacteria	Proteobacteria	Gammaproteobacteria	Xanthomonadales	Xanthomonadaceae	Genus < 1% abund.
73df155ec7e32ca27d87e56cd9a80436	FW3	0,000000000000000000	FW	d__Bacteria	Proteobacteria	Gammaproteobacteria	Burkholderiales	Comamonadaceae	Genus < 1% abund.
76cf0efafb06dd0365f04589a01b9462	FW3	0,000000000000000000	FW	d__Bacteria	Proteobacteria	Alphaproteobacteria	Sphingomonadales	Sphingomonadaceae	Genus < 1% abund.
7ffe3b98dc65483286a8e6d00fdc1b3b	FW3	0,000000000000000000	FW	d__Bacteria	Proteobacteria	Alphaproteobacteria	Rhizobiales	Xanthobacteraceae	Genus < 1% abund.
83f277e5a5be551cbd54574df05ae484	FW3	0,000000000000000000	FW	d__Bacteria	Proteobacteria	Gammaproteobacteria	Pseudomonadales	Halomonadaceae	Genus < 1% abund.
85a0fae7501c3654671e458a5e780882	FW3	0,000000000000000000	FW	d__Bacteria	Actinobacteriota	Actinobacteria	Micrococcales	Microbacteriaceae	Genus < 1% abund.
86012bd258ec9ce9a7478f48541dc04a	FW3	0,000000000000000000	FW	d__Bacteria	Planctomycetota	Planctomycetes	Pirellulales	Pirellulaceae	Genus < 1% abund.
861b3b18a1a7f2ea116ac673ea72447f	FW3	0,000000000000000000	FW	d__Bacteria	Bacteroidota	Bacteroidia	Chitinophagales	Saprospiraceae	Genus < 1% abund.
894ebebd0f6b340fb6f788166150dbc7	FW3	0,000000000000000000	FW	d__Bacteria	Bdellovibrionota	Bdellovibrionia	Bacteriovoracales	Bacteriovoracaceae	Genus < 1% abund.
8a16de02954b652fc19c2798f1dc1446	FW3	0,000000000000000000	FW	d__Bacteria	Proteobacteria	Gammaproteobacteria	Pseudomonadales	Pseudohongiellaceae	Genus < 1% abund.
8aedaa28f653aa1eba2b8ba88b8b608c	FW3	0,000000000000000000	FW	d__Bacteria	Planctomycetota	Planctomycetes	Pirellulales	Pirellulaceae	Genus < 1% abund.
8c566bbc7357a3e300b2f8f32b0a055e	FW3	0,000000000000000000	FW	d__Bacteria	Bacteroidota	Bacteroidia	Flavobacteriales	Flavobacteriaceae	Genus < 1% abund.
8e87490f9dbfd65f3da1f572b477ab36	FW3	0,000000000000000000	FW	d__Bacteria	Bacteroidota	Rhodothermia	Balneolales	Balneolaceae	Genus < 1% abund.
9100002eb8c412e220b49e5f93e5e499	FW3	0,000000000000000000	FW	d__Bacteria	Chloroflexi	JG30-KF-CM66	JG30-KF-CM66	JG30-KF-CM66	Genus < 1% abund.
969158baa2081ccad51855338c5d9d64	FW3	0,000000000000000000	FW	d__Bacteria	Firmicutes	Bacilli	Bacillales	Unknown Bacillales (Order)	Genus < 1% abund.
96a50d9af4f0088167bb31761b473e8d	FW3	0,000000000000000000	FW	d__Bacteria	Proteobacteria	Gammaproteobacteria	Pseudomonadales	Saccharospirillaceae	Genus < 1% abund.
999e381d8d5c28de615fabc5c45b2035	FW3	0,000000000000000000	FW	d__Bacteria	Actinobacteriota	Actinobacteria	Micrococcales	Microbacteriaceae	Genus < 1% abund.
9b9a1dbee03012b98e65a39a0ddb6094	FW3	0,000000000000000000	FW	d__Bacteria	Firmicutes	Clostridia	Peptostreptococcales-Tissierellales	Unknown Peptostreptococcales-Tissierellales (Order)	Genus < 1% abund.
9cc91204215d21b3b9dcd24405f461c6	FW3	0,000000000000000000	FW	d__Bacteria	Proteobacteria	Alphaproteobacteria	Sphingomonadales	Sphingomonadaceae	Genus < 1% abund.
9ddc4c1590f8ed2d2f04e0424b2b2800	FW3	0,000000000000000000	FW	d__Bacteria	Proteobacteria	Alphaproteobacteria	Reyranellales	Reyranellaceae	Genus < 1% abund.
a0b4753e483b7766ffe5ae0dee25948e	FW3	0,000000000000000000	FW	d__Archaea	Halobacterota	Halobacteria	Halobacterales	Haloferacaceae	Genus < 1% abund.
a423a5b7d9bda766a8df4ca76c0fd477	FW3	0,000000000000000000	FW	d__Bacteria	Firmicutes	Bacilli	Lactobacillales	Lactobacillaceae	Genus < 1% abund.
a6bc09abd7f93dc6028ed3c0c5035fa7	FW3	0,000000000000000000	FW	d__Bacteria	Actinobacteriota	Actinobacteria	PeM15	PeM15	Genus < 1% abund.
a79bf1dfcad09e6257b8894e6995836f	FW3	0,000000000000000000	FW	d__Bacteria	Bacteroidota	Bacteroidia	Flavobacteriales	Flavobacteriaceae	Genus < 1% abund.
a7c7dfd694cb7b9d08a23194086addde	FW3	0,000000000000000000	FW	d__Bacteria	Proteobacteria	Gammaproteobacteria	Enterobacterales	Enterobacteriaceae	Genus < 1% abund.
ac12327724a5ee426820df0acf1a07ad	FW3	0,000000000000000000	FW	d__Bacteria	Proteobacteria	Alphaproteobacteria	Kordiimonadales	uncultured	Genus < 1% abund.
b075d5f1c50fe681e7ed998f3da487da	FW3	0,000000000000000000	FW	d__Bacteria	Dependentiae	Babeliae	Babeliales	Vermiphilaceae	Genus < 1% abund.
b3af6ea37fab5c552173414962d86faf	FW3	0,000000000000000000	FW	d__Bacteria	Proteobacteria	Alphaproteobacteria	Rhodobacterales	Rhodobacteraceae	Genus < 1% abund.
b4455bcffc08b0a27a53ed54143aed97	FW3	0,000000000000000000	FW	d__Bacteria	Bacteroidota	Bacteroidia	Chitinophagales	Saprospiraceae	Genus < 1% abund.
bf7a81d00a7c3f6f5ad5043f922a90bc	FW3	0,000000000000000000	FW	d__Bacteria	Cyanobacteria	Vampirivibrionia	Unknown Vampirivibrionia (Class)	Unknown Vampirivibrionia (Class)	Genus < 1% abund.
c4f4782b696a25ec41a22707239efa9c	FW3	0,000000000000000000	FW	d__Bacteria	Proteobacteria	Alphaproteobacteria	Rhodospirillales	Thalassospiraceae	Genus < 1% abund.
cc7c7b77b5f91e9b156d229fe7025ac4	FW3	0,000000000000000000	FW	d__Bacteria	Firmicutes	Bacilli	Bacillales	Planococcaceae	Genus < 1% abund.
ccc93f3bdcca43deb645e36e992ced38	FW3	0,000000000000000000	FW	d__Bacteria	Proteobacteria	Alphaproteobacteria	Rhizobiales	Rhizobiaceae	Genus < 1% abund.
cfc65328d6fc5aae484370e4c6d72b25	FW3	0,000000000000000000	FW	d__Bacteria	Proteobacteria	Alphaproteobacteria	Rhizobiales	Rhizobiaceae	Genus < 1% abund.
cff7a83e70b2e61bd8685bd4bf16aa34	FW3	0,000000000000000000	FW	d__Bacteria	Proteobacteria	Alphaproteobacteria	Caulobacterales	Caulobacteraceae	Genus < 1% abund.
d60b91f02132a43fc5fc8615efab1b39	FW3	0,000000000000000000	FW	d__Bacteria	Cyanobacteria	Cyanobacteriia	Synechococcales	Cyanobiaceae	Genus < 1% abund.
d72a70f3527ae4f2e8a0fdde9bcfd27d	FW3	0,000000000000000000	FW	d__Bacteria	Planctomycetota	Planctomycetes	Planctomycetales	Gimesiaceae	Genus < 1% abund.
d82706af773e945f6798ef7208e64624	FW3	0,000000000000000000	FW	d__Bacteria	Actinobacteriota	Actinobacteria	Micrococcales	Unknown Micrococcales (Order)	Genus < 1% abund.
d82d36ac60958dc35ecd44a149181973	FW3	0,000000000000000000	FW	d__Bacteria	Proteobacteria	Gammaproteobacteria	Diplorickettsiales	Diplorickettsiaceae	Genus < 1% abund.
d8f128daebf15040273441e980eef6ba	FW3	0,000000000000000000	FW	d__Bacteria	Actinobacteriota	Actinobacteria	Corynebacteriales	Nocardiaceae	Genus < 1% abund.
da75e94214f9ef21820a7df1b706fcde	FW3	0,000000000000000000	FW	d__Bacteria	Proteobacteria	Gammaproteobacteria	Burkholderiales	Unknown Burkholderiales (Order)	Genus < 1% abund.
e0231bc03ec5e31097e63c321db6f5e4	FW3	0,000000000000000000	FW	d__Bacteria	Actinobacteriota	Actinobacteria	Corynebacteriales	Corynebacteriaceae	Genus < 1% abund.
e09a33133b60e13ec36a0e9de9e5b25c	FW3	0,000000000000000000	FW	d__Bacteria	Proteobacteria	Gammaproteobacteria	Burkholderiales	Alcaligenaceae	Genus < 1% abund.
e66a6b8894669c8450e8068f8f73e9ed	FW3	0,000000000000000000	FW	d__Bacteria	Proteobacteria	Alphaproteobacteria	Rhodobacterales	Rhodobacteraceae	Genus < 1% abund.
e6dd6832d85887b65b0a81466c5a3798	FW3	0,000000000000000000	FW	d__Bacteria	Proteobacteria	Alphaproteobacteria	Rhizobiales	Beijerinckiaceae	Genus < 1% abund.
e6ea5669a9220aa15492d7d3b69a60ec	FW3	0,000000000000000000	FW	d__Bacteria	Firmicutes	Clostridia	Clostridiales	Clostridiaceae	Genus < 1% abund.
e7073162bf3a25bd8a344047480314b1	FW3	0,000000000000000000	FW	d__Bacteria	Proteobacteria	Gammaproteobacteria	Burkholderiales	Burkholderiaceae	Genus < 1% abund.
e793cc0c32375aa1c09a3b7d0465a1fc	FW3	0,000000000000000000	FW	d__Bacteria	Proteobacteria	Alphaproteobacteria	Rhizobiales	Stappiaceae	Genus < 1% abund.
e7b07c727602f48ca3fe5cb5d7c17142	FW3	0,000000000000000000	FW	d__Bacteria	Proteobacteria	Gammaproteobacteria	Enterobacterales	Kangiellaceae	Genus < 1% abund.
ea3d45ab074254c7698a0957e928dc2c	FW3	0,000000000000000000	FW	d__Bacteria	Bacteroidota	Bacteroidia	Flavobacteriales	Weeksellaceae	Genus < 1% abund.
ed401254af9ccc2495072eb43fc1c378	FW3	0,000000000000000000	FW	d__Bacteria	Bacteroidota	Bacteroidia	Flavobacteriales	Flavobacteriaceae	Genus < 1% abund.
f20fcbda4e813711a43cc20487ad89f6	FW3	0,000000000000000000	FW	d__Bacteria	Verrucomicrobiota	Chlamydiae	Chlamydiales	Simkaniaceae	Genus < 1% abund.
f552a1946c21b2d37f58c56c69e14843	FW3	0,000000000000000000	FW	d__Bacteria	Proteobacteria	Gammaproteobacteria	Pseudomonadales	Marinobacteraceae	Genus < 1% abund.
f5906520a4a8b9d341198faa2787c438	FW3	0,000000000000000000	FW	d__Bacteria	Proteobacteria	Gammaproteobacteria	Enterobacterales	Vibrionaceae	Genus < 1% abund.
f775686389ef96974cbdfbc7e6f9523f	FW3	0,000000000000000000	FW	d__Bacteria	Actinobacteriota	Acidimicrobiia	Microtrichales	Microtrichaceae	Genus < 1% abund.
f9e018a6183671e633658e6802d94c40	FW3	0,000000000000000000	FW	d__Bacteria	Proteobacteria	Gammaproteobacteria	Gammaproteobacteria_Incertae_Sedis	Unknown_Family	Genus < 1% abund.
fe1db7e112ac3d453cffedcea289479b	FW3	0,000000000000000000	FW	d__Bacteria	Proteobacteria	Alphaproteobacteria	Rhodobacterales	Rhodobacteraceae	Genus < 1% abund.
a7ec76218b8ea432e68937d55d06aeb6	FW4	0,501172058134083498	FW	d__Bacteria	Proteobacteria	Gammaproteobacteria	Pseudomonadales	Pseudomonadaceae	Pseudomonas
9b9a1dbee03012b98e65a39a0ddb6094	FW4	0,133145804031879977	FW	d__Bacteria	Firmicutes	Clostridia	Peptostreptococcales-Tissierellales	Unknown Peptostreptococcales-Tissierellales (Order)	Unknown
f0c60d80f36628214a0a7533f9739b39	FW4	0,077824660103141111	FW	d__Bacteria	Fusobacteriota	Fusobacteriia	Fusobacteriales	Fusobacteriaceae	Cetobacterium
96a50d9af4f0088167bb31761b473e8d	FW4	0,056727613689639009	FW	d__Bacteria	Proteobacteria	Gammaproteobacteria	Pseudomonadales	Saccharospirillaceae	Oleibacter
0944c58fbafc2168d5eaa355c80c4c65	FW4	0,041725269573370839	FW	d__Bacteria	Proteobacteria	Gammaproteobacteria	Enterobacterales	Pasteurellaceae	Rodentibacter
55934115c6f06e1d2fe64b1bb5ee9058	FW4	0,030473511486169714	FW	d__Bacteria	Actinobacteriota	Actinobacteria	Propionibacteriales	Propionibacteriaceae	Cutibacterium
a423a5b7d9bda766a8df4ca76c0fd477	FW4	0,022034692920768869	FW	d__Bacteria	Firmicutes	Bacilli	Lactobacillales	Lactobacillaceae	Liquorilactobacillus
9cc91204215d21b3b9dcd24405f461c6	FW4	0,019221753398968588	FW	d__Bacteria	Proteobacteria	Alphaproteobacteria	Sphingomonadales	Sphingomonadaceae	Sphingobium
d94444d94b710745cbb1efb0ad6f0ea8	FW4	0,019221753398968588	FW	d__Bacteria	Proteobacteria	Gammaproteobacteria	Enterobacterales	Aeromonadaceae	Aeromonas
3eb2cc5a9df4f6c54f56f36394b26d30	FW4	0,018752930145335210	FW	d__Bacteria	Proteobacteria	Gammaproteobacteria	Burkholderiales	Methylophilaceae	Unknown
e793cc0c32375aa1c09a3b7d0465a1fc	FW4	0,014533520862634786	FW	d__Bacteria	Proteobacteria	Alphaproteobacteria	Rhizobiales	Stappiaceae	Unknown
00d93177a8b0764f94d4cf98b498c0dc	FW4	0,011720581340834505	FW	d__Bacteria	Firmicutes	Bacilli	Staphylococcales	Staphylococcaceae	Staphylococcus
cfc65328d6fc5aae484370e4c6d72b25	FW4	0,010782934833567745	FW	d__Bacteria	Proteobacteria	Alphaproteobacteria	Rhizobiales	Rhizobiaceae	Phyllobacterium
5c8931c43a8a43b634738a1d16c29052	FW4	0,009376465072667605	FW	d__Bacteria	Proteobacteria	Gammaproteobacteria	Burkholderiales	Comamonadaceae	Genus < 1% abund.
4ea2fb73d7077b5967019273947a8e40	FW4	0,007032348804500703	FW	d__Bacteria	Verrucomicrobiota	Verrucomicrobiae	Verrucomicrobiales	Rubritaleaceae	Genus < 1% abund.
cff7a83e70b2e61bd8685bd4bf16aa34	FW4	0,006563525550867323	FW	d__Bacteria	Proteobacteria	Alphaproteobacteria	Caulobacterales	Caulobacteraceae	Genus < 1% abund.
0c2ef06ce59cd08230737dae95a514eb	FW4	0,006094702297233943	FW	d__Bacteria	Proteobacteria	Alphaproteobacteria	Rhizobiales	Xanthobacteraceae	Genus < 1% abund.
5824c0c1491afedbcf7ed138e5a793e6	FW4	0,005625879043600563	FW	d__Bacteria	Deinococcota	Deinococci	Deinococcales	Deinococcaceae	Genus < 1% abund.
ccc93f3bdcca43deb645e36e992ced38	FW4	0,003750586029067042	FW	d__Bacteria	Proteobacteria	Alphaproteobacteria	Rhizobiales	Rhizobiaceae	Genus < 1% abund.
258f99c2695e9e8881d25d7609be5028	FW4	0,002344116268166901	FW	d__Bacteria	Firmicutes	Bacilli	Lactobacillales	Streptococcaceae	Genus < 1% abund.
239fa6638f1d6e8c78d89373441411f3	FW4	0,001875293014533521	FW	d__Bacteria	Bacteroidota	Bacteroidia	Flavobacteriales	Weeksellaceae	Genus < 1% abund.
077f6aa683ecebd3658fe6c7b9ccdeb6	FW4	0,000000000000000000	FW	d__Bacteria	Planctomycetota	Planctomycetes	Pirellulales	Pirellulaceae	Genus < 1% abund.
0a71b29dd02b28e0a56a3401888fdc55	FW4	0,000000000000000000	FW	d__Bacteria	Proteobacteria	Alphaproteobacteria	Rhodobacterales	Rhodobacteraceae	Genus < 1% abund.
0ca4d4b383af6eb5eaf00b23632515d0	FW4	0,000000000000000000	FW	d__Bacteria	Bacteroidota	Bacteroidia	Bacteroidales	Dysgonomonadaceae	Genus < 1% abund.
0e7799e5b75a739c22b0db701757eb4c	FW4	0,000000000000000000	FW	d__Bacteria	Verrucomicrobiota	Verrucomicrobiae	Verrucomicrobiales	Rubritaleaceae	Genus < 1% abund.
1030dc04eeeff30fdaaf4b4e3f2e08c7	FW4	0,000000000000000000	FW	d__Bacteria	Proteobacteria	Alphaproteobacteria	Acetobacterales	Acetobacteraceae	Genus < 1% abund.
120f1919f47bb5fa1be773b915a1b436	FW4	0,000000000000000000	FW	d__Bacteria	Proteobacteria	Gammaproteobacteria	Unknown Gammaproteobacteria (Class)	Unknown Gammaproteobacteria (Class)	Genus < 1% abund.
1c93776da4217ec10dc25fefd6746695	FW4	0,000000000000000000	FW	d__Bacteria	Firmicutes	Bacilli	Bacillales	Bacillaceae	Genus < 1% abund.
224d2698219962bf2c80e934a8d5e35d	FW4	0,000000000000000000	FW	d__Bacteria	Proteobacteria	Alphaproteobacteria	Rhizobiales	Rhizobiaceae	Genus < 1% abund.
25f64cfc8125dcf82c4a671313e335b9	FW4	0,000000000000000000	FW	d__Bacteria	Proteobacteria	Gammaproteobacteria	Enterobacterales	Vibrionaceae	Genus < 1% abund.
26a761172148a957012d607412e6bea6	FW4	0,000000000000000000	FW	d__Bacteria	Proteobacteria	Alphaproteobacteria	Rhodobacterales	Rhodobacteraceae	Genus < 1% abund.
283ab1a8a5386f310efcdd1739b57189	FW4	0,000000000000000000	FW	d__Bacteria	Proteobacteria	Gammaproteobacteria	Burkholderiales	Comamonadaceae	Genus < 1% abund.
304c9acf0711fa5239f5bce21620936b	FW4	0,000000000000000000	FW	d__Bacteria	Bacteroidota	Bacteroidia	Unknown Bacteroidia (Class)	Unknown Bacteroidia (Class)	Genus < 1% abund.
35b66d17d703b410b2610dd0934a71e4	FW4	0,000000000000000000	FW	d__Bacteria	Actinobacteriota	Actinobacteria	Micrococcales	Micrococcaceae	Genus < 1% abund.
38c293d315c01a5100f676e9bf9b9e6f	FW4	0,000000000000000000	FW	d__Bacteria	Proteobacteria	Alphaproteobacteria	Unknown Alphaproteobacteria (Class)	Unknown Alphaproteobacteria (Class)	Genus < 1% abund.
3a85e2bbda35ecaa2e96d9754d872f09	FW4	0,000000000000000000	FW	d__Bacteria	Proteobacteria	Gammaproteobacteria	Gammaproteobacteria_Incertae_Sedis	Unknown_Family	Genus < 1% abund.
448041edd7f2bc82fa004aa8786fb39d	FW4	0,000000000000000000	FW	d__Bacteria	Proteobacteria	Alphaproteobacteria	Holosporales	Holosporaceae	Genus < 1% abund.
453c840a7cb348fd1b60cb3721c65820	FW4	0,000000000000000000	FW	d__Bacteria	Unknown d__Bacteria (Kingdom)	Unknown d__Bacteria (Kingdom)	Unknown d__Bacteria (Kingdom)	Unknown d__Bacteria (Kingdom)	Genus < 1% abund.
478a361e101d82e5ce9176f9addc9965	FW4	0,000000000000000000	FW	d__Bacteria	Proteobacteria	Alphaproteobacteria	Rhizobiales	Stappiaceae	Genus < 1% abund.
479e421ddfa5ac82775483ee9b46b879	FW4	0,000000000000000000	FW	d__Bacteria	Proteobacteria	Gammaproteobacteria	Burkholderiales	Oxalobacteraceae	Genus < 1% abund.
47c62a0ffbbc645d553d9379d80e0aee	FW4	0,000000000000000000	FW	d__Bacteria	Actinobacteriota	Actinobacteria	Micrococcales	Micrococcaceae	Genus < 1% abund.
4905b3436df3353f7c95b182e88d3107	FW4	0,000000000000000000	FW	d__Bacteria	Proteobacteria	Alphaproteobacteria	Rhizobiales	Rhizobiaceae	Genus < 1% abund.
4a250096880e686adbd66f82428dfcf0	FW4	0,000000000000000000	FW	d__Bacteria	Proteobacteria	Gammaproteobacteria	Pseudomonadales	Halomonadaceae	Genus < 1% abund.
4a268b02d9f600944c7ea8f4b8737564	FW4	0,000000000000000000	FW	d__Bacteria	Proteobacteria	Gammaproteobacteria	Enterobacterales	Enterobacteriaceae	Genus < 1% abund.
4c518a7fa15cc7fcdfdf0e0c29cadab6	FW4	0,000000000000000000	FW	d__Bacteria	Proteobacteria	Alphaproteobacteria	Sphingomonadales	Sphingomonadaceae	Genus < 1% abund.
51bda0daf934b61ca2ce5129f8d6a86c	FW4	0,000000000000000000	FW	d__Bacteria	Firmicutes	Unknown Firmicutes (Phylum)	Unknown Firmicutes (Phylum)	Unknown Firmicutes (Phylum)	Genus < 1% abund.
52b472caf681c3754daf2f8847f010c7	FW4	0,000000000000000000	FW	d__Bacteria	Proteobacteria	Alphaproteobacteria	Sphingomonadales	Sphingomonadaceae	Genus < 1% abund.
540b75b17ddef1a4029776f054ebc644	FW4	0,000000000000000000	FW	d__Bacteria	Proteobacteria	Gammaproteobacteria	Burkholderiales	Oxalobacteraceae	Genus < 1% abund.
5c75b42206bf71165f9f6f7d07d78e3c	FW4	0,000000000000000000	FW	d__Bacteria	Actinobacteriota	Actinobacteria	Propionibacteriales	Propionibacteriaceae	Genus < 1% abund.
5d60dfecdcf8a076236d3bf85382b725	FW4	0,000000000000000000	FW	d__Bacteria	Verrucomicrobiota	Verrucomicrobiae	Verrucomicrobiales	Rubritaleaceae	Genus < 1% abund.
5f48a2a453c06cd923536826d30a69ef	FW4	0,000000000000000000	FW	d__Bacteria	Proteobacteria	Alphaproteobacteria	Caulobacterales	Caulobacteraceae	Genus < 1% abund.
621496b3f3985c1c62eef1c85881361c	FW4	0,000000000000000000	FW	d__Bacteria	Actinobacteriota	Actinobacteria	Corynebacteriales	Nocardiaceae	Genus < 1% abund.
62c4f0cfd9899dd9aa8e28e4c92fa04d	FW4	0,000000000000000000	FW	d__Bacteria	Proteobacteria	Gammaproteobacteria	Enterobacterales	Pseudoalteromonadaceae	Genus < 1% abund.
65bdb315874beb3e45bb115ce0fe1238	FW4	0,000000000000000000	FW	d__Bacteria	Proteobacteria	Gammaproteobacteria	Burkholderiales	Neisseriaceae	Genus < 1% abund.
66b0be39d55de1373957d283ab49a0c6	FW4	0,000000000000000000	FW	d__Bacteria	Planctomycetota	Planctomycetes	Planctomycetales	uncultured	Genus < 1% abund.
6d2a9bcf8aae3ff675e80ed4991c7d5d	FW4	0,000000000000000000	FW	d__Bacteria	Proteobacteria	Gammaproteobacteria	Pseudomonadales	Moraxellaceae	Genus < 1% abund.
713f756052f34b79b8fe95dfb72f1e74	FW4	0,000000000000000000	FW	d__Bacteria	Proteobacteria	Alphaproteobacteria	Rhizobiales	Beijerinckiaceae	Genus < 1% abund.
717177fe9a7e8d88a373e20c6b68794d	FW4	0,000000000000000000	FW	d__Bacteria	Proteobacteria	Gammaproteobacteria	Xanthomonadales	Xanthomonadaceae	Genus < 1% abund.
73df155ec7e32ca27d87e56cd9a80436	FW4	0,000000000000000000	FW	d__Bacteria	Proteobacteria	Gammaproteobacteria	Burkholderiales	Comamonadaceae	Genus < 1% abund.
76cf0efafb06dd0365f04589a01b9462	FW4	0,000000000000000000	FW	d__Bacteria	Proteobacteria	Alphaproteobacteria	Sphingomonadales	Sphingomonadaceae	Genus < 1% abund.
7e72ec733d9bd7b74bfc78f783aa22b5	FW4	0,000000000000000000	FW	d__Bacteria	Proteobacteria	Alphaproteobacteria	Rhodobacterales	Rhodobacteraceae	Genus < 1% abund.
7ffe3b98dc65483286a8e6d00fdc1b3b	FW4	0,000000000000000000	FW	d__Bacteria	Proteobacteria	Alphaproteobacteria	Rhizobiales	Xanthobacteraceae	Genus < 1% abund.
818f54e914f1a0e96f5adec01569add4	FW4	0,000000000000000000	FW	d__Bacteria	Proteobacteria	Gammaproteobacteria	Burkholderiales	Methylophilaceae	Genus < 1% abund.
83f277e5a5be551cbd54574df05ae484	FW4	0,000000000000000000	FW	d__Bacteria	Proteobacteria	Gammaproteobacteria	Pseudomonadales	Halomonadaceae	Genus < 1% abund.
85a0fae7501c3654671e458a5e780882	FW4	0,000000000000000000	FW	d__Bacteria	Actinobacteriota	Actinobacteria	Micrococcales	Microbacteriaceae	Genus < 1% abund.
86012bd258ec9ce9a7478f48541dc04a	FW4	0,000000000000000000	FW	d__Bacteria	Planctomycetota	Planctomycetes	Pirellulales	Pirellulaceae	Genus < 1% abund.
861b3b18a1a7f2ea116ac673ea72447f	FW4	0,000000000000000000	FW	d__Bacteria	Bacteroidota	Bacteroidia	Chitinophagales	Saprospiraceae	Genus < 1% abund.
894ebebd0f6b340fb6f788166150dbc7	FW4	0,000000000000000000	FW	d__Bacteria	Bdellovibrionota	Bdellovibrionia	Bacteriovoracales	Bacteriovoracaceae	Genus < 1% abund.
8a16de02954b652fc19c2798f1dc1446	FW4	0,000000000000000000	FW	d__Bacteria	Proteobacteria	Gammaproteobacteria	Pseudomonadales	Pseudohongiellaceae	Genus < 1% abund.
8aedaa28f653aa1eba2b8ba88b8b608c	FW4	0,000000000000000000	FW	d__Bacteria	Planctomycetota	Planctomycetes	Pirellulales	Pirellulaceae	Genus < 1% abund.
8c566bbc7357a3e300b2f8f32b0a055e	FW4	0,000000000000000000	FW	d__Bacteria	Bacteroidota	Bacteroidia	Flavobacteriales	Flavobacteriaceae	Genus < 1% abund.
8e87490f9dbfd65f3da1f572b477ab36	FW4	0,000000000000000000	FW	d__Bacteria	Bacteroidota	Rhodothermia	Balneolales	Balneolaceae	Genus < 1% abund.
9100002eb8c412e220b49e5f93e5e499	FW4	0,000000000000000000	FW	d__Bacteria	Chloroflexi	JG30-KF-CM66	JG30-KF-CM66	JG30-KF-CM66	Genus < 1% abund.
92a7944c9dbd57da01b8df07b314c7e5	FW4	0,000000000000000000	FW	d__Bacteria	Proteobacteria	Gammaproteobacteria	Legionellales	Legionellaceae	Genus < 1% abund.
969158baa2081ccad51855338c5d9d64	FW4	0,000000000000000000	FW	d__Bacteria	Firmicutes	Bacilli	Bacillales	Unknown Bacillales (Order)	Genus < 1% abund.
999e381d8d5c28de615fabc5c45b2035	FW4	0,000000000000000000	FW	d__Bacteria	Actinobacteriota	Actinobacteria	Micrococcales	Microbacteriaceae	Genus < 1% abund.
9ddc4c1590f8ed2d2f04e0424b2b2800	FW4	0,000000000000000000	FW	d__Bacteria	Proteobacteria	Alphaproteobacteria	Reyranellales	Reyranellaceae	Genus < 1% abund.
a0b4753e483b7766ffe5ae0dee25948e	FW4	0,000000000000000000	FW	d__Archaea	Halobacterota	Halobacteria	Halobacterales	Haloferacaceae	Genus < 1% abund.
a6bc09abd7f93dc6028ed3c0c5035fa7	FW4	0,000000000000000000	FW	d__Bacteria	Actinobacteriota	Actinobacteria	PeM15	PeM15	Genus < 1% abund.
a79bf1dfcad09e6257b8894e6995836f	FW4	0,000000000000000000	FW	d__Bacteria	Bacteroidota	Bacteroidia	Flavobacteriales	Flavobacteriaceae	Genus < 1% abund.
a7c7dfd694cb7b9d08a23194086addde	FW4	0,000000000000000000	FW	d__Bacteria	Proteobacteria	Gammaproteobacteria	Enterobacterales	Enterobacteriaceae	Genus < 1% abund.
ac12327724a5ee426820df0acf1a07ad	FW4	0,000000000000000000	FW	d__Bacteria	Proteobacteria	Alphaproteobacteria	Kordiimonadales	uncultured	Genus < 1% abund.
b075d5f1c50fe681e7ed998f3da487da	FW4	0,000000000000000000	FW	d__Bacteria	Dependentiae	Babeliae	Babeliales	Vermiphilaceae	Genus < 1% abund.
b3af6ea37fab5c552173414962d86faf	FW4	0,000000000000000000	FW	d__Bacteria	Proteobacteria	Alphaproteobacteria	Rhodobacterales	Rhodobacteraceae	Genus < 1% abund.
b4455bcffc08b0a27a53ed54143aed97	FW4	0,000000000000000000	FW	d__Bacteria	Bacteroidota	Bacteroidia	Chitinophagales	Saprospiraceae	Genus < 1% abund.
b45acc398a428e17b4002b84bbd78b22	FW4	0,000000000000000000	FW	d__Bacteria	Proteobacteria	Gammaproteobacteria	Enterobacterales	Shewanellaceae	Genus < 1% abund.
b5e6833518ba6d25406fd33824237e97	FW4	0,000000000000000000	FW	d__Bacteria	Planctomycetota	Planctomycetes	Pirellulales	Pirellulaceae	Genus < 1% abund.
bf7a81d00a7c3f6f5ad5043f922a90bc	FW4	0,000000000000000000	FW	d__Bacteria	Cyanobacteria	Vampirivibrionia	Unknown Vampirivibrionia (Class)	Unknown Vampirivibrionia (Class)	Genus < 1% abund.
c26f2b17659d13e1f93141a7f14b42ee	FW4	0,000000000000000000	FW	d__Bacteria	Firmicutes	Clostridia	Unknown Clostridia (Class)	Unknown Clostridia (Class)	Genus < 1% abund.
c4f4782b696a25ec41a22707239efa9c	FW4	0,000000000000000000	FW	d__Bacteria	Proteobacteria	Alphaproteobacteria	Rhodospirillales	Thalassospiraceae	Genus < 1% abund.
cc7c7b77b5f91e9b156d229fe7025ac4	FW4	0,000000000000000000	FW	d__Bacteria	Firmicutes	Bacilli	Bacillales	Planococcaceae	Genus < 1% abund.
d60b91f02132a43fc5fc8615efab1b39	FW4	0,000000000000000000	FW	d__Bacteria	Cyanobacteria	Cyanobacteriia	Synechococcales	Cyanobiaceae	Genus < 1% abund.
d72a70f3527ae4f2e8a0fdde9bcfd27d	FW4	0,000000000000000000	FW	d__Bacteria	Planctomycetota	Planctomycetes	Planctomycetales	Gimesiaceae	Genus < 1% abund.
d82706af773e945f6798ef7208e64624	FW4	0,000000000000000000	FW	d__Bacteria	Actinobacteriota	Actinobacteria	Micrococcales	Unknown Micrococcales (Order)	Genus < 1% abund.
d82d36ac60958dc35ecd44a149181973	FW4	0,000000000000000000	FW	d__Bacteria	Proteobacteria	Gammaproteobacteria	Diplorickettsiales	Diplorickettsiaceae	Genus < 1% abund.
d8f128daebf15040273441e980eef6ba	FW4	0,000000000000000000	FW	d__Bacteria	Actinobacteriota	Actinobacteria	Corynebacteriales	Nocardiaceae	Genus < 1% abund.
da75e94214f9ef21820a7df1b706fcde	FW4	0,000000000000000000	FW	d__Bacteria	Proteobacteria	Gammaproteobacteria	Burkholderiales	Unknown Burkholderiales (Order)	Genus < 1% abund.
e0231bc03ec5e31097e63c321db6f5e4	FW4	0,000000000000000000	FW	d__Bacteria	Actinobacteriota	Actinobacteria	Corynebacteriales	Corynebacteriaceae	Genus < 1% abund.
e09a33133b60e13ec36a0e9de9e5b25c	FW4	0,000000000000000000	FW	d__Bacteria	Proteobacteria	Gammaproteobacteria	Burkholderiales	Alcaligenaceae	Genus < 1% abund.
e66a6b8894669c8450e8068f8f73e9ed	FW4	0,000000000000000000	FW	d__Bacteria	Proteobacteria	Alphaproteobacteria	Rhodobacterales	Rhodobacteraceae	Genus < 1% abund.
e6dd6832d85887b65b0a81466c5a3798	FW4	0,000000000000000000	FW	d__Bacteria	Proteobacteria	Alphaproteobacteria	Rhizobiales	Beijerinckiaceae	Genus < 1% abund.
e6ea5669a9220aa15492d7d3b69a60ec	FW4	0,000000000000000000	FW	d__Bacteria	Firmicutes	Clostridia	Clostridiales	Clostridiaceae	Genus < 1% abund.
e7073162bf3a25bd8a344047480314b1	FW4	0,000000000000000000	FW	d__Bacteria	Proteobacteria	Gammaproteobacteria	Burkholderiales	Burkholderiaceae	Genus < 1% abund.
e7b07c727602f48ca3fe5cb5d7c17142	FW4	0,000000000000000000	FW	d__Bacteria	Proteobacteria	Gammaproteobacteria	Enterobacterales	Kangiellaceae	Genus < 1% abund.
ea3d45ab074254c7698a0957e928dc2c	FW4	0,000000000000000000	FW	d__Bacteria	Bacteroidota	Bacteroidia	Flavobacteriales	Weeksellaceae	Genus < 1% abund.
ed401254af9ccc2495072eb43fc1c378	FW4	0,000000000000000000	FW	d__Bacteria	Bacteroidota	Bacteroidia	Flavobacteriales	Flavobacteriaceae	Genus < 1% abund.
ef5468f398c753893662ac901c2d6839	FW4	0,000000000000000000	FW	d__Bacteria	Bacteroidota	Bacteroidia	Bacteroidales	Unknown Bacteroidales (Order)	Genus < 1% abund.
f20fcbda4e813711a43cc20487ad89f6	FW4	0,000000000000000000	FW	d__Bacteria	Verrucomicrobiota	Chlamydiae	Chlamydiales	Simkaniaceae	Genus < 1% abund.
f552a1946c21b2d37f58c56c69e14843	FW4	0,000000000000000000	FW	d__Bacteria	Proteobacteria	Gammaproteobacteria	Pseudomonadales	Marinobacteraceae	Genus < 1% abund.
f5906520a4a8b9d341198faa2787c438	FW4	0,000000000000000000	FW	d__Bacteria	Proteobacteria	Gammaproteobacteria	Enterobacterales	Vibrionaceae	Genus < 1% abund.
f775686389ef96974cbdfbc7e6f9523f	FW4	0,000000000000000000	FW	d__Bacteria	Actinobacteriota	Acidimicrobiia	Microtrichales	Microtrichaceae	Genus < 1% abund.
f9e018a6183671e633658e6802d94c40	FW4	0,000000000000000000	FW	d__Bacteria	Proteobacteria	Gammaproteobacteria	Gammaproteobacteria_Incertae_Sedis	Unknown_Family	Genus < 1% abund.
fe1db7e112ac3d453cffedcea289479b	FW4	0,000000000000000000	FW	d__Bacteria	Proteobacteria	Alphaproteobacteria	Rhodobacterales	Rhodobacteraceae	Genus < 1% abund.
25f64cfc8125dcf82c4a671313e335b9	SW1	0,427100375324800330	SW	d__Bacteria	Proteobacteria	Gammaproteobacteria	Enterobacterales	Vibrionaceae	Vibrio
f0c60d80f36628214a0a7533f9739b39	SW1	0,390626503705129413	SW	d__Bacteria	Fusobacteriota	Fusobacteriia	Fusobacteriales	Fusobacteriaceae	Cetobacterium
b45acc398a428e17b4002b84bbd78b22	SW1	0,061014339332114330	SW	d__Bacteria	Proteobacteria	Gammaproteobacteria	Enterobacterales	Shewanellaceae	Shewanella
51bda0daf934b61ca2ce5129f8d6a86c	SW1	0,020594745452795687	SW	d__Bacteria	Firmicutes	Unknown Firmicutes (Phylum)	Unknown Firmicutes (Phylum)	Unknown Firmicutes (Phylum)	Unknown
0e7799e5b75a739c22b0db701757eb4c	SW1	0,019439899913386585	SW	d__Bacteria	Verrucomicrobiota	Verrucomicrobiae	Verrucomicrobiales	Rubritaleaceae	Haloferula
f5906520a4a8b9d341198faa2787c438	SW1	0,017226445962852468	SW	d__Bacteria	Proteobacteria	Gammaproteobacteria	Enterobacterales	Vibrionaceae	Salinivibrio
a7ec76218b8ea432e68937d55d06aeb6	SW1	0,014820517755750169	SW	d__Bacteria	Proteobacteria	Gammaproteobacteria	Pseudomonadales	Pseudomonadaceae	Pseudomonas
5d60dfecdcf8a076236d3bf85382b725	SW1	0,012222115292079684	SW	d__Bacteria	Verrucomicrobiota	Verrucomicrobiae	Verrucomicrobiales	Rubritaleaceae	Unknown
b3af6ea37fab5c552173414962d86faf	SW1	0,009527475700125108	SW	d__Bacteria	Proteobacteria	Alphaproteobacteria	Rhodobacterales	Rhodobacteraceae	Genus < 1% abund.
453c840a7cb348fd1b60cb3721c65820	SW1	0,006832836108170533	SW	d__Bacteria	Unknown d__Bacteria (Kingdom)	Unknown d__Bacteria (Kingdom)	Unknown d__Bacteria (Kingdom)	Unknown d__Bacteria (Kingdom)	Genus < 1% abund.
478a361e101d82e5ce9176f9addc9965	SW1	0,003272062361659128	SW	d__Bacteria	Proteobacteria	Alphaproteobacteria	Rhizobiales	Stappiaceae	Genus < 1% abund.
d82d36ac60958dc35ecd44a149181973	SW1	0,002117216822250024	SW	d__Bacteria	Proteobacteria	Gammaproteobacteria	Diplorickettsiales	Diplorickettsiaceae	Genus < 1% abund.
f552a1946c21b2d37f58c56c69e14843	SW1	0,001732268309113656	SW	d__Bacteria	Proteobacteria	Gammaproteobacteria	Pseudomonadales	Marinobacteraceae	Genus < 1% abund.
f20fcbda4e813711a43cc20487ad89f6	SW1	0,001636031180829564	SW	d__Bacteria	Verrucomicrobiota	Chlamydiae	Chlamydiales	Simkaniaceae	Genus < 1% abund.
62c4f0cfd9899dd9aa8e28e4c92fa04d	SW1	0,001443556924261380	SW	d__Bacteria	Proteobacteria	Gammaproteobacteria	Enterobacterales	Pseudoalteromonadaceae	Genus < 1% abund.
b4455bcffc08b0a27a53ed54143aed97	SW1	0,001443556924261380	SW	d__Bacteria	Bacteroidota	Bacteroidia	Chitinophagales	Saprospiraceae	Genus < 1% abund.
83f277e5a5be551cbd54574df05ae484	SW1	0,001251082667693196	SW	d__Bacteria	Proteobacteria	Gammaproteobacteria	Pseudomonadales	Halomonadaceae	Genus < 1% abund.
6d2a9bcf8aae3ff675e80ed4991c7d5d	SW1	0,001058608411125012	SW	d__Bacteria	Proteobacteria	Gammaproteobacteria	Pseudomonadales	Moraxellaceae	Genus < 1% abund.
35b66d17d703b410b2610dd0934a71e4	SW1	0,000866134154556828	SW	d__Bacteria	Actinobacteriota	Actinobacteria	Micrococcales	Micrococcaceae	Genus < 1% abund.
8aedaa28f653aa1eba2b8ba88b8b608c	SW1	0,000866134154556828	SW	d__Bacteria	Planctomycetota	Planctomycetes	Pirellulales	Pirellulaceae	Genus < 1% abund.
b5e6833518ba6d25406fd33824237e97	SW1	0,000866134154556828	SW	d__Bacteria	Planctomycetota	Planctomycetes	Pirellulales	Pirellulaceae	Genus < 1% abund.
e0231bc03ec5e31097e63c321db6f5e4	SW1	0,000866134154556828	SW	d__Bacteria	Actinobacteriota	Actinobacteria	Corynebacteriales	Corynebacteriaceae	Genus < 1% abund.
ed401254af9ccc2495072eb43fc1c378	SW1	0,000866134154556828	SW	d__Bacteria	Bacteroidota	Bacteroidia	Flavobacteriales	Flavobacteriaceae	Genus < 1% abund.
a79bf1dfcad09e6257b8894e6995836f	SW1	0,000769897026272736	SW	d__Bacteria	Bacteroidota	Bacteroidia	Flavobacteriales	Flavobacteriaceae	Genus < 1% abund.
3a85e2bbda35ecaa2e96d9754d872f09	SW1	0,000673659897988644	SW	d__Bacteria	Proteobacteria	Gammaproteobacteria	Gammaproteobacteria_Incertae_Sedis	Unknown_Family	Genus < 1% abund.
4c518a7fa15cc7fcdfdf0e0c29cadab6	SW1	0,000481185641420460	SW	d__Bacteria	Proteobacteria	Alphaproteobacteria	Sphingomonadales	Sphingomonadaceae	Genus < 1% abund.
479e421ddfa5ac82775483ee9b46b879	SW1	0,000384948513136368	SW	d__Bacteria	Proteobacteria	Gammaproteobacteria	Burkholderiales	Oxalobacteraceae	Genus < 1% abund.
00d93177a8b0764f94d4cf98b498c0dc	SW1	0,000000000000000000	SW	d__Bacteria	Firmicutes	Bacilli	Staphylococcales	Staphylococcaceae	Genus < 1% abund.
077f6aa683ecebd3658fe6c7b9ccdeb6	SW1	0,000000000000000000	SW	d__Bacteria	Planctomycetota	Planctomycetes	Pirellulales	Pirellulaceae	Genus < 1% abund.
0944c58fbafc2168d5eaa355c80c4c65	SW1	0,000000000000000000	SW	d__Bacteria	Proteobacteria	Gammaproteobacteria	Enterobacterales	Pasteurellaceae	Genus < 1% abund.
0a71b29dd02b28e0a56a3401888fdc55	SW1	0,000000000000000000	SW	d__Bacteria	Proteobacteria	Alphaproteobacteria	Rhodobacterales	Rhodobacteraceae	Genus < 1% abund.
0c2ef06ce59cd08230737dae95a514eb	SW1	0,000000000000000000	SW	d__Bacteria	Proteobacteria	Alphaproteobacteria	Rhizobiales	Xanthobacteraceae	Genus < 1% abund.
0ca4d4b383af6eb5eaf00b23632515d0	SW1	0,000000000000000000	SW	d__Bacteria	Bacteroidota	Bacteroidia	Bacteroidales	Dysgonomonadaceae	Genus < 1% abund.
1030dc04eeeff30fdaaf4b4e3f2e08c7	SW1	0,000000000000000000	SW	d__Bacteria	Proteobacteria	Alphaproteobacteria	Acetobacterales	Acetobacteraceae	Genus < 1% abund.
120f1919f47bb5fa1be773b915a1b436	SW1	0,000000000000000000	SW	d__Bacteria	Proteobacteria	Gammaproteobacteria	Unknown Gammaproteobacteria (Class)	Unknown Gammaproteobacteria (Class)	Genus < 1% abund.
1c93776da4217ec10dc25fefd6746695	SW1	0,000000000000000000	SW	d__Bacteria	Firmicutes	Bacilli	Bacillales	Bacillaceae	Genus < 1% abund.
224d2698219962bf2c80e934a8d5e35d	SW1	0,000000000000000000	SW	d__Bacteria	Proteobacteria	Alphaproteobacteria	Rhizobiales	Rhizobiaceae	Genus < 1% abund.
239fa6638f1d6e8c78d89373441411f3	SW1	0,000000000000000000	SW	d__Bacteria	Bacteroidota	Bacteroidia	Flavobacteriales	Weeksellaceae	Genus < 1% abund.
258f99c2695e9e8881d25d7609be5028	SW1	0,000000000000000000	SW	d__Bacteria	Firmicutes	Bacilli	Lactobacillales	Streptococcaceae	Genus < 1% abund.
26a761172148a957012d607412e6bea6	SW1	0,000000000000000000	SW	d__Bacteria	Proteobacteria	Alphaproteobacteria	Rhodobacterales	Rhodobacteraceae	Genus < 1% abund.
283ab1a8a5386f310efcdd1739b57189	SW1	0,000000000000000000	SW	d__Bacteria	Proteobacteria	Gammaproteobacteria	Burkholderiales	Comamonadaceae	Genus < 1% abund.
304c9acf0711fa5239f5bce21620936b	SW1	0,000000000000000000	SW	d__Bacteria	Bacteroidota	Bacteroidia	Unknown Bacteroidia (Class)	Unknown Bacteroidia (Class)	Genus < 1% abund.
38c293d315c01a5100f676e9bf9b9e6f	SW1	0,000000000000000000	SW	d__Bacteria	Proteobacteria	Alphaproteobacteria	Unknown Alphaproteobacteria (Class)	Unknown Alphaproteobacteria (Class)	Genus < 1% abund.
3eb2cc5a9df4f6c54f56f36394b26d30	SW1	0,000000000000000000	SW	d__Bacteria	Proteobacteria	Gammaproteobacteria	Burkholderiales	Methylophilaceae	Genus < 1% abund.
448041edd7f2bc82fa004aa8786fb39d	SW1	0,000000000000000000	SW	d__Bacteria	Proteobacteria	Alphaproteobacteria	Holosporales	Holosporaceae	Genus < 1% abund.
47c62a0ffbbc645d553d9379d80e0aee	SW1	0,000000000000000000	SW	d__Bacteria	Actinobacteriota	Actinobacteria	Micrococcales	Micrococcaceae	Genus < 1% abund.
4905b3436df3353f7c95b182e88d3107	SW1	0,000000000000000000	SW	d__Bacteria	Proteobacteria	Alphaproteobacteria	Rhizobiales	Rhizobiaceae	Genus < 1% abund.
4a250096880e686adbd66f82428dfcf0	SW1	0,000000000000000000	SW	d__Bacteria	Proteobacteria	Gammaproteobacteria	Pseudomonadales	Halomonadaceae	Genus < 1% abund.
4a268b02d9f600944c7ea8f4b8737564	SW1	0,000000000000000000	SW	d__Bacteria	Proteobacteria	Gammaproteobacteria	Enterobacterales	Enterobacteriaceae	Genus < 1% abund.
4ea2fb73d7077b5967019273947a8e40	SW1	0,000000000000000000	SW	d__Bacteria	Verrucomicrobiota	Verrucomicrobiae	Verrucomicrobiales	Rubritaleaceae	Genus < 1% abund.
52b472caf681c3754daf2f8847f010c7	SW1	0,000000000000000000	SW	d__Bacteria	Proteobacteria	Alphaproteobacteria	Sphingomonadales	Sphingomonadaceae	Genus < 1% abund.
540b75b17ddef1a4029776f054ebc644	SW1	0,000000000000000000	SW	d__Bacteria	Proteobacteria	Gammaproteobacteria	Burkholderiales	Oxalobacteraceae	Genus < 1% abund.
55934115c6f06e1d2fe64b1bb5ee9058	SW1	0,000000000000000000	SW	d__Bacteria	Actinobacteriota	Actinobacteria	Propionibacteriales	Propionibacteriaceae	Genus < 1% abund.
5824c0c1491afedbcf7ed138e5a793e6	SW1	0,000000000000000000	SW	d__Bacteria	Deinococcota	Deinococci	Deinococcales	Deinococcaceae	Genus < 1% abund.
5c75b42206bf71165f9f6f7d07d78e3c	SW1	0,000000000000000000	SW	d__Bacteria	Actinobacteriota	Actinobacteria	Propionibacteriales	Propionibacteriaceae	Genus < 1% abund.
5c8931c43a8a43b634738a1d16c29052	SW1	0,000000000000000000	SW	d__Bacteria	Proteobacteria	Gammaproteobacteria	Burkholderiales	Comamonadaceae	Genus < 1% abund.
5f48a2a453c06cd923536826d30a69ef	SW1	0,000000000000000000	SW	d__Bacteria	Proteobacteria	Alphaproteobacteria	Caulobacterales	Caulobacteraceae	Genus < 1% abund.
621496b3f3985c1c62eef1c85881361c	SW1	0,000000000000000000	SW	d__Bacteria	Actinobacteriota	Actinobacteria	Corynebacteriales	Nocardiaceae	Genus < 1% abund.
65bdb315874beb3e45bb115ce0fe1238	SW1	0,000000000000000000	SW	d__Bacteria	Proteobacteria	Gammaproteobacteria	Burkholderiales	Neisseriaceae	Genus < 1% abund.
66b0be39d55de1373957d283ab49a0c6	SW1	0,000000000000000000	SW	d__Bacteria	Planctomycetota	Planctomycetes	Planctomycetales	uncultured	Genus < 1% abund.
713f756052f34b79b8fe95dfb72f1e74	SW1	0,000000000000000000	SW	d__Bacteria	Proteobacteria	Alphaproteobacteria	Rhizobiales	Beijerinckiaceae	Genus < 1% abund.
717177fe9a7e8d88a373e20c6b68794d	SW1	0,000000000000000000	SW	d__Bacteria	Proteobacteria	Gammaproteobacteria	Xanthomonadales	Xanthomonadaceae	Genus < 1% abund.
73df155ec7e32ca27d87e56cd9a80436	SW1	0,000000000000000000	SW	d__Bacteria	Proteobacteria	Gammaproteobacteria	Burkholderiales	Comamonadaceae	Genus < 1% abund.
76cf0efafb06dd0365f04589a01b9462	SW1	0,000000000000000000	SW	d__Bacteria	Proteobacteria	Alphaproteobacteria	Sphingomonadales	Sphingomonadaceae	Genus < 1% abund.
7e72ec733d9bd7b74bfc78f783aa22b5	SW1	0,000000000000000000	SW	d__Bacteria	Proteobacteria	Alphaproteobacteria	Rhodobacterales	Rhodobacteraceae	Genus < 1% abund.
7ffe3b98dc65483286a8e6d00fdc1b3b	SW1	0,000000000000000000	SW	d__Bacteria	Proteobacteria	Alphaproteobacteria	Rhizobiales	Xanthobacteraceae	Genus < 1% abund.
818f54e914f1a0e96f5adec01569add4	SW1	0,000000000000000000	SW	d__Bacteria	Proteobacteria	Gammaproteobacteria	Burkholderiales	Methylophilaceae	Genus < 1% abund.
85a0fae7501c3654671e458a5e780882	SW1	0,000000000000000000	SW	d__Bacteria	Actinobacteriota	Actinobacteria	Micrococcales	Microbacteriaceae	Genus < 1% abund.
86012bd258ec9ce9a7478f48541dc04a	SW1	0,000000000000000000	SW	d__Bacteria	Planctomycetota	Planctomycetes	Pirellulales	Pirellulaceae	Genus < 1% abund.
861b3b18a1a7f2ea116ac673ea72447f	SW1	0,000000000000000000	SW	d__Bacteria	Bacteroidota	Bacteroidia	Chitinophagales	Saprospiraceae	Genus < 1% abund.
894ebebd0f6b340fb6f788166150dbc7	SW1	0,000000000000000000	SW	d__Bacteria	Bdellovibrionota	Bdellovibrionia	Bacteriovoracales	Bacteriovoracaceae	Genus < 1% abund.
8a16de02954b652fc19c2798f1dc1446	SW1	0,000000000000000000	SW	d__Bacteria	Proteobacteria	Gammaproteobacteria	Pseudomonadales	Pseudohongiellaceae	Genus < 1% abund.
8c566bbc7357a3e300b2f8f32b0a055e	SW1	0,000000000000000000	SW	d__Bacteria	Bacteroidota	Bacteroidia	Flavobacteriales	Flavobacteriaceae	Genus < 1% abund.
8e87490f9dbfd65f3da1f572b477ab36	SW1	0,000000000000000000	SW	d__Bacteria	Bacteroidota	Rhodothermia	Balneolales	Balneolaceae	Genus < 1% abund.
9100002eb8c412e220b49e5f93e5e499	SW1	0,000000000000000000	SW	d__Bacteria	Chloroflexi	JG30-KF-CM66	JG30-KF-CM66	JG30-KF-CM66	Genus < 1% abund.
92a7944c9dbd57da01b8df07b314c7e5	SW1	0,000000000000000000	SW	d__Bacteria	Proteobacteria	Gammaproteobacteria	Legionellales	Legionellaceae	Genus < 1% abund.
969158baa2081ccad51855338c5d9d64	SW1	0,000000000000000000	SW	d__Bacteria	Firmicutes	Bacilli	Bacillales	Unknown Bacillales (Order)	Genus < 1% abund.
96a50d9af4f0088167bb31761b473e8d	SW1	0,000000000000000000	SW	d__Bacteria	Proteobacteria	Gammaproteobacteria	Pseudomonadales	Saccharospirillaceae	Genus < 1% abund.
999e381d8d5c28de615fabc5c45b2035	SW1	0,000000000000000000	SW	d__Bacteria	Actinobacteriota	Actinobacteria	Micrococcales	Microbacteriaceae	Genus < 1% abund.
9b9a1dbee03012b98e65a39a0ddb6094	SW1	0,000000000000000000	SW	d__Bacteria	Firmicutes	Clostridia	Peptostreptococcales-Tissierellales	Unknown Peptostreptococcales-Tissierellales (Order)	Genus < 1% abund.
9cc91204215d21b3b9dcd24405f461c6	SW1	0,000000000000000000	SW	d__Bacteria	Proteobacteria	Alphaproteobacteria	Sphingomonadales	Sphingomonadaceae	Genus < 1% abund.
9ddc4c1590f8ed2d2f04e0424b2b2800	SW1	0,000000000000000000	SW	d__Bacteria	Proteobacteria	Alphaproteobacteria	Reyranellales	Reyranellaceae	Genus < 1% abund.
a0b4753e483b7766ffe5ae0dee25948e	SW1	0,000000000000000000	SW	d__Archaea	Halobacterota	Halobacteria	Halobacterales	Haloferacaceae	Genus < 1% abund.
a423a5b7d9bda766a8df4ca76c0fd477	SW1	0,000000000000000000	SW	d__Bacteria	Firmicutes	Bacilli	Lactobacillales	Lactobacillaceae	Genus < 1% abund.
a6bc09abd7f93dc6028ed3c0c5035fa7	SW1	0,000000000000000000	SW	d__Bacteria	Actinobacteriota	Actinobacteria	PeM15	PeM15	Genus < 1% abund.
a7c7dfd694cb7b9d08a23194086addde	SW1	0,000000000000000000	SW	d__Bacteria	Proteobacteria	Gammaproteobacteria	Enterobacterales	Enterobacteriaceae	Genus < 1% abund.
ac12327724a5ee426820df0acf1a07ad	SW1	0,000000000000000000	SW	d__Bacteria	Proteobacteria	Alphaproteobacteria	Kordiimonadales	uncultured	Genus < 1% abund.
b075d5f1c50fe681e7ed998f3da487da	SW1	0,000000000000000000	SW	d__Bacteria	Dependentiae	Babeliae	Babeliales	Vermiphilaceae	Genus < 1% abund.
bf7a81d00a7c3f6f5ad5043f922a90bc	SW1	0,000000000000000000	SW	d__Bacteria	Cyanobacteria	Vampirivibrionia	Unknown Vampirivibrionia (Class)	Unknown Vampirivibrionia (Class)	Genus < 1% abund.
c26f2b17659d13e1f93141a7f14b42ee	SW1	0,000000000000000000	SW	d__Bacteria	Firmicutes	Clostridia	Unknown Clostridia (Class)	Unknown Clostridia (Class)	Genus < 1% abund.
c4f4782b696a25ec41a22707239efa9c	SW1	0,000000000000000000	SW	d__Bacteria	Proteobacteria	Alphaproteobacteria	Rhodospirillales	Thalassospiraceae	Genus < 1% abund.
cc7c7b77b5f91e9b156d229fe7025ac4	SW1	0,000000000000000000	SW	d__Bacteria	Firmicutes	Bacilli	Bacillales	Planococcaceae	Genus < 1% abund.
ccc93f3bdcca43deb645e36e992ced38	SW1	0,000000000000000000	SW	d__Bacteria	Proteobacteria	Alphaproteobacteria	Rhizobiales	Rhizobiaceae	Genus < 1% abund.
cfc65328d6fc5aae484370e4c6d72b25	SW1	0,000000000000000000	SW	d__Bacteria	Proteobacteria	Alphaproteobacteria	Rhizobiales	Rhizobiaceae	Genus < 1% abund.
cff7a83e70b2e61bd8685bd4bf16aa34	SW1	0,000000000000000000	SW	d__Bacteria	Proteobacteria	Alphaproteobacteria	Caulobacterales	Caulobacteraceae	Genus < 1% abund.
d60b91f02132a43fc5fc8615efab1b39	SW1	0,000000000000000000	SW	d__Bacteria	Cyanobacteria	Cyanobacteriia	Synechococcales	Cyanobiaceae	Genus < 1% abund.
d72a70f3527ae4f2e8a0fdde9bcfd27d	SW1	0,000000000000000000	SW	d__Bacteria	Planctomycetota	Planctomycetes	Planctomycetales	Gimesiaceae	Genus < 1% abund.
d82706af773e945f6798ef7208e64624	SW1	0,000000000000000000	SW	d__Bacteria	Actinobacteriota	Actinobacteria	Micrococcales	Unknown Micrococcales (Order)	Genus < 1% abund.
d8f128daebf15040273441e980eef6ba	SW1	0,000000000000000000	SW	d__Bacteria	Actinobacteriota	Actinobacteria	Corynebacteriales	Nocardiaceae	Genus < 1% abund.
d94444d94b710745cbb1efb0ad6f0ea8	SW1	0,000000000000000000	SW	d__Bacteria	Proteobacteria	Gammaproteobacteria	Enterobacterales	Aeromonadaceae	Genus < 1% abund.
da75e94214f9ef21820a7df1b706fcde	SW1	0,000000000000000000	SW	d__Bacteria	Proteobacteria	Gammaproteobacteria	Burkholderiales	Unknown Burkholderiales (Order)	Genus < 1% abund.
e09a33133b60e13ec36a0e9de9e5b25c	SW1	0,000000000000000000	SW	d__Bacteria	Proteobacteria	Gammaproteobacteria	Burkholderiales	Alcaligenaceae	Genus < 1% abund.
e66a6b8894669c8450e8068f8f73e9ed	SW1	0,000000000000000000	SW	d__Bacteria	Proteobacteria	Alphaproteobacteria	Rhodobacterales	Rhodobacteraceae	Genus < 1% abund.
e6dd6832d85887b65b0a81466c5a3798	SW1	0,000000000000000000	SW	d__Bacteria	Proteobacteria	Alphaproteobacteria	Rhizobiales	Beijerinckiaceae	Genus < 1% abund.
e6ea5669a9220aa15492d7d3b69a60ec	SW1	0,000000000000000000	SW	d__Bacteria	Firmicutes	Clostridia	Clostridiales	Clostridiaceae	Genus < 1% abund.
e7073162bf3a25bd8a344047480314b1	SW1	0,000000000000000000	SW	d__Bacteria	Proteobacteria	Gammaproteobacteria	Burkholderiales	Burkholderiaceae	Genus < 1% abund.
e793cc0c32375aa1c09a3b7d0465a1fc	SW1	0,000000000000000000	SW	d__Bacteria	Proteobacteria	Alphaproteobacteria	Rhizobiales	Stappiaceae	Genus < 1% abund.
e7b07c727602f48ca3fe5cb5d7c17142	SW1	0,000000000000000000	SW	d__Bacteria	Proteobacteria	Gammaproteobacteria	Enterobacterales	Kangiellaceae	Genus < 1% abund.
ea3d45ab074254c7698a0957e928dc2c	SW1	0,000000000000000000	SW	d__Bacteria	Bacteroidota	Bacteroidia	Flavobacteriales	Weeksellaceae	Genus < 1% abund.
ef5468f398c753893662ac901c2d6839	SW1	0,000000000000000000	SW	d__Bacteria	Bacteroidota	Bacteroidia	Bacteroidales	Unknown Bacteroidales (Order)	Genus < 1% abund.
f775686389ef96974cbdfbc7e6f9523f	SW1	0,000000000000000000	SW	d__Bacteria	Actinobacteriota	Acidimicrobiia	Microtrichales	Microtrichaceae	Genus < 1% abund.
f9e018a6183671e633658e6802d94c40	SW1	0,000000000000000000	SW	d__Bacteria	Proteobacteria	Gammaproteobacteria	Gammaproteobacteria_Incertae_Sedis	Unknown_Family	Genus < 1% abund.
fe1db7e112ac3d453cffedcea289479b	SW1	0,000000000000000000	SW	d__Bacteria	Proteobacteria	Alphaproteobacteria	Rhodobacterales	Rhodobacteraceae	Genus < 1% abund.
25f64cfc8125dcf82c4a671313e335b9	SW3	0,732049187376386579	SW	d__Bacteria	Proteobacteria	Gammaproteobacteria	Enterobacterales	Vibrionaceae	Vibrio
f0c60d80f36628214a0a7533f9739b39	SW3	0,126064149969902839	SW	d__Bacteria	Fusobacteriota	Fusobacteriia	Fusobacteriales	Fusobacteriaceae	Cetobacterium
b45acc398a428e17b4002b84bbd78b22	SW3	0,037750451457562992	SW	d__Bacteria	Proteobacteria	Gammaproteobacteria	Enterobacterales	Shewanellaceae	Shewanella
f5906520a4a8b9d341198faa2787c438	SW3	0,020466076188838250	SW	d__Bacteria	Proteobacteria	Gammaproteobacteria	Enterobacterales	Vibrionaceae	Salinivibrio
51bda0daf934b61ca2ce5129f8d6a86c	SW3	0,017456359102244388	SW	d__Bacteria	Firmicutes	Unknown Firmicutes (Phylum)	Unknown Firmicutes (Phylum)	Unknown Firmicutes (Phylum)	Unknown
5d60dfecdcf8a076236d3bf85382b725	SW3	0,013070771347493335	SW	d__Bacteria	Verrucomicrobiota	Verrucomicrobiae	Verrucomicrobiales	Rubritaleaceae	Unknown
b3af6ea37fab5c552173414962d86faf	SW3	0,012554819846934389	SW	d__Bacteria	Proteobacteria	Alphaproteobacteria	Rhodobacterales	Rhodobacteraceae	Ruegeria
453c840a7cb348fd1b60cb3721c65820	SW3	0,011178949178777195	SW	d__Bacteria	Unknown d__Bacteria (Kingdom)	Unknown d__Bacteria (Kingdom)	Unknown d__Bacteria (Kingdom)	Unknown d__Bacteria (Kingdom)	Unknown
0e7799e5b75a739c22b0db701757eb4c	SW3	0,006621377590506492	SW	d__Bacteria	Verrucomicrobiota	Verrucomicrobiae	Verrucomicrobiales	Rubritaleaceae	Genus < 1% abund.
a7ec76218b8ea432e68937d55d06aeb6	SW3	0,003181700920113509	SW	d__Bacteria	Proteobacteria	Gammaproteobacteria	Pseudomonadales	Pseudomonadaceae	Genus < 1% abund.
38c293d315c01a5100f676e9bf9b9e6f	SW3	0,001977814085475965	SW	d__Bacteria	Proteobacteria	Alphaproteobacteria	Unknown Alphaproteobacteria (Class)	Unknown Alphaproteobacteria (Class)	Genus < 1% abund.
6d2a9bcf8aae3ff675e80ed4991c7d5d	SW3	0,001891822168716141	SW	d__Bacteria	Proteobacteria	Gammaproteobacteria	Pseudomonadales	Moraxellaceae	Genus < 1% abund.
b075d5f1c50fe681e7ed998f3da487da	SW3	0,001891822168716141	SW	d__Bacteria	Dependentiae	Babeliae	Babeliales	Vermiphilaceae	Genus < 1% abund.
1c93776da4217ec10dc25fefd6746695	SW3	0,001805830251956316	SW	d__Bacteria	Firmicutes	Bacilli	Bacillales	Bacillaceae	Genus < 1% abund.
55934115c6f06e1d2fe64b1bb5ee9058	SW3	0,001719838335196491	SW	d__Bacteria	Actinobacteriota	Actinobacteria	Propionibacteriales	Propionibacteriaceae	Genus < 1% abund.
86012bd258ec9ce9a7478f48541dc04a	SW3	0,001461862584917018	SW	d__Bacteria	Planctomycetota	Planctomycetes	Pirellulales	Pirellulaceae	Genus < 1% abund.
52b472caf681c3754daf2f8847f010c7	SW3	0,001289878751397369	SW	d__Bacteria	Proteobacteria	Alphaproteobacteria	Sphingomonadales	Sphingomonadaceae	Genus < 1% abund.
66b0be39d55de1373957d283ab49a0c6	SW3	0,001289878751397369	SW	d__Bacteria	Planctomycetota	Planctomycetes	Planctomycetales	uncultured	Genus < 1% abund.
120f1919f47bb5fa1be773b915a1b436	SW3	0,001117894917877719	SW	d__Bacteria	Proteobacteria	Gammaproteobacteria	Unknown Gammaproteobacteria (Class)	Unknown Gammaproteobacteria (Class)	Genus < 1% abund.
8aedaa28f653aa1eba2b8ba88b8b608c	SW3	0,001117894917877719	SW	d__Bacteria	Planctomycetota	Planctomycetes	Pirellulales	Pirellulaceae	Genus < 1% abund.
8c566bbc7357a3e300b2f8f32b0a055e	SW3	0,001031903001117895	SW	d__Bacteria	Bacteroidota	Bacteroidia	Flavobacteriales	Flavobacteriaceae	Genus < 1% abund.
894ebebd0f6b340fb6f788166150dbc7	SW3	0,000859919167598246	SW	d__Bacteria	Bdellovibrionota	Bdellovibrionia	Bacteriovoracales	Bacteriovoracaceae	Genus < 1% abund.
d72a70f3527ae4f2e8a0fdde9bcfd27d	SW3	0,000859919167598246	SW	d__Bacteria	Planctomycetota	Planctomycetes	Planctomycetales	Gimesiaceae	Genus < 1% abund.
76cf0efafb06dd0365f04589a01b9462	SW3	0,000687935334078597	SW	d__Bacteria	Proteobacteria	Alphaproteobacteria	Sphingomonadales	Sphingomonadaceae	Genus < 1% abund.
cff7a83e70b2e61bd8685bd4bf16aa34	SW3	0,000343967667039298	SW	d__Bacteria	Proteobacteria	Alphaproteobacteria	Caulobacterales	Caulobacteraceae	Genus < 1% abund.
8a16de02954b652fc19c2798f1dc1446	SW3	0,000257975750279474	SW	d__Bacteria	Proteobacteria	Gammaproteobacteria	Pseudomonadales	Pseudohongiellaceae	Genus < 1% abund.
00d93177a8b0764f94d4cf98b498c0dc	SW3	0,000000000000000000	SW	d__Bacteria	Firmicutes	Bacilli	Staphylococcales	Staphylococcaceae	Genus < 1% abund.
077f6aa683ecebd3658fe6c7b9ccdeb6	SW3	0,000000000000000000	SW	d__Bacteria	Planctomycetota	Planctomycetes	Pirellulales	Pirellulaceae	Genus < 1% abund.
0944c58fbafc2168d5eaa355c80c4c65	SW3	0,000000000000000000	SW	d__Bacteria	Proteobacteria	Gammaproteobacteria	Enterobacterales	Pasteurellaceae	Genus < 1% abund.
0a71b29dd02b28e0a56a3401888fdc55	SW3	0,000000000000000000	SW	d__Bacteria	Proteobacteria	Alphaproteobacteria	Rhodobacterales	Rhodobacteraceae	Genus < 1% abund.
0c2ef06ce59cd08230737dae95a514eb	SW3	0,000000000000000000	SW	d__Bacteria	Proteobacteria	Alphaproteobacteria	Rhizobiales	Xanthobacteraceae	Genus < 1% abund.
0ca4d4b383af6eb5eaf00b23632515d0	SW3	0,000000000000000000	SW	d__Bacteria	Bacteroidota	Bacteroidia	Bacteroidales	Dysgonomonadaceae	Genus < 1% abund.
1030dc04eeeff30fdaaf4b4e3f2e08c7	SW3	0,000000000000000000	SW	d__Bacteria	Proteobacteria	Alphaproteobacteria	Acetobacterales	Acetobacteraceae	Genus < 1% abund.
224d2698219962bf2c80e934a8d5e35d	SW3	0,000000000000000000	SW	d__Bacteria	Proteobacteria	Alphaproteobacteria	Rhizobiales	Rhizobiaceae	Genus < 1% abund.
239fa6638f1d6e8c78d89373441411f3	SW3	0,000000000000000000	SW	d__Bacteria	Bacteroidota	Bacteroidia	Flavobacteriales	Weeksellaceae	Genus < 1% abund.
258f99c2695e9e8881d25d7609be5028	SW3	0,000000000000000000	SW	d__Bacteria	Firmicutes	Bacilli	Lactobacillales	Streptococcaceae	Genus < 1% abund.
26a761172148a957012d607412e6bea6	SW3	0,000000000000000000	SW	d__Bacteria	Proteobacteria	Alphaproteobacteria	Rhodobacterales	Rhodobacteraceae	Genus < 1% abund.
283ab1a8a5386f310efcdd1739b57189	SW3	0,000000000000000000	SW	d__Bacteria	Proteobacteria	Gammaproteobacteria	Burkholderiales	Comamonadaceae	Genus < 1% abund.
304c9acf0711fa5239f5bce21620936b	SW3	0,000000000000000000	SW	d__Bacteria	Bacteroidota	Bacteroidia	Unknown Bacteroidia (Class)	Unknown Bacteroidia (Class)	Genus < 1% abund.
35b66d17d703b410b2610dd0934a71e4	SW3	0,000000000000000000	SW	d__Bacteria	Actinobacteriota	Actinobacteria	Micrococcales	Micrococcaceae	Genus < 1% abund.
3a85e2bbda35ecaa2e96d9754d872f09	SW3	0,000000000000000000	SW	d__Bacteria	Proteobacteria	Gammaproteobacteria	Gammaproteobacteria_Incertae_Sedis	Unknown_Family	Genus < 1% abund.
3eb2cc5a9df4f6c54f56f36394b26d30	SW3	0,000000000000000000	SW	d__Bacteria	Proteobacteria	Gammaproteobacteria	Burkholderiales	Methylophilaceae	Genus < 1% abund.
448041edd7f2bc82fa004aa8786fb39d	SW3	0,000000000000000000	SW	d__Bacteria	Proteobacteria	Alphaproteobacteria	Holosporales	Holosporaceae	Genus < 1% abund.
478a361e101d82e5ce9176f9addc9965	SW3	0,000000000000000000	SW	d__Bacteria	Proteobacteria	Alphaproteobacteria	Rhizobiales	Stappiaceae	Genus < 1% abund.
479e421ddfa5ac82775483ee9b46b879	SW3	0,000000000000000000	SW	d__Bacteria	Proteobacteria	Gammaproteobacteria	Burkholderiales	Oxalobacteraceae	Genus < 1% abund.
47c62a0ffbbc645d553d9379d80e0aee	SW3	0,000000000000000000	SW	d__Bacteria	Actinobacteriota	Actinobacteria	Micrococcales	Micrococcaceae	Genus < 1% abund.
4905b3436df3353f7c95b182e88d3107	SW3	0,000000000000000000	SW	d__Bacteria	Proteobacteria	Alphaproteobacteria	Rhizobiales	Rhizobiaceae	Genus < 1% abund.
4a250096880e686adbd66f82428dfcf0	SW3	0,000000000000000000	SW	d__Bacteria	Proteobacteria	Gammaproteobacteria	Pseudomonadales	Halomonadaceae	Genus < 1% abund.
4a268b02d9f600944c7ea8f4b8737564	SW3	0,000000000000000000	SW	d__Bacteria	Proteobacteria	Gammaproteobacteria	Enterobacterales	Enterobacteriaceae	Genus < 1% abund.
4c518a7fa15cc7fcdfdf0e0c29cadab6	SW3	0,000000000000000000	SW	d__Bacteria	Proteobacteria	Alphaproteobacteria	Sphingomonadales	Sphingomonadaceae	Genus < 1% abund.
4ea2fb73d7077b5967019273947a8e40	SW3	0,000000000000000000	SW	d__Bacteria	Verrucomicrobiota	Verrucomicrobiae	Verrucomicrobiales	Rubritaleaceae	Genus < 1% abund.
540b75b17ddef1a4029776f054ebc644	SW3	0,000000000000000000	SW	d__Bacteria	Proteobacteria	Gammaproteobacteria	Burkholderiales	Oxalobacteraceae	Genus < 1% abund.
5824c0c1491afedbcf7ed138e5a793e6	SW3	0,000000000000000000	SW	d__Bacteria	Deinococcota	Deinococci	Deinococcales	Deinococcaceae	Genus < 1% abund.
5c75b42206bf71165f9f6f7d07d78e3c	SW3	0,000000000000000000	SW	d__Bacteria	Actinobacteriota	Actinobacteria	Propionibacteriales	Propionibacteriaceae	Genus < 1% abund.
5c8931c43a8a43b634738a1d16c29052	SW3	0,000000000000000000	SW	d__Bacteria	Proteobacteria	Gammaproteobacteria	Burkholderiales	Comamonadaceae	Genus < 1% abund.
5f48a2a453c06cd923536826d30a69ef	SW3	0,000000000000000000	SW	d__Bacteria	Proteobacteria	Alphaproteobacteria	Caulobacterales	Caulobacteraceae	Genus < 1% abund.
621496b3f3985c1c62eef1c85881361c	SW3	0,000000000000000000	SW	d__Bacteria	Actinobacteriota	Actinobacteria	Corynebacteriales	Nocardiaceae	Genus < 1% abund.
62c4f0cfd9899dd9aa8e28e4c92fa04d	SW3	0,000000000000000000	SW	d__Bacteria	Proteobacteria	Gammaproteobacteria	Enterobacterales	Pseudoalteromonadaceae	Genus < 1% abund.
65bdb315874beb3e45bb115ce0fe1238	SW3	0,000000000000000000	SW	d__Bacteria	Proteobacteria	Gammaproteobacteria	Burkholderiales	Neisseriaceae	Genus < 1% abund.
713f756052f34b79b8fe95dfb72f1e74	SW3	0,000000000000000000	SW	d__Bacteria	Proteobacteria	Alphaproteobacteria	Rhizobiales	Beijerinckiaceae	Genus < 1% abund.
717177fe9a7e8d88a373e20c6b68794d	SW3	0,000000000000000000	SW	d__Bacteria	Proteobacteria	Gammaproteobacteria	Xanthomonadales	Xanthomonadaceae	Genus < 1% abund.
73df155ec7e32ca27d87e56cd9a80436	SW3	0,000000000000000000	SW	d__Bacteria	Proteobacteria	Gammaproteobacteria	Burkholderiales	Comamonadaceae	Genus < 1% abund.
7e72ec733d9bd7b74bfc78f783aa22b5	SW3	0,000000000000000000	SW	d__Bacteria	Proteobacteria	Alphaproteobacteria	Rhodobacterales	Rhodobacteraceae	Genus < 1% abund.
7ffe3b98dc65483286a8e6d00fdc1b3b	SW3	0,000000000000000000	SW	d__Bacteria	Proteobacteria	Alphaproteobacteria	Rhizobiales	Xanthobacteraceae	Genus < 1% abund.
818f54e914f1a0e96f5adec01569add4	SW3	0,000000000000000000	SW	d__Bacteria	Proteobacteria	Gammaproteobacteria	Burkholderiales	Methylophilaceae	Genus < 1% abund.
83f277e5a5be551cbd54574df05ae484	SW3	0,000000000000000000	SW	d__Bacteria	Proteobacteria	Gammaproteobacteria	Pseudomonadales	Halomonadaceae	Genus < 1% abund.
85a0fae7501c3654671e458a5e780882	SW3	0,000000000000000000	SW	d__Bacteria	Actinobacteriota	Actinobacteria	Micrococcales	Microbacteriaceae	Genus < 1% abund.
861b3b18a1a7f2ea116ac673ea72447f	SW3	0,000000000000000000	SW	d__Bacteria	Bacteroidota	Bacteroidia	Chitinophagales	Saprospiraceae	Genus < 1% abund.
8e87490f9dbfd65f3da1f572b477ab36	SW3	0,000000000000000000	SW	d__Bacteria	Bacteroidota	Rhodothermia	Balneolales	Balneolaceae	Genus < 1% abund.
9100002eb8c412e220b49e5f93e5e499	SW3	0,000000000000000000	SW	d__Bacteria	Chloroflexi	JG30-KF-CM66	JG30-KF-CM66	JG30-KF-CM66	Genus < 1% abund.
92a7944c9dbd57da01b8df07b314c7e5	SW3	0,000000000000000000	SW	d__Bacteria	Proteobacteria	Gammaproteobacteria	Legionellales	Legionellaceae	Genus < 1% abund.
969158baa2081ccad51855338c5d9d64	SW3	0,000000000000000000	SW	d__Bacteria	Firmicutes	Bacilli	Bacillales	Unknown Bacillales (Order)	Genus < 1% abund.
96a50d9af4f0088167bb31761b473e8d	SW3	0,000000000000000000	SW	d__Bacteria	Proteobacteria	Gammaproteobacteria	Pseudomonadales	Saccharospirillaceae	Genus < 1% abund.
999e381d8d5c28de615fabc5c45b2035	SW3	0,000000000000000000	SW	d__Bacteria	Actinobacteriota	Actinobacteria	Micrococcales	Microbacteriaceae	Genus < 1% abund.
9b9a1dbee03012b98e65a39a0ddb6094	SW3	0,000000000000000000	SW	d__Bacteria	Firmicutes	Clostridia	Peptostreptococcales-Tissierellales	Unknown Peptostreptococcales-Tissierellales (Order)	Genus < 1% abund.
9cc91204215d21b3b9dcd24405f461c6	SW3	0,000000000000000000	SW	d__Bacteria	Proteobacteria	Alphaproteobacteria	Sphingomonadales	Sphingomonadaceae	Genus < 1% abund.
9ddc4c1590f8ed2d2f04e0424b2b2800	SW3	0,000000000000000000	SW	d__Bacteria	Proteobacteria	Alphaproteobacteria	Reyranellales	Reyranellaceae	Genus < 1% abund.
a0b4753e483b7766ffe5ae0dee25948e	SW3	0,000000000000000000	SW	d__Archaea	Halobacterota	Halobacteria	Halobacterales	Haloferacaceae	Genus < 1% abund.
a423a5b7d9bda766a8df4ca76c0fd477	SW3	0,000000000000000000	SW	d__Bacteria	Firmicutes	Bacilli	Lactobacillales	Lactobacillaceae	Genus < 1% abund.
a6bc09abd7f93dc6028ed3c0c5035fa7	SW3	0,000000000000000000	SW	d__Bacteria	Actinobacteriota	Actinobacteria	PeM15	PeM15	Genus < 1% abund.
a79bf1dfcad09e6257b8894e6995836f	SW3	0,000000000000000000	SW	d__Bacteria	Bacteroidota	Bacteroidia	Flavobacteriales	Flavobacteriaceae	Genus < 1% abund.
a7c7dfd694cb7b9d08a23194086addde	SW3	0,000000000000000000	SW	d__Bacteria	Proteobacteria	Gammaproteobacteria	Enterobacterales	Enterobacteriaceae	Genus < 1% abund.
ac12327724a5ee426820df0acf1a07ad	SW3	0,000000000000000000	SW	d__Bacteria	Proteobacteria	Alphaproteobacteria	Kordiimonadales	uncultured	Genus < 1% abund.
b4455bcffc08b0a27a53ed54143aed97	SW3	0,000000000000000000	SW	d__Bacteria	Bacteroidota	Bacteroidia	Chitinophagales	Saprospiraceae	Genus < 1% abund.
b5e6833518ba6d25406fd33824237e97	SW3	0,000000000000000000	SW	d__Bacteria	Planctomycetota	Planctomycetes	Pirellulales	Pirellulaceae	Genus < 1% abund.
bf7a81d00a7c3f6f5ad5043f922a90bc	SW3	0,000000000000000000	SW	d__Bacteria	Cyanobacteria	Vampirivibrionia	Unknown Vampirivibrionia (Class)	Unknown Vampirivibrionia (Class)	Genus < 1% abund.
c26f2b17659d13e1f93141a7f14b42ee	SW3	0,000000000000000000	SW	d__Bacteria	Firmicutes	Clostridia	Unknown Clostridia (Class)	Unknown Clostridia (Class)	Genus < 1% abund.
c4f4782b696a25ec41a22707239efa9c	SW3	0,000000000000000000	SW	d__Bacteria	Proteobacteria	Alphaproteobacteria	Rhodospirillales	Thalassospiraceae	Genus < 1% abund.
cc7c7b77b5f91e9b156d229fe7025ac4	SW3	0,000000000000000000	SW	d__Bacteria	Firmicutes	Bacilli	Bacillales	Planococcaceae	Genus < 1% abund.
ccc93f3bdcca43deb645e36e992ced38	SW3	0,000000000000000000	SW	d__Bacteria	Proteobacteria	Alphaproteobacteria	Rhizobiales	Rhizobiaceae	Genus < 1% abund.
cfc65328d6fc5aae484370e4c6d72b25	SW3	0,000000000000000000	SW	d__Bacteria	Proteobacteria	Alphaproteobacteria	Rhizobiales	Rhizobiaceae	Genus < 1% abund.
d60b91f02132a43fc5fc8615efab1b39	SW3	0,000000000000000000	SW	d__Bacteria	Cyanobacteria	Cyanobacteriia	Synechococcales	Cyanobiaceae	Genus < 1% abund.
d82706af773e945f6798ef7208e64624	SW3	0,000000000000000000	SW	d__Bacteria	Actinobacteriota	Actinobacteria	Micrococcales	Unknown Micrococcales (Order)	Genus < 1% abund.
d82d36ac60958dc35ecd44a149181973	SW3	0,000000000000000000	SW	d__Bacteria	Proteobacteria	Gammaproteobacteria	Diplorickettsiales	Diplorickettsiaceae	Genus < 1% abund.
d8f128daebf15040273441e980eef6ba	SW3	0,000000000000000000	SW	d__Bacteria	Actinobacteriota	Actinobacteria	Corynebacteriales	Nocardiaceae	Genus < 1% abund.
d94444d94b710745cbb1efb0ad6f0ea8	SW3	0,000000000000000000	SW	d__Bacteria	Proteobacteria	Gammaproteobacteria	Enterobacterales	Aeromonadaceae	Genus < 1% abund.
da75e94214f9ef21820a7df1b706fcde	SW3	0,000000000000000000	SW	d__Bacteria	Proteobacteria	Gammaproteobacteria	Burkholderiales	Unknown Burkholderiales (Order)	Genus < 1% abund.
e0231bc03ec5e31097e63c321db6f5e4	SW3	0,000000000000000000	SW	d__Bacteria	Actinobacteriota	Actinobacteria	Corynebacteriales	Corynebacteriaceae	Genus < 1% abund.
e09a33133b60e13ec36a0e9de9e5b25c	SW3	0,000000000000000000	SW	d__Bacteria	Proteobacteria	Gammaproteobacteria	Burkholderiales	Alcaligenaceae	Genus < 1% abund.
e66a6b8894669c8450e8068f8f73e9ed	SW3	0,000000000000000000	SW	d__Bacteria	Proteobacteria	Alphaproteobacteria	Rhodobacterales	Rhodobacteraceae	Genus < 1% abund.
e6dd6832d85887b65b0a81466c5a3798	SW3	0,000000000000000000	SW	d__Bacteria	Proteobacteria	Alphaproteobacteria	Rhizobiales	Beijerinckiaceae	Genus < 1% abund.
e6ea5669a9220aa15492d7d3b69a60ec	SW3	0,000000000000000000	SW	d__Bacteria	Firmicutes	Clostridia	Clostridiales	Clostridiaceae	Genus < 1% abund.
e7073162bf3a25bd8a344047480314b1	SW3	0,000000000000000000	SW	d__Bacteria	Proteobacteria	Gammaproteobacteria	Burkholderiales	Burkholderiaceae	Genus < 1% abund.
e793cc0c32375aa1c09a3b7d0465a1fc	SW3	0,000000000000000000	SW	d__Bacteria	Proteobacteria	Alphaproteobacteria	Rhizobiales	Stappiaceae	Genus < 1% abund.
e7b07c727602f48ca3fe5cb5d7c17142	SW3	0,000000000000000000	SW	d__Bacteria	Proteobacteria	Gammaproteobacteria	Enterobacterales	Kangiellaceae	Genus < 1% abund.
ea3d45ab074254c7698a0957e928dc2c	SW3	0,000000000000000000	SW	d__Bacteria	Bacteroidota	Bacteroidia	Flavobacteriales	Weeksellaceae	Genus < 1% abund.
ed401254af9ccc2495072eb43fc1c378	SW3	0,000000000000000000	SW	d__Bacteria	Bacteroidota	Bacteroidia	Flavobacteriales	Flavobacteriaceae	Genus < 1% abund.
ef5468f398c753893662ac901c2d6839	SW3	0,000000000000000000	SW	d__Bacteria	Bacteroidota	Bacteroidia	Bacteroidales	Unknown Bacteroidales (Order)	Genus < 1% abund.
f20fcbda4e813711a43cc20487ad89f6	SW3	0,000000000000000000	SW	d__Bacteria	Verrucomicrobiota	Chlamydiae	Chlamydiales	Simkaniaceae	Genus < 1% abund.
f552a1946c21b2d37f58c56c69e14843	SW3	0,000000000000000000	SW	d__Bacteria	Proteobacteria	Gammaproteobacteria	Pseudomonadales	Marinobacteraceae	Genus < 1% abund.
f775686389ef96974cbdfbc7e6f9523f	SW3	0,000000000000000000	SW	d__Bacteria	Actinobacteriota	Acidimicrobiia	Microtrichales	Microtrichaceae	Genus < 1% abund.
f9e018a6183671e633658e6802d94c40	SW3	0,000000000000000000	SW	d__Bacteria	Proteobacteria	Gammaproteobacteria	Gammaproteobacteria_Incertae_Sedis	Unknown_Family	Genus < 1% abund.
fe1db7e112ac3d453cffedcea289479b	SW3	0,000000000000000000	SW	d__Bacteria	Proteobacteria	Alphaproteobacteria	Rhodobacterales	Rhodobacteraceae	Genus < 1% abund.
25f64cfc8125dcf82c4a671313e335b9	SW4	0,542328407678497437	SW	d__Bacteria	Proteobacteria	Gammaproteobacteria	Enterobacterales	Vibrionaceae	Vibrio
f0c60d80f36628214a0a7533f9739b39	SW4	0,207291810523408365	SW	d__Bacteria	Fusobacteriota	Fusobacteriia	Fusobacteriales	Fusobacteriaceae	Cetobacterium
b45acc398a428e17b4002b84bbd78b22	SW4	0,053307554205220271	SW	d__Bacteria	Proteobacteria	Gammaproteobacteria	Enterobacterales	Shewanellaceae	Shewanella
0e7799e5b75a739c22b0db701757eb4c	SW4	0,025134649910233394	SW	d__Bacteria	Verrucomicrobiota	Verrucomicrobiae	Verrucomicrobiales	Rubritaleaceae	Haloferula
6d2a9bcf8aae3ff675e80ed4991c7d5d	SW4	0,023615522717856649	SW	d__Bacteria	Proteobacteria	Gammaproteobacteria	Pseudomonadales	Moraxellaceae	Acinetobacter
ed401254af9ccc2495072eb43fc1c378	SW4	0,018229526308520923	SW	d__Bacteria	Bacteroidota	Bacteroidia	Flavobacteriales	Flavobacteriaceae	Tenacibaculum
a7ec76218b8ea432e68937d55d06aeb6	SW4	0,015881784283938681	SW	d__Bacteria	Proteobacteria	Gammaproteobacteria	Pseudomonadales	Pseudomonadaceae	Pseudomonas
a7c7dfd694cb7b9d08a23194086addde	SW4	0,010081480458500207	SW	d__Bacteria	Proteobacteria	Gammaproteobacteria	Enterobacterales	Enterobacteriaceae	Klebsiella
f5906520a4a8b9d341198faa2787c438	SW4	0,009390968098328959	SW	d__Bacteria	Proteobacteria	Gammaproteobacteria	Enterobacterales	Vibrionaceae	Genus < 1% abund.
1c93776da4217ec10dc25fefd6746695	SW4	0,009252865626294710	SW	d__Bacteria	Firmicutes	Bacilli	Bacillales	Bacillaceae	Genus < 1% abund.
55934115c6f06e1d2fe64b1bb5ee9058	SW4	0,008700455738157713	SW	d__Bacteria	Actinobacteriota	Actinobacteria	Propionibacteriales	Propionibacteriaceae	Genus < 1% abund.
51bda0daf934b61ca2ce5129f8d6a86c	SW4	0,008009943377986467	SW	d__Bacteria	Firmicutes	Unknown Firmicutes (Phylum)	Unknown Firmicutes (Phylum)	Unknown Firmicutes (Phylum)	Genus < 1% abund.
73df155ec7e32ca27d87e56cd9a80436	SW4	0,007595635961883718	SW	d__Bacteria	Proteobacteria	Gammaproteobacteria	Burkholderiales	Comamonadaceae	Genus < 1% abund.
5d60dfecdcf8a076236d3bf85382b725	SW4	0,006905123601712471	SW	d__Bacteria	Verrucomicrobiota	Verrucomicrobiae	Verrucomicrobiales	Rubritaleaceae	Genus < 1% abund.
120f1919f47bb5fa1be773b915a1b436	SW4	0,006076508769506974	SW	d__Bacteria	Proteobacteria	Gammaproteobacteria	Unknown Gammaproteobacteria (Class)	Unknown Gammaproteobacteria (Class)	Genus < 1% abund.
453c840a7cb348fd1b60cb3721c65820	SW4	0,005109791465267228	SW	d__Bacteria	Unknown d__Bacteria (Kingdom)	Unknown d__Bacteria (Kingdom)	Unknown d__Bacteria (Kingdom)	Unknown d__Bacteria (Kingdom)	Genus < 1% abund.
47c62a0ffbbc645d553d9379d80e0aee	SW4	0,004557381577130231	SW	d__Bacteria	Actinobacteriota	Actinobacteria	Micrococcales	Micrococcaceae	Genus < 1% abund.
62c4f0cfd9899dd9aa8e28e4c92fa04d	SW4	0,003866869216958984	SW	d__Bacteria	Proteobacteria	Gammaproteobacteria	Enterobacterales	Pseudoalteromonadaceae	Genus < 1% abund.
8aedaa28f653aa1eba2b8ba88b8b608c	SW4	0,003590664272890485	SW	d__Bacteria	Planctomycetota	Planctomycetes	Pirellulales	Pirellulaceae	Genus < 1% abund.
76cf0efafb06dd0365f04589a01b9462	SW4	0,003038254384753487	SW	d__Bacteria	Proteobacteria	Alphaproteobacteria	Sphingomonadales	Sphingomonadaceae	Genus < 1% abund.
5f48a2a453c06cd923536826d30a69ef	SW4	0,002762049440684988	SW	d__Bacteria	Proteobacteria	Alphaproteobacteria	Caulobacterales	Caulobacteraceae	Genus < 1% abund.
e0231bc03ec5e31097e63c321db6f5e4	SW4	0,002485844496616489	SW	d__Bacteria	Actinobacteriota	Actinobacteria	Corynebacteriales	Corynebacteriaceae	Genus < 1% abund.
717177fe9a7e8d88a373e20c6b68794d	SW4	0,002347742024582240	SW	d__Bacteria	Proteobacteria	Gammaproteobacteria	Xanthomonadales	Xanthomonadaceae	Genus < 1% abund.
258f99c2695e9e8881d25d7609be5028	SW4	0,002209639552547991	SW	d__Bacteria	Firmicutes	Bacilli	Lactobacillales	Streptococcaceae	Genus < 1% abund.
35b66d17d703b410b2610dd0934a71e4	SW4	0,002209639552547991	SW	d__Bacteria	Actinobacteriota	Actinobacteria	Micrococcales	Micrococcaceae	Genus < 1% abund.
b3af6ea37fab5c552173414962d86faf	SW4	0,002209639552547991	SW	d__Bacteria	Proteobacteria	Alphaproteobacteria	Rhodobacterales	Rhodobacteraceae	Genus < 1% abund.
d8f128daebf15040273441e980eef6ba	SW4	0,002071537080513741	SW	d__Bacteria	Actinobacteriota	Actinobacteria	Corynebacteriales	Nocardiaceae	Genus < 1% abund.
304c9acf0711fa5239f5bce21620936b	SW4	0,001795332136445242	SW	d__Bacteria	Bacteroidota	Bacteroidia	Unknown Bacteroidia (Class)	Unknown Bacteroidia (Class)	Genus < 1% abund.
861b3b18a1a7f2ea116ac673ea72447f	SW4	0,001795332136445242	SW	d__Bacteria	Bacteroidota	Bacteroidia	Chitinophagales	Saprospiraceae	Genus < 1% abund.
da75e94214f9ef21820a7df1b706fcde	SW4	0,001381024720342494	SW	d__Bacteria	Proteobacteria	Gammaproteobacteria	Burkholderiales	Unknown Burkholderiales (Order)	Genus < 1% abund.
ac12327724a5ee426820df0acf1a07ad	SW4	0,001242922248308245	SW	d__Bacteria	Proteobacteria	Alphaproteobacteria	Kordiimonadales	uncultured	Genus < 1% abund.
e7b07c727602f48ca3fe5cb5d7c17142	SW4	0,001242922248308245	SW	d__Bacteria	Proteobacteria	Gammaproteobacteria	Enterobacterales	Kangiellaceae	Genus < 1% abund.
f775686389ef96974cbdfbc7e6f9523f	SW4	0,001242922248308245	SW	d__Bacteria	Actinobacteriota	Acidimicrobiia	Microtrichales	Microtrichaceae	Genus < 1% abund.
fe1db7e112ac3d453cffedcea289479b	SW4	0,000966717304239746	SW	d__Bacteria	Proteobacteria	Alphaproteobacteria	Rhodobacterales	Rhodobacteraceae	Genus < 1% abund.
65bdb315874beb3e45bb115ce0fe1238	SW4	0,000690512360171247	SW	d__Bacteria	Proteobacteria	Gammaproteobacteria	Burkholderiales	Neisseriaceae	Genus < 1% abund.
e6ea5669a9220aa15492d7d3b69a60ec	SW4	0,000690512360171247	SW	d__Bacteria	Firmicutes	Clostridia	Clostridiales	Clostridiaceae	Genus < 1% abund.
ea3d45ab074254c7698a0957e928dc2c	SW4	0,000690512360171247	SW	d__Bacteria	Bacteroidota	Bacteroidia	Flavobacteriales	Weeksellaceae	Genus < 1% abund.
00d93177a8b0764f94d4cf98b498c0dc	SW4	0,000000000000000000	SW	d__Bacteria	Firmicutes	Bacilli	Staphylococcales	Staphylococcaceae	Genus < 1% abund.
077f6aa683ecebd3658fe6c7b9ccdeb6	SW4	0,000000000000000000	SW	d__Bacteria	Planctomycetota	Planctomycetes	Pirellulales	Pirellulaceae	Genus < 1% abund.
0944c58fbafc2168d5eaa355c80c4c65	SW4	0,000000000000000000	SW	d__Bacteria	Proteobacteria	Gammaproteobacteria	Enterobacterales	Pasteurellaceae	Genus < 1% abund.
0a71b29dd02b28e0a56a3401888fdc55	SW4	0,000000000000000000	SW	d__Bacteria	Proteobacteria	Alphaproteobacteria	Rhodobacterales	Rhodobacteraceae	Genus < 1% abund.
0c2ef06ce59cd08230737dae95a514eb	SW4	0,000000000000000000	SW	d__Bacteria	Proteobacteria	Alphaproteobacteria	Rhizobiales	Xanthobacteraceae	Genus < 1% abund.
0ca4d4b383af6eb5eaf00b23632515d0	SW4	0,000000000000000000	SW	d__Bacteria	Bacteroidota	Bacteroidia	Bacteroidales	Dysgonomonadaceae	Genus < 1% abund.
1030dc04eeeff30fdaaf4b4e3f2e08c7	SW4	0,000000000000000000	SW	d__Bacteria	Proteobacteria	Alphaproteobacteria	Acetobacterales	Acetobacteraceae	Genus < 1% abund.
224d2698219962bf2c80e934a8d5e35d	SW4	0,000000000000000000	SW	d__Bacteria	Proteobacteria	Alphaproteobacteria	Rhizobiales	Rhizobiaceae	Genus < 1% abund.
239fa6638f1d6e8c78d89373441411f3	SW4	0,000000000000000000	SW	d__Bacteria	Bacteroidota	Bacteroidia	Flavobacteriales	Weeksellaceae	Genus < 1% abund.
26a761172148a957012d607412e6bea6	SW4	0,000000000000000000	SW	d__Bacteria	Proteobacteria	Alphaproteobacteria	Rhodobacterales	Rhodobacteraceae	Genus < 1% abund.
283ab1a8a5386f310efcdd1739b57189	SW4	0,000000000000000000	SW	d__Bacteria	Proteobacteria	Gammaproteobacteria	Burkholderiales	Comamonadaceae	Genus < 1% abund.
38c293d315c01a5100f676e9bf9b9e6f	SW4	0,000000000000000000	SW	d__Bacteria	Proteobacteria	Alphaproteobacteria	Unknown Alphaproteobacteria (Class)	Unknown Alphaproteobacteria (Class)	Genus < 1% abund.
3a85e2bbda35ecaa2e96d9754d872f09	SW4	0,000000000000000000	SW	d__Bacteria	Proteobacteria	Gammaproteobacteria	Gammaproteobacteria_Incertae_Sedis	Unknown_Family	Genus < 1% abund.
3eb2cc5a9df4f6c54f56f36394b26d30	SW4	0,000000000000000000	SW	d__Bacteria	Proteobacteria	Gammaproteobacteria	Burkholderiales	Methylophilaceae	Genus < 1% abund.
448041edd7f2bc82fa004aa8786fb39d	SW4	0,000000000000000000	SW	d__Bacteria	Proteobacteria	Alphaproteobacteria	Holosporales	Holosporaceae	Genus < 1% abund.
478a361e101d82e5ce9176f9addc9965	SW4	0,000000000000000000	SW	d__Bacteria	Proteobacteria	Alphaproteobacteria	Rhizobiales	Stappiaceae	Genus < 1% abund.
479e421ddfa5ac82775483ee9b46b879	SW4	0,000000000000000000	SW	d__Bacteria	Proteobacteria	Gammaproteobacteria	Burkholderiales	Oxalobacteraceae	Genus < 1% abund.
4905b3436df3353f7c95b182e88d3107	SW4	0,000000000000000000	SW	d__Bacteria	Proteobacteria	Alphaproteobacteria	Rhizobiales	Rhizobiaceae	Genus < 1% abund.
4a250096880e686adbd66f82428dfcf0	SW4	0,000000000000000000	SW	d__Bacteria	Proteobacteria	Gammaproteobacteria	Pseudomonadales	Halomonadaceae	Genus < 1% abund.
4a268b02d9f600944c7ea8f4b8737564	SW4	0,000000000000000000	SW	d__Bacteria	Proteobacteria	Gammaproteobacteria	Enterobacterales	Enterobacteriaceae	Genus < 1% abund.
4c518a7fa15cc7fcdfdf0e0c29cadab6	SW4	0,000000000000000000	SW	d__Bacteria	Proteobacteria	Alphaproteobacteria	Sphingomonadales	Sphingomonadaceae	Genus < 1% abund.
4ea2fb73d7077b5967019273947a8e40	SW4	0,000000000000000000	SW	d__Bacteria	Verrucomicrobiota	Verrucomicrobiae	Verrucomicrobiales	Rubritaleaceae	Genus < 1% abund.
52b472caf681c3754daf2f8847f010c7	SW4	0,000000000000000000	SW	d__Bacteria	Proteobacteria	Alphaproteobacteria	Sphingomonadales	Sphingomonadaceae	Genus < 1% abund.
540b75b17ddef1a4029776f054ebc644	SW4	0,000000000000000000	SW	d__Bacteria	Proteobacteria	Gammaproteobacteria	Burkholderiales	Oxalobacteraceae	Genus < 1% abund.
5824c0c1491afedbcf7ed138e5a793e6	SW4	0,000000000000000000	SW	d__Bacteria	Deinococcota	Deinococci	Deinococcales	Deinococcaceae	Genus < 1% abund.
5c75b42206bf71165f9f6f7d07d78e3c	SW4	0,000000000000000000	SW	d__Bacteria	Actinobacteriota	Actinobacteria	Propionibacteriales	Propionibacteriaceae	Genus < 1% abund.
5c8931c43a8a43b634738a1d16c29052	SW4	0,000000000000000000	SW	d__Bacteria	Proteobacteria	Gammaproteobacteria	Burkholderiales	Comamonadaceae	Genus < 1% abund.
621496b3f3985c1c62eef1c85881361c	SW4	0,000000000000000000	SW	d__Bacteria	Actinobacteriota	Actinobacteria	Corynebacteriales	Nocardiaceae	Genus < 1% abund.
66b0be39d55de1373957d283ab49a0c6	SW4	0,000000000000000000	SW	d__Bacteria	Planctomycetota	Planctomycetes	Planctomycetales	uncultured	Genus < 1% abund.
713f756052f34b79b8fe95dfb72f1e74	SW4	0,000000000000000000	SW	d__Bacteria	Proteobacteria	Alphaproteobacteria	Rhizobiales	Beijerinckiaceae	Genus < 1% abund.
7e72ec733d9bd7b74bfc78f783aa22b5	SW4	0,000000000000000000	SW	d__Bacteria	Proteobacteria	Alphaproteobacteria	Rhodobacterales	Rhodobacteraceae	Genus < 1% abund.
7ffe3b98dc65483286a8e6d00fdc1b3b	SW4	0,000000000000000000	SW	d__Bacteria	Proteobacteria	Alphaproteobacteria	Rhizobiales	Xanthobacteraceae	Genus < 1% abund.
818f54e914f1a0e96f5adec01569add4	SW4	0,000000000000000000	SW	d__Bacteria	Proteobacteria	Gammaproteobacteria	Burkholderiales	Methylophilaceae	Genus < 1% abund.
83f277e5a5be551cbd54574df05ae484	SW4	0,000000000000000000	SW	d__Bacteria	Proteobacteria	Gammaproteobacteria	Pseudomonadales	Halomonadaceae	Genus < 1% abund.
85a0fae7501c3654671e458a5e780882	SW4	0,000000000000000000	SW	d__Bacteria	Actinobacteriota	Actinobacteria	Micrococcales	Microbacteriaceae	Genus < 1% abund.
86012bd258ec9ce9a7478f48541dc04a	SW4	0,000000000000000000	SW	d__Bacteria	Planctomycetota	Planctomycetes	Pirellulales	Pirellulaceae	Genus < 1% abund.
894ebebd0f6b340fb6f788166150dbc7	SW4	0,000000000000000000	SW	d__Bacteria	Bdellovibrionota	Bdellovibrionia	Bacteriovoracales	Bacteriovoracaceae	Genus < 1% abund.
8a16de02954b652fc19c2798f1dc1446	SW4	0,000000000000000000	SW	d__Bacteria	Proteobacteria	Gammaproteobacteria	Pseudomonadales	Pseudohongiellaceae	Genus < 1% abund.
8c566bbc7357a3e300b2f8f32b0a055e	SW4	0,000000000000000000	SW	d__Bacteria	Bacteroidota	Bacteroidia	Flavobacteriales	Flavobacteriaceae	Genus < 1% abund.
8e87490f9dbfd65f3da1f572b477ab36	SW4	0,000000000000000000	SW	d__Bacteria	Bacteroidota	Rhodothermia	Balneolales	Balneolaceae	Genus < 1% abund.
9100002eb8c412e220b49e5f93e5e499	SW4	0,000000000000000000	SW	d__Bacteria	Chloroflexi	JG30-KF-CM66	JG30-KF-CM66	JG30-KF-CM66	Genus < 1% abund.
92a7944c9dbd57da01b8df07b314c7e5	SW4	0,000000000000000000	SW	d__Bacteria	Proteobacteria	Gammaproteobacteria	Legionellales	Legionellaceae	Genus < 1% abund.
969158baa2081ccad51855338c5d9d64	SW4	0,000000000000000000	SW	d__Bacteria	Firmicutes	Bacilli	Bacillales	Unknown Bacillales (Order)	Genus < 1% abund.
96a50d9af4f0088167bb31761b473e8d	SW4	0,000000000000000000	SW	d__Bacteria	Proteobacteria	Gammaproteobacteria	Pseudomonadales	Saccharospirillaceae	Genus < 1% abund.
999e381d8d5c28de615fabc5c45b2035	SW4	0,000000000000000000	SW	d__Bacteria	Actinobacteriota	Actinobacteria	Micrococcales	Microbacteriaceae	Genus < 1% abund.
9b9a1dbee03012b98e65a39a0ddb6094	SW4	0,000000000000000000	SW	d__Bacteria	Firmicutes	Clostridia	Peptostreptococcales-Tissierellales	Unknown Peptostreptococcales-Tissierellales (Order)	Genus < 1% abund.
9cc91204215d21b3b9dcd24405f461c6	SW4	0,000000000000000000	SW	d__Bacteria	Proteobacteria	Alphaproteobacteria	Sphingomonadales	Sphingomonadaceae	Genus < 1% abund.
9ddc4c1590f8ed2d2f04e0424b2b2800	SW4	0,000000000000000000	SW	d__Bacteria	Proteobacteria	Alphaproteobacteria	Reyranellales	Reyranellaceae	Genus < 1% abund.
a0b4753e483b7766ffe5ae0dee25948e	SW4	0,000000000000000000	SW	d__Archaea	Halobacterota	Halobacteria	Halobacterales	Haloferacaceae	Genus < 1% abund.
a423a5b7d9bda766a8df4ca76c0fd477	SW4	0,000000000000000000	SW	d__Bacteria	Firmicutes	Bacilli	Lactobacillales	Lactobacillaceae	Genus < 1% abund.
a6bc09abd7f93dc6028ed3c0c5035fa7	SW4	0,000000000000000000	SW	d__Bacteria	Actinobacteriota	Actinobacteria	PeM15	PeM15	Genus < 1% abund.
a79bf1dfcad09e6257b8894e6995836f	SW4	0,000000000000000000	SW	d__Bacteria	Bacteroidota	Bacteroidia	Flavobacteriales	Flavobacteriaceae	Genus < 1% abund.
b075d5f1c50fe681e7ed998f3da487da	SW4	0,000000000000000000	SW	d__Bacteria	Dependentiae	Babeliae	Babeliales	Vermiphilaceae	Genus < 1% abund.
b4455bcffc08b0a27a53ed54143aed97	SW4	0,000000000000000000	SW	d__Bacteria	Bacteroidota	Bacteroidia	Chitinophagales	Saprospiraceae	Genus < 1% abund.
b5e6833518ba6d25406fd33824237e97	SW4	0,000000000000000000	SW	d__Bacteria	Planctomycetota	Planctomycetes	Pirellulales	Pirellulaceae	Genus < 1% abund.
bf7a81d00a7c3f6f5ad5043f922a90bc	SW4	0,000000000000000000	SW	d__Bacteria	Cyanobacteria	Vampirivibrionia	Unknown Vampirivibrionia (Class)	Unknown Vampirivibrionia (Class)	Genus < 1% abund.
c26f2b17659d13e1f93141a7f14b42ee	SW4	0,000000000000000000	SW	d__Bacteria	Firmicutes	Clostridia	Unknown Clostridia (Class)	Unknown Clostridia (Class)	Genus < 1% abund.
c4f4782b696a25ec41a22707239efa9c	SW4	0,000000000000000000	SW	d__Bacteria	Proteobacteria	Alphaproteobacteria	Rhodospirillales	Thalassospiraceae	Genus < 1% abund.
cc7c7b77b5f91e9b156d229fe7025ac4	SW4	0,000000000000000000	SW	d__Bacteria	Firmicutes	Bacilli	Bacillales	Planococcaceae	Genus < 1% abund.
ccc93f3bdcca43deb645e36e992ced38	SW4	0,000000000000000000	SW	d__Bacteria	Proteobacteria	Alphaproteobacteria	Rhizobiales	Rhizobiaceae	Genus < 1% abund.
cfc65328d6fc5aae484370e4c6d72b25	SW4	0,000000000000000000	SW	d__Bacteria	Proteobacteria	Alphaproteobacteria	Rhizobiales	Rhizobiaceae	Genus < 1% abund.
cff7a83e70b2e61bd8685bd4bf16aa34	SW4	0,000000000000000000	SW	d__Bacteria	Proteobacteria	Alphaproteobacteria	Caulobacterales	Caulobacteraceae	Genus < 1% abund.
d60b91f02132a43fc5fc8615efab1b39	SW4	0,000000000000000000	SW	d__Bacteria	Cyanobacteria	Cyanobacteriia	Synechococcales	Cyanobiaceae	Genus < 1% abund.
d72a70f3527ae4f2e8a0fdde9bcfd27d	SW4	0,000000000000000000	SW	d__Bacteria	Planctomycetota	Planctomycetes	Planctomycetales	Gimesiaceae	Genus < 1% abund.
d82706af773e945f6798ef7208e64624	SW4	0,000000000000000000	SW	d__Bacteria	Actinobacteriota	Actinobacteria	Micrococcales	Unknown Micrococcales (Order)	Genus < 1% abund.
d82d36ac60958dc35ecd44a149181973	SW4	0,000000000000000000	SW	d__Bacteria	Proteobacteria	Gammaproteobacteria	Diplorickettsiales	Diplorickettsiaceae	Genus < 1% abund.
d94444d94b710745cbb1efb0ad6f0ea8	SW4	0,000000000000000000	SW	d__Bacteria	Proteobacteria	Gammaproteobacteria	Enterobacterales	Aeromonadaceae	Genus < 1% abund.
e09a33133b60e13ec36a0e9de9e5b25c	SW4	0,000000000000000000	SW	d__Bacteria	Proteobacteria	Gammaproteobacteria	Burkholderiales	Alcaligenaceae	Genus < 1% abund.
e66a6b8894669c8450e8068f8f73e9ed	SW4	0,000000000000000000	SW	d__Bacteria	Proteobacteria	Alphaproteobacteria	Rhodobacterales	Rhodobacteraceae	Genus < 1% abund.
e6dd6832d85887b65b0a81466c5a3798	SW4	0,000000000000000000	SW	d__Bacteria	Proteobacteria	Alphaproteobacteria	Rhizobiales	Beijerinckiaceae	Genus < 1% abund.
e7073162bf3a25bd8a344047480314b1	SW4	0,000000000000000000	SW	d__Bacteria	Proteobacteria	Gammaproteobacteria	Burkholderiales	Burkholderiaceae	Genus < 1% abund.
e793cc0c32375aa1c09a3b7d0465a1fc	SW4	0,000000000000000000	SW	d__Bacteria	Proteobacteria	Alphaproteobacteria	Rhizobiales	Stappiaceae	Genus < 1% abund.
ef5468f398c753893662ac901c2d6839	SW4	0,000000000000000000	SW	d__Bacteria	Bacteroidota	Bacteroidia	Bacteroidales	Unknown Bacteroidales (Order)	Genus < 1% abund.
f20fcbda4e813711a43cc20487ad89f6	SW4	0,000000000000000000	SW	d__Bacteria	Verrucomicrobiota	Chlamydiae	Chlamydiales	Simkaniaceae	Genus < 1% abund.
f552a1946c21b2d37f58c56c69e14843	SW4	0,000000000000000000	SW	d__Bacteria	Proteobacteria	Gammaproteobacteria	Pseudomonadales	Marinobacteraceae	Genus < 1% abund.
f9e018a6183671e633658e6802d94c40	SW4	0,000000000000000000	SW	d__Bacteria	Proteobacteria	Gammaproteobacteria	Gammaproteobacteria_Incertae_Sedis	Unknown_Family	Genus < 1% abund.
25f64cfc8125dcf82c4a671313e335b9	SW5	0,495586652314316478	SW	d__Bacteria	Proteobacteria	Gammaproteobacteria	Enterobacterales	Vibrionaceae	Vibrio
f0c60d80f36628214a0a7533f9739b39	SW5	0,237459634015069948	SW	d__Bacteria	Fusobacteriota	Fusobacteriia	Fusobacteriales	Fusobacteriaceae	Cetobacterium
b45acc398a428e17b4002b84bbd78b22	SW5	0,055758880516684609	SW	d__Bacteria	Proteobacteria	Gammaproteobacteria	Enterobacterales	Shewanellaceae	Shewanella
0e7799e5b75a739c22b0db701757eb4c	SW5	0,041550053821313243	SW	d__Bacteria	Verrucomicrobiota	Verrucomicrobiae	Verrucomicrobiales	Rubritaleaceae	Haloferula
5d60dfecdcf8a076236d3bf85382b725	SW5	0,028417653390742734	SW	d__Bacteria	Verrucomicrobiota	Verrucomicrobiae	Verrucomicrobiales	Rubritaleaceae	Unknown
a7ec76218b8ea432e68937d55d06aeb6	SW5	0,027341227125941871	SW	d__Bacteria	Proteobacteria	Gammaproteobacteria	Pseudomonadales	Pseudomonadaceae	Pseudomonas
f5906520a4a8b9d341198faa2787c438	SW5	0,020021528525296019	SW	d__Bacteria	Proteobacteria	Gammaproteobacteria	Enterobacterales	Vibrionaceae	Salinivibrio
6d2a9bcf8aae3ff675e80ed4991c7d5d	SW5	0,018729817007534982	SW	d__Bacteria	Proteobacteria	Gammaproteobacteria	Pseudomonadales	Moraxellaceae	Acinetobacter
453c840a7cb348fd1b60cb3721c65820	SW5	0,010764262648008612	SW	d__Bacteria	Unknown d__Bacteria (Kingdom)	Unknown d__Bacteria (Kingdom)	Unknown d__Bacteria (Kingdom)	Unknown d__Bacteria (Kingdom)	Unknown
7e72ec733d9bd7b74bfc78f783aa22b5	SW5	0,009472551130247579	SW	d__Bacteria	Proteobacteria	Alphaproteobacteria	Rhodobacterales	Rhodobacteraceae	Genus < 1% abund.
47c62a0ffbbc645d553d9379d80e0aee	SW5	0,009257265877287407	SW	d__Bacteria	Actinobacteriota	Actinobacteria	Micrococcales	Micrococcaceae	Genus < 1% abund.
b3af6ea37fab5c552173414962d86faf	SW5	0,008396124865446717	SW	d__Bacteria	Proteobacteria	Alphaproteobacteria	Rhodobacterales	Rhodobacteraceae	Genus < 1% abund.
f552a1946c21b2d37f58c56c69e14843	SW5	0,004951560818083962	SW	d__Bacteria	Proteobacteria	Gammaproteobacteria	Pseudomonadales	Marinobacteraceae	Genus < 1% abund.
55934115c6f06e1d2fe64b1bb5ee9058	SW5	0,004520990312163617	SW	d__Bacteria	Actinobacteriota	Actinobacteria	Propionibacteriales	Propionibacteriaceae	Genus < 1% abund.
5f48a2a453c06cd923536826d30a69ef	SW5	0,004520990312163617	SW	d__Bacteria	Proteobacteria	Alphaproteobacteria	Caulobacterales	Caulobacteraceae	Genus < 1% abund.
5c8931c43a8a43b634738a1d16c29052	SW5	0,004305705059203444	SW	d__Bacteria	Proteobacteria	Gammaproteobacteria	Burkholderiales	Comamonadaceae	Genus < 1% abund.
51bda0daf934b61ca2ce5129f8d6a86c	SW5	0,004090419806243272	SW	d__Bacteria	Firmicutes	Unknown Firmicutes (Phylum)	Unknown Firmicutes (Phylum)	Unknown Firmicutes (Phylum)	Genus < 1% abund.
38c293d315c01a5100f676e9bf9b9e6f	SW5	0,003013993541442411	SW	d__Bacteria	Proteobacteria	Alphaproteobacteria	Unknown Alphaproteobacteria (Class)	Unknown Alphaproteobacteria (Class)	Genus < 1% abund.
4c518a7fa15cc7fcdfdf0e0c29cadab6	SW5	0,002583423035522067	SW	d__Bacteria	Proteobacteria	Alphaproteobacteria	Sphingomonadales	Sphingomonadaceae	Genus < 1% abund.
8aedaa28f653aa1eba2b8ba88b8b608c	SW5	0,002368137782561894	SW	d__Bacteria	Planctomycetota	Planctomycetes	Pirellulales	Pirellulaceae	Genus < 1% abund.
478a361e101d82e5ce9176f9addc9965	SW5	0,001937567276641550	SW	d__Bacteria	Proteobacteria	Alphaproteobacteria	Rhizobiales	Stappiaceae	Genus < 1% abund.
86012bd258ec9ce9a7478f48541dc04a	SW5	0,001937567276641550	SW	d__Bacteria	Planctomycetota	Planctomycetes	Pirellulales	Pirellulaceae	Genus < 1% abund.
120f1919f47bb5fa1be773b915a1b436	SW5	0,001722282023681378	SW	d__Bacteria	Proteobacteria	Gammaproteobacteria	Unknown Gammaproteobacteria (Class)	Unknown Gammaproteobacteria (Class)	Genus < 1% abund.
9100002eb8c412e220b49e5f93e5e499	SW5	0,001291711517761033	SW	d__Bacteria	Chloroflexi	JG30-KF-CM66	JG30-KF-CM66	JG30-KF-CM66	Genus < 1% abund.
00d93177a8b0764f94d4cf98b498c0dc	SW5	0,000000000000000000	SW	d__Bacteria	Firmicutes	Bacilli	Staphylococcales	Staphylococcaceae	Genus < 1% abund.
077f6aa683ecebd3658fe6c7b9ccdeb6	SW5	0,000000000000000000	SW	d__Bacteria	Planctomycetota	Planctomycetes	Pirellulales	Pirellulaceae	Genus < 1% abund.
0944c58fbafc2168d5eaa355c80c4c65	SW5	0,000000000000000000	SW	d__Bacteria	Proteobacteria	Gammaproteobacteria	Enterobacterales	Pasteurellaceae	Genus < 1% abund.
0a71b29dd02b28e0a56a3401888fdc55	SW5	0,000000000000000000	SW	d__Bacteria	Proteobacteria	Alphaproteobacteria	Rhodobacterales	Rhodobacteraceae	Genus < 1% abund.
0c2ef06ce59cd08230737dae95a514eb	SW5	0,000000000000000000	SW	d__Bacteria	Proteobacteria	Alphaproteobacteria	Rhizobiales	Xanthobacteraceae	Genus < 1% abund.
0ca4d4b383af6eb5eaf00b23632515d0	SW5	0,000000000000000000	SW	d__Bacteria	Bacteroidota	Bacteroidia	Bacteroidales	Dysgonomonadaceae	Genus < 1% abund.
1030dc04eeeff30fdaaf4b4e3f2e08c7	SW5	0,000000000000000000	SW	d__Bacteria	Proteobacteria	Alphaproteobacteria	Acetobacterales	Acetobacteraceae	Genus < 1% abund.
1c93776da4217ec10dc25fefd6746695	SW5	0,000000000000000000	SW	d__Bacteria	Firmicutes	Bacilli	Bacillales	Bacillaceae	Genus < 1% abund.
224d2698219962bf2c80e934a8d5e35d	SW5	0,000000000000000000	SW	d__Bacteria	Proteobacteria	Alphaproteobacteria	Rhizobiales	Rhizobiaceae	Genus < 1% abund.
239fa6638f1d6e8c78d89373441411f3	SW5	0,000000000000000000	SW	d__Bacteria	Bacteroidota	Bacteroidia	Flavobacteriales	Weeksellaceae	Genus < 1% abund.
258f99c2695e9e8881d25d7609be5028	SW5	0,000000000000000000	SW	d__Bacteria	Firmicutes	Bacilli	Lactobacillales	Streptococcaceae	Genus < 1% abund.
26a761172148a957012d607412e6bea6	SW5	0,000000000000000000	SW	d__Bacteria	Proteobacteria	Alphaproteobacteria	Rhodobacterales	Rhodobacteraceae	Genus < 1% abund.
283ab1a8a5386f310efcdd1739b57189	SW5	0,000000000000000000	SW	d__Bacteria	Proteobacteria	Gammaproteobacteria	Burkholderiales	Comamonadaceae	Genus < 1% abund.
304c9acf0711fa5239f5bce21620936b	SW5	0,000000000000000000	SW	d__Bacteria	Bacteroidota	Bacteroidia	Unknown Bacteroidia (Class)	Unknown Bacteroidia (Class)	Genus < 1% abund.
35b66d17d703b410b2610dd0934a71e4	SW5	0,000000000000000000	SW	d__Bacteria	Actinobacteriota	Actinobacteria	Micrococcales	Micrococcaceae	Genus < 1% abund.
3a85e2bbda35ecaa2e96d9754d872f09	SW5	0,000000000000000000	SW	d__Bacteria	Proteobacteria	Gammaproteobacteria	Gammaproteobacteria_Incertae_Sedis	Unknown_Family	Genus < 1% abund.
3eb2cc5a9df4f6c54f56f36394b26d30	SW5	0,000000000000000000	SW	d__Bacteria	Proteobacteria	Gammaproteobacteria	Burkholderiales	Methylophilaceae	Genus < 1% abund.
448041edd7f2bc82fa004aa8786fb39d	SW5	0,000000000000000000	SW	d__Bacteria	Proteobacteria	Alphaproteobacteria	Holosporales	Holosporaceae	Genus < 1% abund.
479e421ddfa5ac82775483ee9b46b879	SW5	0,000000000000000000	SW	d__Bacteria	Proteobacteria	Gammaproteobacteria	Burkholderiales	Oxalobacteraceae	Genus < 1% abund.
4905b3436df3353f7c95b182e88d3107	SW5	0,000000000000000000	SW	d__Bacteria	Proteobacteria	Alphaproteobacteria	Rhizobiales	Rhizobiaceae	Genus < 1% abund.
4a250096880e686adbd66f82428dfcf0	SW5	0,000000000000000000	SW	d__Bacteria	Proteobacteria	Gammaproteobacteria	Pseudomonadales	Halomonadaceae	Genus < 1% abund.
4a268b02d9f600944c7ea8f4b8737564	SW5	0,000000000000000000	SW	d__Bacteria	Proteobacteria	Gammaproteobacteria	Enterobacterales	Enterobacteriaceae	Genus < 1% abund.
4ea2fb73d7077b5967019273947a8e40	SW5	0,000000000000000000	SW	d__Bacteria	Verrucomicrobiota	Verrucomicrobiae	Verrucomicrobiales	Rubritaleaceae	Genus < 1% abund.
52b472caf681c3754daf2f8847f010c7	SW5	0,000000000000000000	SW	d__Bacteria	Proteobacteria	Alphaproteobacteria	Sphingomonadales	Sphingomonadaceae	Genus < 1% abund.
540b75b17ddef1a4029776f054ebc644	SW5	0,000000000000000000	SW	d__Bacteria	Proteobacteria	Gammaproteobacteria	Burkholderiales	Oxalobacteraceae	Genus < 1% abund.
5824c0c1491afedbcf7ed138e5a793e6	SW5	0,000000000000000000	SW	d__Bacteria	Deinococcota	Deinococci	Deinococcales	Deinococcaceae	Genus < 1% abund.
5c75b42206bf71165f9f6f7d07d78e3c	SW5	0,000000000000000000	SW	d__Bacteria	Actinobacteriota	Actinobacteria	Propionibacteriales	Propionibacteriaceae	Genus < 1% abund.
621496b3f3985c1c62eef1c85881361c	SW5	0,000000000000000000	SW	d__Bacteria	Actinobacteriota	Actinobacteria	Corynebacteriales	Nocardiaceae	Genus < 1% abund.
62c4f0cfd9899dd9aa8e28e4c92fa04d	SW5	0,000000000000000000	SW	d__Bacteria	Proteobacteria	Gammaproteobacteria	Enterobacterales	Pseudoalteromonadaceae	Genus < 1% abund.
65bdb315874beb3e45bb115ce0fe1238	SW5	0,000000000000000000	SW	d__Bacteria	Proteobacteria	Gammaproteobacteria	Burkholderiales	Neisseriaceae	Genus < 1% abund.
66b0be39d55de1373957d283ab49a0c6	SW5	0,000000000000000000	SW	d__Bacteria	Planctomycetota	Planctomycetes	Planctomycetales	uncultured	Genus < 1% abund.
713f756052f34b79b8fe95dfb72f1e74	SW5	0,000000000000000000	SW	d__Bacteria	Proteobacteria	Alphaproteobacteria	Rhizobiales	Beijerinckiaceae	Genus < 1% abund.
717177fe9a7e8d88a373e20c6b68794d	SW5	0,000000000000000000	SW	d__Bacteria	Proteobacteria	Gammaproteobacteria	Xanthomonadales	Xanthomonadaceae	Genus < 1% abund.
73df155ec7e32ca27d87e56cd9a80436	SW5	0,000000000000000000	SW	d__Bacteria	Proteobacteria	Gammaproteobacteria	Burkholderiales	Comamonadaceae	Genus < 1% abund.
76cf0efafb06dd0365f04589a01b9462	SW5	0,000000000000000000	SW	d__Bacteria	Proteobacteria	Alphaproteobacteria	Sphingomonadales	Sphingomonadaceae	Genus < 1% abund.
7ffe3b98dc65483286a8e6d00fdc1b3b	SW5	0,000000000000000000	SW	d__Bacteria	Proteobacteria	Alphaproteobacteria	Rhizobiales	Xanthobacteraceae	Genus < 1% abund.
818f54e914f1a0e96f5adec01569add4	SW5	0,000000000000000000	SW	d__Bacteria	Proteobacteria	Gammaproteobacteria	Burkholderiales	Methylophilaceae	Genus < 1% abund.
83f277e5a5be551cbd54574df05ae484	SW5	0,000000000000000000	SW	d__Bacteria	Proteobacteria	Gammaproteobacteria	Pseudomonadales	Halomonadaceae	Genus < 1% abund.
85a0fae7501c3654671e458a5e780882	SW5	0,000000000000000000	SW	d__Bacteria	Actinobacteriota	Actinobacteria	Micrococcales	Microbacteriaceae	Genus < 1% abund.
861b3b18a1a7f2ea116ac673ea72447f	SW5	0,000000000000000000	SW	d__Bacteria	Bacteroidota	Bacteroidia	Chitinophagales	Saprospiraceae	Genus < 1% abund.
894ebebd0f6b340fb6f788166150dbc7	SW5	0,000000000000000000	SW	d__Bacteria	Bdellovibrionota	Bdellovibrionia	Bacteriovoracales	Bacteriovoracaceae	Genus < 1% abund.
8a16de02954b652fc19c2798f1dc1446	SW5	0,000000000000000000	SW	d__Bacteria	Proteobacteria	Gammaproteobacteria	Pseudomonadales	Pseudohongiellaceae	Genus < 1% abund.
8c566bbc7357a3e300b2f8f32b0a055e	SW5	0,000000000000000000	SW	d__Bacteria	Bacteroidota	Bacteroidia	Flavobacteriales	Flavobacteriaceae	Genus < 1% abund.
8e87490f9dbfd65f3da1f572b477ab36	SW5	0,000000000000000000	SW	d__Bacteria	Bacteroidota	Rhodothermia	Balneolales	Balneolaceae	Genus < 1% abund.
92a7944c9dbd57da01b8df07b314c7e5	SW5	0,000000000000000000	SW	d__Bacteria	Proteobacteria	Gammaproteobacteria	Legionellales	Legionellaceae	Genus < 1% abund.
969158baa2081ccad51855338c5d9d64	SW5	0,000000000000000000	SW	d__Bacteria	Firmicutes	Bacilli	Bacillales	Unknown Bacillales (Order)	Genus < 1% abund.
96a50d9af4f0088167bb31761b473e8d	SW5	0,000000000000000000	SW	d__Bacteria	Proteobacteria	Gammaproteobacteria	Pseudomonadales	Saccharospirillaceae	Genus < 1% abund.
999e381d8d5c28de615fabc5c45b2035	SW5	0,000000000000000000	SW	d__Bacteria	Actinobacteriota	Actinobacteria	Micrococcales	Microbacteriaceae	Genus < 1% abund.
9b9a1dbee03012b98e65a39a0ddb6094	SW5	0,000000000000000000	SW	d__Bacteria	Firmicutes	Clostridia	Peptostreptococcales-Tissierellales	Unknown Peptostreptococcales-Tissierellales (Order)	Genus < 1% abund.
9cc91204215d21b3b9dcd24405f461c6	SW5	0,000000000000000000	SW	d__Bacteria	Proteobacteria	Alphaproteobacteria	Sphingomonadales	Sphingomonadaceae	Genus < 1% abund.
9ddc4c1590f8ed2d2f04e0424b2b2800	SW5	0,000000000000000000	SW	d__Bacteria	Proteobacteria	Alphaproteobacteria	Reyranellales	Reyranellaceae	Genus < 1% abund.
a0b4753e483b7766ffe5ae0dee25948e	SW5	0,000000000000000000	SW	d__Archaea	Halobacterota	Halobacteria	Halobacterales	Haloferacaceae	Genus < 1% abund.
a423a5b7d9bda766a8df4ca76c0fd477	SW5	0,000000000000000000	SW	d__Bacteria	Firmicutes	Bacilli	Lactobacillales	Lactobacillaceae	Genus < 1% abund.
a6bc09abd7f93dc6028ed3c0c5035fa7	SW5	0,000000000000000000	SW	d__Bacteria	Actinobacteriota	Actinobacteria	PeM15	PeM15	Genus < 1% abund.
a79bf1dfcad09e6257b8894e6995836f	SW5	0,000000000000000000	SW	d__Bacteria	Bacteroidota	Bacteroidia	Flavobacteriales	Flavobacteriaceae	Genus < 1% abund.
a7c7dfd694cb7b9d08a23194086addde	SW5	0,000000000000000000	SW	d__Bacteria	Proteobacteria	Gammaproteobacteria	Enterobacterales	Enterobacteriaceae	Genus < 1% abund.
ac12327724a5ee426820df0acf1a07ad	SW5	0,000000000000000000	SW	d__Bacteria	Proteobacteria	Alphaproteobacteria	Kordiimonadales	uncultured	Genus < 1% abund.
b075d5f1c50fe681e7ed998f3da487da	SW5	0,000000000000000000	SW	d__Bacteria	Dependentiae	Babeliae	Babeliales	Vermiphilaceae	Genus < 1% abund.
b4455bcffc08b0a27a53ed54143aed97	SW5	0,000000000000000000	SW	d__Bacteria	Bacteroidota	Bacteroidia	Chitinophagales	Saprospiraceae	Genus < 1% abund.
b5e6833518ba6d25406fd33824237e97	SW5	0,000000000000000000	SW	d__Bacteria	Planctomycetota	Planctomycetes	Pirellulales	Pirellulaceae	Genus < 1% abund.
bf7a81d00a7c3f6f5ad5043f922a90bc	SW5	0,000000000000000000	SW	d__Bacteria	Cyanobacteria	Vampirivibrionia	Unknown Vampirivibrionia (Class)	Unknown Vampirivibrionia (Class)	Genus < 1% abund.
c26f2b17659d13e1f93141a7f14b42ee	SW5	0,000000000000000000	SW	d__Bacteria	Firmicutes	Clostridia	Unknown Clostridia (Class)	Unknown Clostridia (Class)	Genus < 1% abund.
c4f4782b696a25ec41a22707239efa9c	SW5	0,000000000000000000	SW	d__Bacteria	Proteobacteria	Alphaproteobacteria	Rhodospirillales	Thalassospiraceae	Genus < 1% abund.
cc7c7b77b5f91e9b156d229fe7025ac4	SW5	0,000000000000000000	SW	d__Bacteria	Firmicutes	Bacilli	Bacillales	Planococcaceae	Genus < 1% abund.
ccc93f3bdcca43deb645e36e992ced38	SW5	0,000000000000000000	SW	d__Bacteria	Proteobacteria	Alphaproteobacteria	Rhizobiales	Rhizobiaceae	Genus < 1% abund.
cfc65328d6fc5aae484370e4c6d72b25	SW5	0,000000000000000000	SW	d__Bacteria	Proteobacteria	Alphaproteobacteria	Rhizobiales	Rhizobiaceae	Genus < 1% abund.
cff7a83e70b2e61bd8685bd4bf16aa34	SW5	0,000000000000000000	SW	d__Bacteria	Proteobacteria	Alphaproteobacteria	Caulobacterales	Caulobacteraceae	Genus < 1% abund.
d60b91f02132a43fc5fc8615efab1b39	SW5	0,000000000000000000	SW	d__Bacteria	Cyanobacteria	Cyanobacteriia	Synechococcales	Cyanobiaceae	Genus < 1% abund.
d72a70f3527ae4f2e8a0fdde9bcfd27d	SW5	0,000000000000000000	SW	d__Bacteria	Planctomycetota	Planctomycetes	Planctomycetales	Gimesiaceae	Genus < 1% abund.
d82706af773e945f6798ef7208e64624	SW5	0,000000000000000000	SW	d__Bacteria	Actinobacteriota	Actinobacteria	Micrococcales	Unknown Micrococcales (Order)	Genus < 1% abund.
d82d36ac60958dc35ecd44a149181973	SW5	0,000000000000000000	SW	d__Bacteria	Proteobacteria	Gammaproteobacteria	Diplorickettsiales	Diplorickettsiaceae	Genus < 1% abund.
d8f128daebf15040273441e980eef6ba	SW5	0,000000000000000000	SW	d__Bacteria	Actinobacteriota	Actinobacteria	Corynebacteriales	Nocardiaceae	Genus < 1% abund.
d94444d94b710745cbb1efb0ad6f0ea8	SW5	0,000000000000000000	SW	d__Bacteria	Proteobacteria	Gammaproteobacteria	Enterobacterales	Aeromonadaceae	Genus < 1% abund.
da75e94214f9ef21820a7df1b706fcde	SW5	0,000000000000000000	SW	d__Bacteria	Proteobacteria	Gammaproteobacteria	Burkholderiales	Unknown Burkholderiales (Order)	Genus < 1% abund.
e0231bc03ec5e31097e63c321db6f5e4	SW5	0,000000000000000000	SW	d__Bacteria	Actinobacteriota	Actinobacteria	Corynebacteriales	Corynebacteriaceae	Genus < 1% abund.
e09a33133b60e13ec36a0e9de9e5b25c	SW5	0,000000000000000000	SW	d__Bacteria	Proteobacteria	Gammaproteobacteria	Burkholderiales	Alcaligenaceae	Genus < 1% abund.
e66a6b8894669c8450e8068f8f73e9ed	SW5	0,000000000000000000	SW	d__Bacteria	Proteobacteria	Alphaproteobacteria	Rhodobacterales	Rhodobacteraceae	Genus < 1% abund.
e6dd6832d85887b65b0a81466c5a3798	SW5	0,000000000000000000	SW	d__Bacteria	Proteobacteria	Alphaproteobacteria	Rhizobiales	Beijerinckiaceae	Genus < 1% abund.
e6ea5669a9220aa15492d7d3b69a60ec	SW5	0,000000000000000000	SW	d__Bacteria	Firmicutes	Clostridia	Clostridiales	Clostridiaceae	Genus < 1% abund.
e7073162bf3a25bd8a344047480314b1	SW5	0,000000000000000000	SW	d__Bacteria	Proteobacteria	Gammaproteobacteria	Burkholderiales	Burkholderiaceae	Genus < 1% abund.
e793cc0c32375aa1c09a3b7d0465a1fc	SW5	0,000000000000000000	SW	d__Bacteria	Proteobacteria	Alphaproteobacteria	Rhizobiales	Stappiaceae	Genus < 1% abund.
e7b07c727602f48ca3fe5cb5d7c17142	SW5	0,000000000000000000	SW	d__Bacteria	Proteobacteria	Gammaproteobacteria	Enterobacterales	Kangiellaceae	Genus < 1% abund.
ea3d45ab074254c7698a0957e928dc2c	SW5	0,000000000000000000	SW	d__Bacteria	Bacteroidota	Bacteroidia	Flavobacteriales	Weeksellaceae	Genus < 1% abund.
ed401254af9ccc2495072eb43fc1c378	SW5	0,000000000000000000	SW	d__Bacteria	Bacteroidota	Bacteroidia	Flavobacteriales	Flavobacteriaceae	Genus < 1% abund.
ef5468f398c753893662ac901c2d6839	SW5	0,000000000000000000	SW	d__Bacteria	Bacteroidota	Bacteroidia	Bacteroidales	Unknown Bacteroidales (Order)	Genus < 1% abund.
f20fcbda4e813711a43cc20487ad89f6	SW5	0,000000000000000000	SW	d__Bacteria	Verrucomicrobiota	Chlamydiae	Chlamydiales	Simkaniaceae	Genus < 1% abund.
f775686389ef96974cbdfbc7e6f9523f	SW5	0,000000000000000000	SW	d__Bacteria	Actinobacteriota	Acidimicrobiia	Microtrichales	Microtrichaceae	Genus < 1% abund.
f9e018a6183671e633658e6802d94c40	SW5	0,000000000000000000	SW	d__Bacteria	Proteobacteria	Gammaproteobacteria	Gammaproteobacteria_Incertae_Sedis	Unknown_Family	Genus < 1% abund.
fe1db7e112ac3d453cffedcea289479b	SW5	0,000000000000000000	SW	d__Bacteria	Proteobacteria	Alphaproteobacteria	Rhodobacterales	Rhodobacteraceae	Genus < 1% abund.

## Sheet: abundance_species
OTU	Sample	Abundance	treatment	Kingdom	Phylum	Class	Order	Family	Genus	Species
f0c60d80f36628214a0a7533f9739b39	FW1	0,205985915492957750	FW	d__Bacteria	Fusobacteriota	Fusobacteriia	Fusobacteriales	Fusobacteriaceae	Cetobacterium	Cetobacterium uncultured_bacterium
25f64cfc8125dcf82c4a671313e335b9	FW1	0,128521126760563376	FW	d__Bacteria	Proteobacteria	Gammaproteobacteria	Enterobacterales	Vibrionaceae	Vibrio	Vibrio Vibrio_ichthyoenteri
8d111809c7e89da4ee2377d4fc451d79	FW1	0,109154929577464782	FW	d__Bacteria	Proteobacteria	Gammaproteobacteria	Pseudomonadales	Pseudomonadaceae	Pseudomonas	Pseudomonas Pseudomonas_veronii
83f277e5a5be551cbd54574df05ae484	FW1	0,095070422535211266	FW	d__Bacteria	Proteobacteria	Gammaproteobacteria	Pseudomonadales	Halomonadaceae	Halomonas	Unknown
51bda0daf934b61ca2ce5129f8d6a86c	FW1	0,072183098591549297	FW	d__Bacteria	Firmicutes	Unknown Firmicutes (Phylum)	Unknown Firmicutes (Phylum)	Unknown Firmicutes (Phylum)	Unknown Firmicutes (Phylum)	Unknown
4a250096880e686adbd66f82428dfcf0	FW1	0,070422535211267609	FW	d__Bacteria	Proteobacteria	Gammaproteobacteria	Pseudomonadales	Halomonadaceae	Salicola	Salicola Salicola_salis
a0b4753e483b7766ffe5ae0dee25948e	FW1	0,068661971830985907	FW	d__Archaea	Halobacterota	Halobacteria	Halobacterales	Haloferacaceae	Unknown Haloferacaceae (Family)	Unknown
d94444d94b710745cbb1efb0ad6f0ea8	FW1	0,051056338028169015	FW	d__Bacteria	Proteobacteria	Gammaproteobacteria	Enterobacterales	Aeromonadaceae	Aeromonas	Aeromonas Aeromonas_sp.
73df155ec7e32ca27d87e56cd9a80436	FW1	0,042253521126760563	FW	d__Bacteria	Proteobacteria	Gammaproteobacteria	Burkholderiales	Comamonadaceae	Tepidimonas	Unknown
52b472caf681c3754daf2f8847f010c7	FW1	0,038732394366197180	FW	d__Bacteria	Proteobacteria	Alphaproteobacteria	Sphingomonadales	Sphingomonadaceae	Sphingomonas	Sphingomonas bacterium_enrichment
bf7a81d00a7c3f6f5ad5043f922a90bc	FW1	0,022887323943661973	FW	d__Bacteria	Cyanobacteria	Vampirivibrionia	Unknown Vampirivibrionia (Class)	Unknown Vampirivibrionia (Class)	Unknown Vampirivibrionia (Class)	Unknown
3eb2cc5a9df4f6c54f56f36394b26d30	FW1	0,021126760563380281	FW	d__Bacteria	Proteobacteria	Gammaproteobacteria	Burkholderiales	Methylophilaceae	Unknown Methylophilaceae (Family)	Unknown
a7c7dfd694cb7b9d08a23194086addde	FW1	0,019366197183098590	FW	d__Bacteria	Proteobacteria	Gammaproteobacteria	Enterobacterales	Enterobacteriaceae	Klebsiella	Klebsiella Enterobacter_sp.
b3af6ea37fab5c552173414962d86faf	FW1	0,017605633802816902	FW	d__Bacteria	Proteobacteria	Alphaproteobacteria	Rhodobacterales	Rhodobacteraceae	Ruegeria	Ruegeria uncultured_Alphaproteobacteria
35b66d17d703b410b2610dd0934a71e4	FW1	0,014084507042253521	FW	d__Bacteria	Actinobacteriota	Actinobacteria	Micrococcales	Micrococcaceae	Unknown Micrococcaceae (Family)	Unknown
1c93776da4217ec10dc25fefd6746695	FW1	0,012323943661971830	FW	d__Bacteria	Firmicutes	Bacilli	Bacillales	Bacillaceae	Bacillus	Bacillus bacterium_L7-3
8e87490f9dbfd65f3da1f572b477ab36	FW1	0,010563380281690141	FW	d__Bacteria	Bacteroidota	Rhodothermia	Balneolales	Balneolaceae	uncultured	uncultured uncultured_bacterium
00d93177a8b0764f94d4cf98b498c0dc	FW1	0,000000000000000000	FW	d__Bacteria	Firmicutes	Bacilli	Staphylococcales	Staphylococcaceae	Staphylococcus	Species < 1% abund.
077f6aa683ecebd3658fe6c7b9ccdeb6	FW1	0,000000000000000000	FW	d__Bacteria	Planctomycetota	Planctomycetes	Pirellulales	Pirellulaceae	Unknown Pirellulaceae (Family)	Species < 1% abund.
0944c58fbafc2168d5eaa355c80c4c65	FW1	0,000000000000000000	FW	d__Bacteria	Proteobacteria	Gammaproteobacteria	Enterobacterales	Pasteurellaceae	Rodentibacter	Species < 1% abund.
0a71b29dd02b28e0a56a3401888fdc55	FW1	0,000000000000000000	FW	d__Bacteria	Proteobacteria	Alphaproteobacteria	Rhodobacterales	Rhodobacteraceae	Cereibacter	Species < 1% abund.
0c2ef06ce59cd08230737dae95a514eb	FW1	0,000000000000000000	FW	d__Bacteria	Proteobacteria	Alphaproteobacteria	Rhizobiales	Xanthobacteraceae	Ancylobacter	Species < 1% abund.
0ca4d4b383af6eb5eaf00b23632515d0	FW1	0,000000000000000000	FW	d__Bacteria	Bacteroidota	Bacteroidia	Bacteroidales	Dysgonomonadaceae	Proteiniphilum	Species < 1% abund.
0e7799e5b75a739c22b0db701757eb4c	FW1	0,000000000000000000	FW	d__Bacteria	Verrucomicrobiota	Verrucomicrobiae	Verrucomicrobiales	Rubritaleaceae	Haloferula	Species < 1% abund.
1030dc04eeeff30fdaaf4b4e3f2e08c7	FW1	0,000000000000000000	FW	d__Bacteria	Proteobacteria	Alphaproteobacteria	Acetobacterales	Acetobacteraceae	Unknown Acetobacteraceae (Family)	Species < 1% abund.
120f1919f47bb5fa1be773b915a1b436	FW1	0,000000000000000000	FW	d__Bacteria	Proteobacteria	Gammaproteobacteria	Unknown Gammaproteobacteria (Class)	Unknown Gammaproteobacteria (Class)	Unknown Gammaproteobacteria (Class)	Species < 1% abund.
224d2698219962bf2c80e934a8d5e35d	FW1	0,000000000000000000	FW	d__Bacteria	Proteobacteria	Alphaproteobacteria	Rhizobiales	Rhizobiaceae	Mesorhizobium	Species < 1% abund.
239fa6638f1d6e8c78d89373441411f3	FW1	0,000000000000000000	FW	d__Bacteria	Bacteroidota	Bacteroidia	Flavobacteriales	Weeksellaceae	Chryseobacterium	Species < 1% abund.
258f99c2695e9e8881d25d7609be5028	FW1	0,000000000000000000	FW	d__Bacteria	Firmicutes	Bacilli	Lactobacillales	Streptococcaceae	Streptococcus	Species < 1% abund.
26a761172148a957012d607412e6bea6	FW1	0,000000000000000000	FW	d__Bacteria	Proteobacteria	Alphaproteobacteria	Rhodobacterales	Rhodobacteraceae	Gemmobacter	Species < 1% abund.
283ab1a8a5386f310efcdd1739b57189	FW1	0,000000000000000000	FW	d__Bacteria	Proteobacteria	Gammaproteobacteria	Burkholderiales	Comamonadaceae	Variovorax	Species < 1% abund.
2f73eae2cbe5a3b352b6fa018b12ab3b	FW1	0,000000000000000000	FW	d__Bacteria	Proteobacteria	Alphaproteobacteria	Reyranellales	Reyranellaceae	Reyranella	Species < 1% abund.
304c9acf0711fa5239f5bce21620936b	FW1	0,000000000000000000	FW	d__Bacteria	Bacteroidota	Bacteroidia	Unknown Bacteroidia (Class)	Unknown Bacteroidia (Class)	Unknown Bacteroidia (Class)	Species < 1% abund.
38c293d315c01a5100f676e9bf9b9e6f	FW1	0,000000000000000000	FW	d__Bacteria	Proteobacteria	Alphaproteobacteria	Unknown Alphaproteobacteria (Class)	Unknown Alphaproteobacteria (Class)	Unknown Alphaproteobacteria (Class)	Species < 1% abund.
3a85e2bbda35ecaa2e96d9754d872f09	FW1	0,000000000000000000	FW	d__Bacteria	Proteobacteria	Gammaproteobacteria	Gammaproteobacteria_Incertae_Sedis	Unknown_Family	Marinicella	Species < 1% abund.
448041edd7f2bc82fa004aa8786fb39d	FW1	0,000000000000000000	FW	d__Bacteria	Proteobacteria	Alphaproteobacteria	Holosporales	Holosporaceae	uncultured	Species < 1% abund.
453c840a7cb348fd1b60cb3721c65820	FW1	0,000000000000000000	FW	d__Bacteria	Unknown d__Bacteria (Kingdom)	Unknown d__Bacteria (Kingdom)	Unknown d__Bacteria (Kingdom)	Unknown d__Bacteria (Kingdom)	Unknown d__Bacteria (Kingdom)	Species < 1% abund.
478a361e101d82e5ce9176f9addc9965	FW1	0,000000000000000000	FW	d__Bacteria	Proteobacteria	Alphaproteobacteria	Rhizobiales	Stappiaceae	Pannonibacter	Species < 1% abund.
479e421ddfa5ac82775483ee9b46b879	FW1	0,000000000000000000	FW	d__Bacteria	Proteobacteria	Gammaproteobacteria	Burkholderiales	Oxalobacteraceae	Massilia	Species < 1% abund.
47c62a0ffbbc645d553d9379d80e0aee	FW1	0,000000000000000000	FW	d__Bacteria	Actinobacteriota	Actinobacteria	Micrococcales	Micrococcaceae	Nesterenkonia	Species < 1% abund.
4905b3436df3353f7c95b182e88d3107	FW1	0,000000000000000000	FW	d__Bacteria	Proteobacteria	Alphaproteobacteria	Rhizobiales	Rhizobiaceae	Allorhizobium-Neorhizobium-Pararhizobium-Rhizobium	Species < 1% abund.
4a268b02d9f600944c7ea8f4b8737564	FW1	0,000000000000000000	FW	d__Bacteria	Proteobacteria	Gammaproteobacteria	Enterobacterales	Enterobacteriaceae	Escherichia-Shigella	Species < 1% abund.
4c518a7fa15cc7fcdfdf0e0c29cadab6	FW1	0,000000000000000000	FW	d__Bacteria	Proteobacteria	Alphaproteobacteria	Sphingomonadales	Sphingomonadaceae	Erythrobacter	Species < 1% abund.
4ea2fb73d7077b5967019273947a8e40	FW1	0,000000000000000000	FW	d__Bacteria	Verrucomicrobiota	Verrucomicrobiae	Verrucomicrobiales	Rubritaleaceae	Luteolibacter	Species < 1% abund.
540b75b17ddef1a4029776f054ebc644	FW1	0,000000000000000000	FW	d__Bacteria	Proteobacteria	Gammaproteobacteria	Burkholderiales	Oxalobacteraceae	Janthinobacterium	Species < 1% abund.
55934115c6f06e1d2fe64b1bb5ee9058	FW1	0,000000000000000000	FW	d__Bacteria	Actinobacteriota	Actinobacteria	Propionibacteriales	Propionibacteriaceae	Cutibacterium	Species < 1% abund.
55c4d8734360a5355d83c3c49e5e600e	FW1	0,000000000000000000	FW	d__Bacteria	Actinobacteriota	Actinobacteria	Corynebacteriales	Corynebacteriaceae	Corynebacterium	Species < 1% abund.
5824c0c1491afedbcf7ed138e5a793e6	FW1	0,000000000000000000	FW	d__Bacteria	Deinococcota	Deinococci	Deinococcales	Deinococcaceae	Deinococcus	Species < 1% abund.
5c75b42206bf71165f9f6f7d07d78e3c	FW1	0,000000000000000000	FW	d__Bacteria	Actinobacteriota	Actinobacteria	Propionibacteriales	Propionibacteriaceae	Unknown Propionibacteriaceae (Family)	Species < 1% abund.
5c8931c43a8a43b634738a1d16c29052	FW1	0,000000000000000000	FW	d__Bacteria	Proteobacteria	Gammaproteobacteria	Burkholderiales	Comamonadaceae	Unknown Comamonadaceae (Family)	Species < 1% abund.
5d60dfecdcf8a076236d3bf85382b725	FW1	0,000000000000000000	FW	d__Bacteria	Verrucomicrobiota	Verrucomicrobiae	Verrucomicrobiales	Rubritaleaceae	Unknown Rubritaleaceae (Family)	Species < 1% abund.
5f48a2a453c06cd923536826d30a69ef	FW1	0,000000000000000000	FW	d__Bacteria	Proteobacteria	Alphaproteobacteria	Caulobacterales	Caulobacteraceae	Caulobacter	Species < 1% abund.
621496b3f3985c1c62eef1c85881361c	FW1	0,000000000000000000	FW	d__Bacteria	Actinobacteriota	Actinobacteria	Corynebacteriales	Nocardiaceae	Rhodococcus	Species < 1% abund.
62c4f0cfd9899dd9aa8e28e4c92fa04d	FW1	0,000000000000000000	FW	d__Bacteria	Proteobacteria	Gammaproteobacteria	Enterobacterales	Pseudoalteromonadaceae	Pseudoalteromonas	Species < 1% abund.
65bdb315874beb3e45bb115ce0fe1238	FW1	0,000000000000000000	FW	d__Bacteria	Proteobacteria	Gammaproteobacteria	Burkholderiales	Neisseriaceae	uncultured	Species < 1% abund.
66b0be39d55de1373957d283ab49a0c6	FW1	0,000000000000000000	FW	d__Bacteria	Planctomycetota	Planctomycetes	Planctomycetales	uncultured	uncultured	Species < 1% abund.
66e78c2dec79899d5c288f517c31cb2f	FW1	0,000000000000000000	FW	d__Bacteria	Actinobacteriota	Actinobacteria	Micrococcales	Microbacteriaceae	Microbacterium	Species < 1% abund.
6d2a9bcf8aae3ff675e80ed4991c7d5d	FW1	0,000000000000000000	FW	d__Bacteria	Proteobacteria	Gammaproteobacteria	Pseudomonadales	Moraxellaceae	Acinetobacter	Species < 1% abund.
713f756052f34b79b8fe95dfb72f1e74	FW1	0,000000000000000000	FW	d__Bacteria	Proteobacteria	Alphaproteobacteria	Rhizobiales	Beijerinckiaceae	Bosea	Species < 1% abund.
717177fe9a7e8d88a373e20c6b68794d	FW1	0,000000000000000000	FW	d__Bacteria	Proteobacteria	Gammaproteobacteria	Xanthomonadales	Xanthomonadaceae	Stenotrophomonas	Species < 1% abund.
71df5a98f1b23c3834195620cb93b552	FW1	0,000000000000000000	FW	d__Bacteria	Proteobacteria	Alphaproteobacteria	Rhizobiales	Rhizobiaceae	Allorhizobium-Neorhizobium-Pararhizobium-Rhizobium	Species < 1% abund.
76cf0efafb06dd0365f04589a01b9462	FW1	0,000000000000000000	FW	d__Bacteria	Proteobacteria	Alphaproteobacteria	Sphingomonadales	Sphingomonadaceae	Unknown Sphingomonadaceae (Family)	Species < 1% abund.
7e72ec733d9bd7b74bfc78f783aa22b5	FW1	0,000000000000000000	FW	d__Bacteria	Proteobacteria	Alphaproteobacteria	Rhodobacterales	Rhodobacteraceae	Unknown Rhodobacteraceae (Family)	Species < 1% abund.
7ffe3b98dc65483286a8e6d00fdc1b3b	FW1	0,000000000000000000	FW	d__Bacteria	Proteobacteria	Alphaproteobacteria	Rhizobiales	Xanthobacteraceae	Bradyrhizobium	Species < 1% abund.
80c803f927ef3ab4908b1a14ddbdc21f	FW1	0,000000000000000000	FW	d__Bacteria	Bacteroidota	Bacteroidia	Flavobacteriales	Flavobacteriaceae	Tenacibaculum	Species < 1% abund.
818f54e914f1a0e96f5adec01569add4	FW1	0,000000000000000000	FW	d__Bacteria	Proteobacteria	Gammaproteobacteria	Burkholderiales	Methylophilaceae	Methylophilus	Species < 1% abund.
833d68ee6a9533c615541441260fb173	FW1	0,000000000000000000	FW	d__Bacteria	Deinococcota	Deinococci	Deinococcales	Deinococcaceae	Deinococcus	Species < 1% abund.
85a0fae7501c3654671e458a5e780882	FW1	0,000000000000000000	FW	d__Bacteria	Actinobacteriota	Actinobacteria	Micrococcales	Microbacteriaceae	Compostimonas	Species < 1% abund.
86012bd258ec9ce9a7478f48541dc04a	FW1	0,000000000000000000	FW	d__Bacteria	Planctomycetota	Planctomycetes	Pirellulales	Pirellulaceae	Bythopirellula	Species < 1% abund.
861b3b18a1a7f2ea116ac673ea72447f	FW1	0,000000000000000000	FW	d__Bacteria	Bacteroidota	Bacteroidia	Chitinophagales	Saprospiraceae	Portibacter	Species < 1% abund.
894ebebd0f6b340fb6f788166150dbc7	FW1	0,000000000000000000	FW	d__Bacteria	Bdellovibrionota	Bdellovibrionia	Bacteriovoracales	Bacteriovoracaceae	Unknown Bacteriovoracaceae (Family)	Species < 1% abund.
8a16de02954b652fc19c2798f1dc1446	FW1	0,000000000000000000	FW	d__Bacteria	Proteobacteria	Gammaproteobacteria	Pseudomonadales	Pseudohongiellaceae	Pseudohongiella	Species < 1% abund.
8aedaa28f653aa1eba2b8ba88b8b608c	FW1	0,000000000000000000	FW	d__Bacteria	Planctomycetota	Planctomycetes	Pirellulales	Pirellulaceae	Pir4_lineage	Species < 1% abund.
8c566bbc7357a3e300b2f8f32b0a055e	FW1	0,000000000000000000	FW	d__Bacteria	Bacteroidota	Bacteroidia	Flavobacteriales	Flavobacteriaceae	Flavobacterium	Species < 1% abund.
9100002eb8c412e220b49e5f93e5e499	FW1	0,000000000000000000	FW	d__Bacteria	Chloroflexi	JG30-KF-CM66	JG30-KF-CM66	JG30-KF-CM66	JG30-KF-CM66	Species < 1% abund.
92a7944c9dbd57da01b8df07b314c7e5	FW1	0,000000000000000000	FW	d__Bacteria	Proteobacteria	Gammaproteobacteria	Legionellales	Legionellaceae	Legionella	Species < 1% abund.
969158baa2081ccad51855338c5d9d64	FW1	0,000000000000000000	FW	d__Bacteria	Firmicutes	Bacilli	Bacillales	Unknown Bacillales (Order)	Unknown Bacillales (Order)	Species < 1% abund.
96a50d9af4f0088167bb31761b473e8d	FW1	0,000000000000000000	FW	d__Bacteria	Proteobacteria	Gammaproteobacteria	Pseudomonadales	Saccharospirillaceae	Oleibacter	Species < 1% abund.
999e381d8d5c28de615fabc5c45b2035	FW1	0,000000000000000000	FW	d__Bacteria	Actinobacteriota	Actinobacteria	Micrococcales	Microbacteriaceae	Microbacterium	Species < 1% abund.
9b9a1dbee03012b98e65a39a0ddb6094	FW1	0,000000000000000000	FW	d__Bacteria	Firmicutes	Clostridia	Peptostreptococcales-Tissierellales	Unknown Peptostreptococcales-Tissierellales (Order)	Unknown Peptostreptococcales-Tissierellales (Order)	Species < 1% abund.
9cc91204215d21b3b9dcd24405f461c6	FW1	0,000000000000000000	FW	d__Bacteria	Proteobacteria	Alphaproteobacteria	Sphingomonadales	Sphingomonadaceae	Sphingobium	Species < 1% abund.
9ddc4c1590f8ed2d2f04e0424b2b2800	FW1	0,000000000000000000	FW	d__Bacteria	Proteobacteria	Alphaproteobacteria	Reyranellales	Reyranellaceae	Reyranella	Species < 1% abund.
a423a5b7d9bda766a8df4ca76c0fd477	FW1	0,000000000000000000	FW	d__Bacteria	Firmicutes	Bacilli	Lactobacillales	Lactobacillaceae	Liquorilactobacillus	Species < 1% abund.
a6bc09abd7f93dc6028ed3c0c5035fa7	FW1	0,000000000000000000	FW	d__Bacteria	Actinobacteriota	Actinobacteria	PeM15	PeM15	PeM15	Species < 1% abund.
a79bf1dfcad09e6257b8894e6995836f	FW1	0,000000000000000000	FW	d__Bacteria	Bacteroidota	Bacteroidia	Flavobacteriales	Flavobacteriaceae	Unknown Flavobacteriaceae (Family)	Species < 1% abund.
a7ec76218b8ea432e68937d55d06aeb6	FW1	0,000000000000000000	FW	d__Bacteria	Proteobacteria	Gammaproteobacteria	Pseudomonadales	Pseudomonadaceae	Pseudomonas	Species < 1% abund.
ac12327724a5ee426820df0acf1a07ad	FW1	0,000000000000000000	FW	d__Bacteria	Proteobacteria	Alphaproteobacteria	Kordiimonadales	uncultured	uncultured	Species < 1% abund.
b075d5f1c50fe681e7ed998f3da487da	FW1	0,000000000000000000	FW	d__Bacteria	Dependentiae	Babeliae	Babeliales	Vermiphilaceae	Vermiphilaceae	Species < 1% abund.
b1d197bbccd255c7e28457eaf0b70a84	FW1	0,000000000000000000	FW	d__Bacteria	Proteobacteria	Alphaproteobacteria	Rhodobacterales	Rhodobacteraceae	Paracoccus	Species < 1% abund.
b4455bcffc08b0a27a53ed54143aed97	FW1	0,000000000000000000	FW	d__Bacteria	Bacteroidota	Bacteroidia	Chitinophagales	Saprospiraceae	Aureispira	Species < 1% abund.
b45acc398a428e17b4002b84bbd78b22	FW1	0,000000000000000000	FW	d__Bacteria	Proteobacteria	Gammaproteobacteria	Enterobacterales	Shewanellaceae	Shewanella	Species < 1% abund.
b5e6833518ba6d25406fd33824237e97	FW1	0,000000000000000000	FW	d__Bacteria	Planctomycetota	Planctomycetes	Pirellulales	Pirellulaceae	uncultured	Species < 1% abund.
b7ae701e81efd35812d09acfebeab2a2	FW1	0,000000000000000000	FW	d__Bacteria	Planctomycetota	Planctomycetes	Pirellulales	Pirellulaceae	Bythopirellula	Species < 1% abund.
b8f98cd6d7b5d8f8b9ccbb8471834d93	FW1	0,000000000000000000	FW	d__Bacteria	Proteobacteria	Alphaproteobacteria	Sphingomonadales	Sphingomonadaceae	Erythrobacter	Species < 1% abund.
c26f2b17659d13e1f93141a7f14b42ee	FW1	0,000000000000000000	FW	d__Bacteria	Firmicutes	Clostridia	Unknown Clostridia (Class)	Unknown Clostridia (Class)	Unknown Clostridia (Class)	Species < 1% abund.
c4f4782b696a25ec41a22707239efa9c	FW1	0,000000000000000000	FW	d__Bacteria	Proteobacteria	Alphaproteobacteria	Rhodospirillales	Thalassospiraceae	Thalassospira	Species < 1% abund.
c6afa0a1f062b5b17a1620a5dd3f4402	FW1	0,000000000000000000	FW	d__Bacteria	Firmicutes	Bacilli	Lactobacillales	Streptococcaceae	Streptococcus	Species < 1% abund.
c96441a6fba4b24d51fb078f430c505c	FW1	0,000000000000000000	FW	d__Bacteria	Firmicutes	Bacilli	Lactobacillales	Streptococcaceae	Streptococcus	Species < 1% abund.
cc7c7b77b5f91e9b156d229fe7025ac4	FW1	0,000000000000000000	FW	d__Bacteria	Firmicutes	Bacilli	Bacillales	Planococcaceae	Unknown Planococcaceae (Family)	Species < 1% abund.
cc8b64af8a415eb273855e2eede889a6	FW1	0,000000000000000000	FW	d__Bacteria	Bacteroidota	Bacteroidia	Flavobacteriales	Flavobacteriaceae	Flavobacterium	Species < 1% abund.
ccc93f3bdcca43deb645e36e992ced38	FW1	0,000000000000000000	FW	d__Bacteria	Proteobacteria	Alphaproteobacteria	Rhizobiales	Rhizobiaceae	Unknown Rhizobiaceae (Family)	Species < 1% abund.
cfc65328d6fc5aae484370e4c6d72b25	FW1	0,000000000000000000	FW	d__Bacteria	Proteobacteria	Alphaproteobacteria	Rhizobiales	Rhizobiaceae	Phyllobacterium	Species < 1% abund.
cff7a83e70b2e61bd8685bd4bf16aa34	FW1	0,000000000000000000	FW	d__Bacteria	Proteobacteria	Alphaproteobacteria	Caulobacterales	Caulobacteraceae	Brevundimonas	Species < 1% abund.
d4e724641cd51b671383118d0296d76b	FW1	0,000000000000000000	FW	d__Bacteria	Proteobacteria	Gammaproteobacteria	Enterobacterales	Shewanellaceae	Shewanella	Species < 1% abund.
d60b91f02132a43fc5fc8615efab1b39	FW1	0,000000000000000000	FW	d__Bacteria	Cyanobacteria	Cyanobacteriia	Synechococcales	Cyanobiaceae	Cyanobium_PCC-6307	Species < 1% abund.
d72a70f3527ae4f2e8a0fdde9bcfd27d	FW1	0,000000000000000000	FW	d__Bacteria	Planctomycetota	Planctomycetes	Planctomycetales	Gimesiaceae	uncultured	Species < 1% abund.
d82706af773e945f6798ef7208e64624	FW1	0,000000000000000000	FW	d__Bacteria	Actinobacteriota	Actinobacteria	Micrococcales	Unknown Micrococcales (Order)	Unknown Micrococcales (Order)	Species < 1% abund.
d82d36ac60958dc35ecd44a149181973	FW1	0,000000000000000000	FW	d__Bacteria	Proteobacteria	Gammaproteobacteria	Diplorickettsiales	Diplorickettsiaceae	uncultured	Species < 1% abund.
d8f128daebf15040273441e980eef6ba	FW1	0,000000000000000000	FW	d__Bacteria	Actinobacteriota	Actinobacteria	Corynebacteriales	Nocardiaceae	Gordonia	Species < 1% abund.
d91bef6be7e3d5b470b1653d9c9e8c13	FW1	0,000000000000000000	FW	d__Bacteria	Proteobacteria	Gammaproteobacteria	Pseudomonadales	Moraxellaceae	Acinetobacter	Species < 1% abund.
da75e94214f9ef21820a7df1b706fcde	FW1	0,000000000000000000	FW	d__Bacteria	Proteobacteria	Gammaproteobacteria	Burkholderiales	Unknown Burkholderiales (Order)	Unknown Burkholderiales (Order)	Species < 1% abund.
e0231bc03ec5e31097e63c321db6f5e4	FW1	0,000000000000000000	FW	d__Bacteria	Actinobacteriota	Actinobacteria	Corynebacteriales	Corynebacteriaceae	Corynebacterium	Species < 1% abund.
e09a33133b60e13ec36a0e9de9e5b25c	FW1	0,000000000000000000	FW	d__Bacteria	Proteobacteria	Gammaproteobacteria	Burkholderiales	Alcaligenaceae	Achromobacter	Species < 1% abund.
e3d99fc8cd13cf9ec368445ba447e1eb	FW1	0,000000000000000000	FW	d__Bacteria	Proteobacteria	Alphaproteobacteria	Rhodobacterales	Rhodobacteraceae	Paracoccus	Species < 1% abund.
e4f726d5fbd04b824ed59f89510ad486	FW1	0,000000000000000000	FW	d__Bacteria	Proteobacteria	Alphaproteobacteria	Caulobacterales	Caulobacteraceae	Brevundimonas	Species < 1% abund.
e66a6b8894669c8450e8068f8f73e9ed	FW1	0,000000000000000000	FW	d__Bacteria	Proteobacteria	Alphaproteobacteria	Rhodobacterales	Rhodobacteraceae	Rhodobacteraceae	Species < 1% abund.
e6dd6832d85887b65b0a81466c5a3798	FW1	0,000000000000000000	FW	d__Bacteria	Proteobacteria	Alphaproteobacteria	Rhizobiales	Beijerinckiaceae	Methylobacterium-Methylorubrum	Species < 1% abund.
e6ea5669a9220aa15492d7d3b69a60ec	FW1	0,000000000000000000	FW	d__Bacteria	Firmicutes	Clostridia	Clostridiales	Clostridiaceae	Unknown Clostridiaceae (Family)	Species < 1% abund.
e7073162bf3a25bd8a344047480314b1	FW1	0,000000000000000000	FW	d__Bacteria	Proteobacteria	Gammaproteobacteria	Burkholderiales	Burkholderiaceae	Polynucleobacter	Species < 1% abund.
e793cc0c32375aa1c09a3b7d0465a1fc	FW1	0,000000000000000000	FW	d__Bacteria	Proteobacteria	Alphaproteobacteria	Rhizobiales	Stappiaceae	Unknown Stappiaceae (Family)	Species < 1% abund.
e7b07c727602f48ca3fe5cb5d7c17142	FW1	0,000000000000000000	FW	d__Bacteria	Proteobacteria	Gammaproteobacteria	Enterobacterales	Kangiellaceae	Aliikangiella	Species < 1% abund.
ea3d45ab074254c7698a0957e928dc2c	FW1	0,000000000000000000	FW	d__Bacteria	Bacteroidota	Bacteroidia	Flavobacteriales	Weeksellaceae	Cloacibacterium	Species < 1% abund.
ed401254af9ccc2495072eb43fc1c378	FW1	0,000000000000000000	FW	d__Bacteria	Bacteroidota	Bacteroidia	Flavobacteriales	Flavobacteriaceae	Tenacibaculum	Species < 1% abund.
ef5468f398c753893662ac901c2d6839	FW1	0,000000000000000000	FW	d__Bacteria	Bacteroidota	Bacteroidia	Bacteroidales	Unknown Bacteroidales (Order)	Unknown Bacteroidales (Order)	Species < 1% abund.
f1e37dbaea8dc48b8606c4802425e59c	FW1	0,000000000000000000	FW	d__Bacteria	Proteobacteria	Gammaproteobacteria	Legionellales	Legionellaceae	Legionella	Species < 1% abund.
f20fcbda4e813711a43cc20487ad89f6	FW1	0,000000000000000000	FW	d__Bacteria	Verrucomicrobiota	Chlamydiae	Chlamydiales	Simkaniaceae	uncultured	Species < 1% abund.
f552a1946c21b2d37f58c56c69e14843	FW1	0,000000000000000000	FW	d__Bacteria	Proteobacteria	Gammaproteobacteria	Pseudomonadales	Marinobacteraceae	Marinobacter	Species < 1% abund.
f5906520a4a8b9d341198faa2787c438	FW1	0,000000000000000000	FW	d__Bacteria	Proteobacteria	Gammaproteobacteria	Enterobacterales	Vibrionaceae	Salinivibrio	Species < 1% abund.
f775686389ef96974cbdfbc7e6f9523f	FW1	0,000000000000000000	FW	d__Bacteria	Actinobacteriota	Acidimicrobiia	Microtrichales	Microtrichaceae	IMCC26207	Species < 1% abund.
f9e018a6183671e633658e6802d94c40	FW1	0,000000000000000000	FW	d__Bacteria	Proteobacteria	Gammaproteobacteria	Gammaproteobacteria_Incertae_Sedis	Unknown_Family	Candidatus_Berkiella	Species < 1% abund.
fe1db7e112ac3d453cffedcea289479b	FW1	0,000000000000000000	FW	d__Bacteria	Proteobacteria	Alphaproteobacteria	Rhodobacterales	Rhodobacteraceae	Paracoccus	Species < 1% abund.
f0c60d80f36628214a0a7533f9739b39	FW2	0,394337714863498501	FW	d__Bacteria	Fusobacteriota	Fusobacteriia	Fusobacteriales	Fusobacteriaceae	Cetobacterium	Cetobacterium uncultured_bacterium
51bda0daf934b61ca2ce5129f8d6a86c	FW2	0,064037748567576672	FW	d__Bacteria	Firmicutes	Unknown Firmicutes (Phylum)	Unknown Firmicutes (Phylum)	Unknown Firmicutes (Phylum)	Unknown Firmicutes (Phylum)	Unknown
a7ec76218b8ea432e68937d55d06aeb6	FW2	0,061678463094034380	FW	d__Bacteria	Proteobacteria	Gammaproteobacteria	Pseudomonadales	Pseudomonadaceae	Pseudomonas	Unknown
d94444d94b710745cbb1efb0ad6f0ea8	FW2	0,053589484327603638	FW	d__Bacteria	Proteobacteria	Gammaproteobacteria	Enterobacterales	Aeromonadaceae	Aeromonas	Aeromonas Aeromonas_sp.
969158baa2081ccad51855338c5d9d64	FW2	0,045500505561172896	FW	d__Bacteria	Firmicutes	Bacilli	Bacillales	Unknown Bacillales (Order)	Unknown Bacillales (Order)	Unknown
e7073162bf3a25bd8a344047480314b1	FW2	0,045500505561172896	FW	d__Bacteria	Proteobacteria	Gammaproteobacteria	Burkholderiales	Burkholderiaceae	Polynucleobacter	Polynucleobacter uncultured_beta
25f64cfc8125dcf82c4a671313e335b9	FW2	0,044152342433434445	FW	d__Bacteria	Proteobacteria	Gammaproteobacteria	Enterobacterales	Vibrionaceae	Vibrio	Vibrio Vibrio_ichthyoenteri
6d2a9bcf8aae3ff675e80ed4991c7d5d	FW2	0,035389282103134481	FW	d__Bacteria	Proteobacteria	Gammaproteobacteria	Pseudomonadales	Moraxellaceae	Acinetobacter	Acinetobacter bacterium_enrichment
3eb2cc5a9df4f6c54f56f36394b26d30	FW2	0,030333670374115267	FW	d__Bacteria	Proteobacteria	Gammaproteobacteria	Burkholderiales	Methylophilaceae	Unknown Methylophilaceae (Family)	Unknown
5c8931c43a8a43b634738a1d16c29052	FW2	0,029322548028311426	FW	d__Bacteria	Proteobacteria	Gammaproteobacteria	Burkholderiales	Comamonadaceae	Unknown Comamonadaceae (Family)	Unknown
55934115c6f06e1d2fe64b1bb5ee9058	FW2	0,025278058645096056	FW	d__Bacteria	Actinobacteriota	Actinobacteria	Propionibacteriales	Propionibacteriaceae	Cutibacterium	Cutibacterium uncultured_organism
4a268b02d9f600944c7ea8f4b8737564	FW2	0,024941017863161441	FW	d__Bacteria	Proteobacteria	Gammaproteobacteria	Enterobacterales	Enterobacteriaceae	Escherichia-Shigella	Unknown
47c62a0ffbbc645d553d9379d80e0aee	FW2	0,021570610043815303	FW	d__Bacteria	Actinobacteriota	Actinobacteria	Micrococcales	Micrococcaceae	Nesterenkonia	Nesterenkonia Nesterenkonia_sp.
8d111809c7e89da4ee2377d4fc451d79	FW2	0,017189079878665317	FW	d__Bacteria	Proteobacteria	Gammaproteobacteria	Pseudomonadales	Pseudomonadaceae	Pseudomonas	Pseudomonas Pseudomonas_veronii
00d93177a8b0764f94d4cf98b498c0dc	FW2	0,013818672059319177	FW	d__Bacteria	Firmicutes	Bacilli	Staphylococcales	Staphylococcaceae	Staphylococcus	Unknown
4ea2fb73d7077b5967019273947a8e40	FW2	0,013818672059319177	FW	d__Bacteria	Verrucomicrobiota	Verrucomicrobiae	Verrucomicrobiales	Rubritaleaceae	Luteolibacter	Luteolibacter uncultured_bacterium
077f6aa683ecebd3658fe6c7b9ccdeb6	FW2	0,010111223458038422	FW	d__Bacteria	Planctomycetota	Planctomycetes	Pirellulales	Pirellulaceae	Unknown Pirellulaceae (Family)	Unknown
da75e94214f9ef21820a7df1b706fcde	FW2	0,010111223458038422	FW	d__Bacteria	Proteobacteria	Gammaproteobacteria	Burkholderiales	Unknown Burkholderiales (Order)	Unknown Burkholderiales (Order)	Unknown
1c93776da4217ec10dc25fefd6746695	FW2	0,008763060330299966	FW	d__Bacteria	Firmicutes	Bacilli	Bacillales	Bacillaceae	Bacillus	Species < 1% abund.
35b66d17d703b410b2610dd0934a71e4	FW2	0,007751937984496124	FW	d__Bacteria	Actinobacteriota	Actinobacteria	Micrococcales	Micrococcaceae	Unknown Micrococcaceae (Family)	Species < 1% abund.
73df155ec7e32ca27d87e56cd9a80436	FW2	0,007077856420626896	FW	d__Bacteria	Proteobacteria	Gammaproteobacteria	Burkholderiales	Comamonadaceae	Tepidimonas	Species < 1% abund.
999e381d8d5c28de615fabc5c45b2035	FW2	0,007077856420626896	FW	d__Bacteria	Actinobacteriota	Actinobacteria	Micrococcales	Microbacteriaceae	Microbacterium	Species < 1% abund.
7e72ec733d9bd7b74bfc78f783aa22b5	FW2	0,005729693292888439	FW	d__Bacteria	Proteobacteria	Alphaproteobacteria	Rhodobacterales	Rhodobacteraceae	Unknown Rhodobacteraceae (Family)	Species < 1% abund.
f9e018a6183671e633658e6802d94c40	FW2	0,005055611729019211	FW	d__Bacteria	Proteobacteria	Gammaproteobacteria	Gammaproteobacteria_Incertae_Sedis	Unknown_Family	Candidatus_Berkiella	Species < 1% abund.
52b472caf681c3754daf2f8847f010c7	FW2	0,004381530165149983	FW	d__Bacteria	Proteobacteria	Alphaproteobacteria	Sphingomonadales	Sphingomonadaceae	Sphingomonas	Species < 1% abund.
92a7944c9dbd57da01b8df07b314c7e5	FW2	0,004044489383215369	FW	d__Bacteria	Proteobacteria	Gammaproteobacteria	Legionellales	Legionellaceae	Legionella	Species < 1% abund.
c4f4782b696a25ec41a22707239efa9c	FW2	0,004044489383215369	FW	d__Bacteria	Proteobacteria	Alphaproteobacteria	Rhodospirillales	Thalassospiraceae	Thalassospira	Species < 1% abund.
258f99c2695e9e8881d25d7609be5028	FW2	0,003707448601280755	FW	d__Bacteria	Firmicutes	Bacilli	Lactobacillales	Streptococcaceae	Streptococcus	Species < 1% abund.
304c9acf0711fa5239f5bce21620936b	FW2	0,001685203909673071	FW	d__Bacteria	Bacteroidota	Bacteroidia	Unknown Bacteroidia (Class)	Unknown Bacteroidia (Class)	Unknown Bacteroidia (Class)	Species < 1% abund.
0944c58fbafc2168d5eaa355c80c4c65	FW2	0,000000000000000000	FW	d__Bacteria	Proteobacteria	Gammaproteobacteria	Enterobacterales	Pasteurellaceae	Rodentibacter	Species < 1% abund.
0a71b29dd02b28e0a56a3401888fdc55	FW2	0,000000000000000000	FW	d__Bacteria	Proteobacteria	Alphaproteobacteria	Rhodobacterales	Rhodobacteraceae	Cereibacter	Species < 1% abund.
0c2ef06ce59cd08230737dae95a514eb	FW2	0,000000000000000000	FW	d__Bacteria	Proteobacteria	Alphaproteobacteria	Rhizobiales	Xanthobacteraceae	Ancylobacter	Species < 1% abund.
0ca4d4b383af6eb5eaf00b23632515d0	FW2	0,000000000000000000	FW	d__Bacteria	Bacteroidota	Bacteroidia	Bacteroidales	Dysgonomonadaceae	Proteiniphilum	Species < 1% abund.
0e7799e5b75a739c22b0db701757eb4c	FW2	0,000000000000000000	FW	d__Bacteria	Verrucomicrobiota	Verrucomicrobiae	Verrucomicrobiales	Rubritaleaceae	Haloferula	Species < 1% abund.
1030dc04eeeff30fdaaf4b4e3f2e08c7	FW2	0,000000000000000000	FW	d__Bacteria	Proteobacteria	Alphaproteobacteria	Acetobacterales	Acetobacteraceae	Unknown Acetobacteraceae (Family)	Species < 1% abund.
120f1919f47bb5fa1be773b915a1b436	FW2	0,000000000000000000	FW	d__Bacteria	Proteobacteria	Gammaproteobacteria	Unknown Gammaproteobacteria (Class)	Unknown Gammaproteobacteria (Class)	Unknown Gammaproteobacteria (Class)	Species < 1% abund.
224d2698219962bf2c80e934a8d5e35d	FW2	0,000000000000000000	FW	d__Bacteria	Proteobacteria	Alphaproteobacteria	Rhizobiales	Rhizobiaceae	Mesorhizobium	Species < 1% abund.
239fa6638f1d6e8c78d89373441411f3	FW2	0,000000000000000000	FW	d__Bacteria	Bacteroidota	Bacteroidia	Flavobacteriales	Weeksellaceae	Chryseobacterium	Species < 1% abund.
26a761172148a957012d607412e6bea6	FW2	0,000000000000000000	FW	d__Bacteria	Proteobacteria	Alphaproteobacteria	Rhodobacterales	Rhodobacteraceae	Gemmobacter	Species < 1% abund.
283ab1a8a5386f310efcdd1739b57189	FW2	0,000000000000000000	FW	d__Bacteria	Proteobacteria	Gammaproteobacteria	Burkholderiales	Comamonadaceae	Variovorax	Species < 1% abund.
2f73eae2cbe5a3b352b6fa018b12ab3b	FW2	0,000000000000000000	FW	d__Bacteria	Proteobacteria	Alphaproteobacteria	Reyranellales	Reyranellaceae	Reyranella	Species < 1% abund.
38c293d315c01a5100f676e9bf9b9e6f	FW2	0,000000000000000000	FW	d__Bacteria	Proteobacteria	Alphaproteobacteria	Unknown Alphaproteobacteria (Class)	Unknown Alphaproteobacteria (Class)	Unknown Alphaproteobacteria (Class)	Species < 1% abund.
3a85e2bbda35ecaa2e96d9754d872f09	FW2	0,000000000000000000	FW	d__Bacteria	Proteobacteria	Gammaproteobacteria	Gammaproteobacteria_Incertae_Sedis	Unknown_Family	Marinicella	Species < 1% abund.
448041edd7f2bc82fa004aa8786fb39d	FW2	0,000000000000000000	FW	d__Bacteria	Proteobacteria	Alphaproteobacteria	Holosporales	Holosporaceae	uncultured	Species < 1% abund.
453c840a7cb348fd1b60cb3721c65820	FW2	0,000000000000000000	FW	d__Bacteria	Unknown d__Bacteria (Kingdom)	Unknown d__Bacteria (Kingdom)	Unknown d__Bacteria (Kingdom)	Unknown d__Bacteria (Kingdom)	Unknown d__Bacteria (Kingdom)	Species < 1% abund.
478a361e101d82e5ce9176f9addc9965	FW2	0,000000000000000000	FW	d__Bacteria	Proteobacteria	Alphaproteobacteria	Rhizobiales	Stappiaceae	Pannonibacter	Species < 1% abund.
479e421ddfa5ac82775483ee9b46b879	FW2	0,000000000000000000	FW	d__Bacteria	Proteobacteria	Gammaproteobacteria	Burkholderiales	Oxalobacteraceae	Massilia	Species < 1% abund.
4905b3436df3353f7c95b182e88d3107	FW2	0,000000000000000000	FW	d__Bacteria	Proteobacteria	Alphaproteobacteria	Rhizobiales	Rhizobiaceae	Allorhizobium-Neorhizobium-Pararhizobium-Rhizobium	Species < 1% abund.
4a250096880e686adbd66f82428dfcf0	FW2	0,000000000000000000	FW	d__Bacteria	Proteobacteria	Gammaproteobacteria	Pseudomonadales	Halomonadaceae	Salicola	Species < 1% abund.
4c518a7fa15cc7fcdfdf0e0c29cadab6	FW2	0,000000000000000000	FW	d__Bacteria	Proteobacteria	Alphaproteobacteria	Sphingomonadales	Sphingomonadaceae	Erythrobacter	Species < 1% abund.
540b75b17ddef1a4029776f054ebc644	FW2	0,000000000000000000	FW	d__Bacteria	Proteobacteria	Gammaproteobacteria	Burkholderiales	Oxalobacteraceae	Janthinobacterium	Species < 1% abund.
55c4d8734360a5355d83c3c49e5e600e	FW2	0,000000000000000000	FW	d__Bacteria	Actinobacteriota	Actinobacteria	Corynebacteriales	Corynebacteriaceae	Corynebacterium	Species < 1% abund.
5824c0c1491afedbcf7ed138e5a793e6	FW2	0,000000000000000000	FW	d__Bacteria	Deinococcota	Deinococci	Deinococcales	Deinococcaceae	Deinococcus	Species < 1% abund.
5c75b42206bf71165f9f6f7d07d78e3c	FW2	0,000000000000000000	FW	d__Bacteria	Actinobacteriota	Actinobacteria	Propionibacteriales	Propionibacteriaceae	Unknown Propionibacteriaceae (Family)	Species < 1% abund.
5d60dfecdcf8a076236d3bf85382b725	FW2	0,000000000000000000	FW	d__Bacteria	Verrucomicrobiota	Verrucomicrobiae	Verrucomicrobiales	Rubritaleaceae	Unknown Rubritaleaceae (Family)	Species < 1% abund.
5f48a2a453c06cd923536826d30a69ef	FW2	0,000000000000000000	FW	d__Bacteria	Proteobacteria	Alphaproteobacteria	Caulobacterales	Caulobacteraceae	Caulobacter	Species < 1% abund.
621496b3f3985c1c62eef1c85881361c	FW2	0,000000000000000000	FW	d__Bacteria	Actinobacteriota	Actinobacteria	Corynebacteriales	Nocardiaceae	Rhodococcus	Species < 1% abund.
62c4f0cfd9899dd9aa8e28e4c92fa04d	FW2	0,000000000000000000	FW	d__Bacteria	Proteobacteria	Gammaproteobacteria	Enterobacterales	Pseudoalteromonadaceae	Pseudoalteromonas	Species < 1% abund.
65bdb315874beb3e45bb115ce0fe1238	FW2	0,000000000000000000	FW	d__Bacteria	Proteobacteria	Gammaproteobacteria	Burkholderiales	Neisseriaceae	uncultured	Species < 1% abund.
66b0be39d55de1373957d283ab49a0c6	FW2	0,000000000000000000	FW	d__Bacteria	Planctomycetota	Planctomycetes	Planctomycetales	uncultured	uncultured	Species < 1% abund.
66e78c2dec79899d5c288f517c31cb2f	FW2	0,000000000000000000	FW	d__Bacteria	Actinobacteriota	Actinobacteria	Micrococcales	Microbacteriaceae	Microbacterium	Species < 1% abund.
713f756052f34b79b8fe95dfb72f1e74	FW2	0,000000000000000000	FW	d__Bacteria	Proteobacteria	Alphaproteobacteria	Rhizobiales	Beijerinckiaceae	Bosea	Species < 1% abund.
717177fe9a7e8d88a373e20c6b68794d	FW2	0,000000000000000000	FW	d__Bacteria	Proteobacteria	Gammaproteobacteria	Xanthomonadales	Xanthomonadaceae	Stenotrophomonas	Species < 1% abund.
71df5a98f1b23c3834195620cb93b552	FW2	0,000000000000000000	FW	d__Bacteria	Proteobacteria	Alphaproteobacteria	Rhizobiales	Rhizobiaceae	Allorhizobium-Neorhizobium-Pararhizobium-Rhizobium	Species < 1% abund.
76cf0efafb06dd0365f04589a01b9462	FW2	0,000000000000000000	FW	d__Bacteria	Proteobacteria	Alphaproteobacteria	Sphingomonadales	Sphingomonadaceae	Unknown Sphingomonadaceae (Family)	Species < 1% abund.
7ffe3b98dc65483286a8e6d00fdc1b3b	FW2	0,000000000000000000	FW	d__Bacteria	Proteobacteria	Alphaproteobacteria	Rhizobiales	Xanthobacteraceae	Bradyrhizobium	Species < 1% abund.
80c803f927ef3ab4908b1a14ddbdc21f	FW2	0,000000000000000000	FW	d__Bacteria	Bacteroidota	Bacteroidia	Flavobacteriales	Flavobacteriaceae	Tenacibaculum	Species < 1% abund.
818f54e914f1a0e96f5adec01569add4	FW2	0,000000000000000000	FW	d__Bacteria	Proteobacteria	Gammaproteobacteria	Burkholderiales	Methylophilaceae	Methylophilus	Species < 1% abund.
833d68ee6a9533c615541441260fb173	FW2	0,000000000000000000	FW	d__Bacteria	Deinococcota	Deinococci	Deinococcales	Deinococcaceae	Deinococcus	Species < 1% abund.
83f277e5a5be551cbd54574df05ae484	FW2	0,000000000000000000	FW	d__Bacteria	Proteobacteria	Gammaproteobacteria	Pseudomonadales	Halomonadaceae	Halomonas	Species < 1% abund.
85a0fae7501c3654671e458a5e780882	FW2	0,000000000000000000	FW	d__Bacteria	Actinobacteriota	Actinobacteria	Micrococcales	Microbacteriaceae	Compostimonas	Species < 1% abund.
86012bd258ec9ce9a7478f48541dc04a	FW2	0,000000000000000000	FW	d__Bacteria	Planctomycetota	Planctomycetes	Pirellulales	Pirellulaceae	Bythopirellula	Species < 1% abund.
861b3b18a1a7f2ea116ac673ea72447f	FW2	0,000000000000000000	FW	d__Bacteria	Bacteroidota	Bacteroidia	Chitinophagales	Saprospiraceae	Portibacter	Species < 1% abund.
894ebebd0f6b340fb6f788166150dbc7	FW2	0,000000000000000000	FW	d__Bacteria	Bdellovibrionota	Bdellovibrionia	Bacteriovoracales	Bacteriovoracaceae	Unknown Bacteriovoracaceae (Family)	Species < 1% abund.
8a16de02954b652fc19c2798f1dc1446	FW2	0,000000000000000000	FW	d__Bacteria	Proteobacteria	Gammaproteobacteria	Pseudomonadales	Pseudohongiellaceae	Pseudohongiella	Species < 1% abund.
8aedaa28f653aa1eba2b8ba88b8b608c	FW2	0,000000000000000000	FW	d__Bacteria	Planctomycetota	Planctomycetes	Pirellulales	Pirellulaceae	Pir4_lineage	Species < 1% abund.
8c566bbc7357a3e300b2f8f32b0a055e	FW2	0,000000000000000000	FW	d__Bacteria	Bacteroidota	Bacteroidia	Flavobacteriales	Flavobacteriaceae	Flavobacterium	Species < 1% abund.
8e87490f9dbfd65f3da1f572b477ab36	FW2	0,000000000000000000	FW	d__Bacteria	Bacteroidota	Rhodothermia	Balneolales	Balneolaceae	uncultured	Species < 1% abund.
9100002eb8c412e220b49e5f93e5e499	FW2	0,000000000000000000	FW	d__Bacteria	Chloroflexi	JG30-KF-CM66	JG30-KF-CM66	JG30-KF-CM66	JG30-KF-CM66	Species < 1% abund.
96a50d9af4f0088167bb31761b473e8d	FW2	0,000000000000000000	FW	d__Bacteria	Proteobacteria	Gammaproteobacteria	Pseudomonadales	Saccharospirillaceae	Oleibacter	Species < 1% abund.
9b9a1dbee03012b98e65a39a0ddb6094	FW2	0,000000000000000000	FW	d__Bacteria	Firmicutes	Clostridia	Peptostreptococcales-Tissierellales	Unknown Peptostreptococcales-Tissierellales (Order)	Unknown Peptostreptococcales-Tissierellales (Order)	Species < 1% abund.
9cc91204215d21b3b9dcd24405f461c6	FW2	0,000000000000000000	FW	d__Bacteria	Proteobacteria	Alphaproteobacteria	Sphingomonadales	Sphingomonadaceae	Sphingobium	Species < 1% abund.
9ddc4c1590f8ed2d2f04e0424b2b2800	FW2	0,000000000000000000	FW	d__Bacteria	Proteobacteria	Alphaproteobacteria	Reyranellales	Reyranellaceae	Reyranella	Species < 1% abund.
a0b4753e483b7766ffe5ae0dee25948e	FW2	0,000000000000000000	FW	d__Archaea	Halobacterota	Halobacteria	Halobacterales	Haloferacaceae	Unknown Haloferacaceae (Family)	Species < 1% abund.
a423a5b7d9bda766a8df4ca76c0fd477	FW2	0,000000000000000000	FW	d__Bacteria	Firmicutes	Bacilli	Lactobacillales	Lactobacillaceae	Liquorilactobacillus	Species < 1% abund.
a6bc09abd7f93dc6028ed3c0c5035fa7	FW2	0,000000000000000000	FW	d__Bacteria	Actinobacteriota	Actinobacteria	PeM15	PeM15	PeM15	Species < 1% abund.
a79bf1dfcad09e6257b8894e6995836f	FW2	0,000000000000000000	FW	d__Bacteria	Bacteroidota	Bacteroidia	Flavobacteriales	Flavobacteriaceae	Unknown Flavobacteriaceae (Family)	Species < 1% abund.
a7c7dfd694cb7b9d08a23194086addde	FW2	0,000000000000000000	FW	d__Bacteria	Proteobacteria	Gammaproteobacteria	Enterobacterales	Enterobacteriaceae	Klebsiella	Species < 1% abund.
ac12327724a5ee426820df0acf1a07ad	FW2	0,000000000000000000	FW	d__Bacteria	Proteobacteria	Alphaproteobacteria	Kordiimonadales	uncultured	uncultured	Species < 1% abund.
b075d5f1c50fe681e7ed998f3da487da	FW2	0,000000000000000000	FW	d__Bacteria	Dependentiae	Babeliae	Babeliales	Vermiphilaceae	Vermiphilaceae	Species < 1% abund.
b1d197bbccd255c7e28457eaf0b70a84	FW2	0,000000000000000000	FW	d__Bacteria	Proteobacteria	Alphaproteobacteria	Rhodobacterales	Rhodobacteraceae	Paracoccus	Species < 1% abund.
b3af6ea37fab5c552173414962d86faf	FW2	0,000000000000000000	FW	d__Bacteria	Proteobacteria	Alphaproteobacteria	Rhodobacterales	Rhodobacteraceae	Ruegeria	Species < 1% abund.
b4455bcffc08b0a27a53ed54143aed97	FW2	0,000000000000000000	FW	d__Bacteria	Bacteroidota	Bacteroidia	Chitinophagales	Saprospiraceae	Aureispira	Species < 1% abund.
b45acc398a428e17b4002b84bbd78b22	FW2	0,000000000000000000	FW	d__Bacteria	Proteobacteria	Gammaproteobacteria	Enterobacterales	Shewanellaceae	Shewanella	Species < 1% abund.
b5e6833518ba6d25406fd33824237e97	FW2	0,000000000000000000	FW	d__Bacteria	Planctomycetota	Planctomycetes	Pirellulales	Pirellulaceae	uncultured	Species < 1% abund.
b7ae701e81efd35812d09acfebeab2a2	FW2	0,000000000000000000	FW	d__Bacteria	Planctomycetota	Planctomycetes	Pirellulales	Pirellulaceae	Bythopirellula	Species < 1% abund.
b8f98cd6d7b5d8f8b9ccbb8471834d93	FW2	0,000000000000000000	FW	d__Bacteria	Proteobacteria	Alphaproteobacteria	Sphingomonadales	Sphingomonadaceae	Erythrobacter	Species < 1% abund.
bf7a81d00a7c3f6f5ad5043f922a90bc	FW2	0,000000000000000000	FW	d__Bacteria	Cyanobacteria	Vampirivibrionia	Unknown Vampirivibrionia (Class)	Unknown Vampirivibrionia (Class)	Unknown Vampirivibrionia (Class)	Species < 1% abund.
c26f2b17659d13e1f93141a7f14b42ee	FW2	0,000000000000000000	FW	d__Bacteria	Firmicutes	Clostridia	Unknown Clostridia (Class)	Unknown Clostridia (Class)	Unknown Clostridia (Class)	Species < 1% abund.
c6afa0a1f062b5b17a1620a5dd3f4402	FW2	0,000000000000000000	FW	d__Bacteria	Firmicutes	Bacilli	Lactobacillales	Streptococcaceae	Streptococcus	Species < 1% abund.
c96441a6fba4b24d51fb078f430c505c	FW2	0,000000000000000000	FW	d__Bacteria	Firmicutes	Bacilli	Lactobacillales	Streptococcaceae	Streptococcus	Species < 1% abund.
cc7c7b77b5f91e9b156d229fe7025ac4	FW2	0,000000000000000000	FW	d__Bacteria	Firmicutes	Bacilli	Bacillales	Planococcaceae	Unknown Planococcaceae (Family)	Species < 1% abund.
cc8b64af8a415eb273855e2eede889a6	FW2	0,000000000000000000	FW	d__Bacteria	Bacteroidota	Bacteroidia	Flavobacteriales	Flavobacteriaceae	Flavobacterium	Species < 1% abund.
ccc93f3bdcca43deb645e36e992ced38	FW2	0,000000000000000000	FW	d__Bacteria	Proteobacteria	Alphaproteobacteria	Rhizobiales	Rhizobiaceae	Unknown Rhizobiaceae (Family)	Species < 1% abund.
cfc65328d6fc5aae484370e4c6d72b25	FW2	0,000000000000000000	FW	d__Bacteria	Proteobacteria	Alphaproteobacteria	Rhizobiales	Rhizobiaceae	Phyllobacterium	Species < 1% abund.
cff7a83e70b2e61bd8685bd4bf16aa34	FW2	0,000000000000000000	FW	d__Bacteria	Proteobacteria	Alphaproteobacteria	Caulobacterales	Caulobacteraceae	Brevundimonas	Species < 1% abund.
d4e724641cd51b671383118d0296d76b	FW2	0,000000000000000000	FW	d__Bacteria	Proteobacteria	Gammaproteobacteria	Enterobacterales	Shewanellaceae	Shewanella	Species < 1% abund.
d60b91f02132a43fc5fc8615efab1b39	FW2	0,000000000000000000	FW	d__Bacteria	Cyanobacteria	Cyanobacteriia	Synechococcales	Cyanobiaceae	Cyanobium_PCC-6307	Species < 1% abund.
d72a70f3527ae4f2e8a0fdde9bcfd27d	FW2	0,000000000000000000	FW	d__Bacteria	Planctomycetota	Planctomycetes	Planctomycetales	Gimesiaceae	uncultured	Species < 1% abund.
d82706af773e945f6798ef7208e64624	FW2	0,000000000000000000	FW	d__Bacteria	Actinobacteriota	Actinobacteria	Micrococcales	Unknown Micrococcales (Order)	Unknown Micrococcales (Order)	Species < 1% abund.
d82d36ac60958dc35ecd44a149181973	FW2	0,000000000000000000	FW	d__Bacteria	Proteobacteria	Gammaproteobacteria	Diplorickettsiales	Diplorickettsiaceae	uncultured	Species < 1% abund.
d8f128daebf15040273441e980eef6ba	FW2	0,000000000000000000	FW	d__Bacteria	Actinobacteriota	Actinobacteria	Corynebacteriales	Nocardiaceae	Gordonia	Species < 1% abund.
d91bef6be7e3d5b470b1653d9c9e8c13	FW2	0,000000000000000000	FW	d__Bacteria	Proteobacteria	Gammaproteobacteria	Pseudomonadales	Moraxellaceae	Acinetobacter	Species < 1% abund.
e0231bc03ec5e31097e63c321db6f5e4	FW2	0,000000000000000000	FW	d__Bacteria	Actinobacteriota	Actinobacteria	Corynebacteriales	Corynebacteriaceae	Corynebacterium	Species < 1% abund.
e09a33133b60e13ec36a0e9de9e5b25c	FW2	0,000000000000000000	FW	d__Bacteria	Proteobacteria	Gammaproteobacteria	Burkholderiales	Alcaligenaceae	Achromobacter	Species < 1% abund.
e3d99fc8cd13cf9ec368445ba447e1eb	FW2	0,000000000000000000	FW	d__Bacteria	Proteobacteria	Alphaproteobacteria	Rhodobacterales	Rhodobacteraceae	Paracoccus	Species < 1% abund.
e4f726d5fbd04b824ed59f89510ad486	FW2	0,000000000000000000	FW	d__Bacteria	Proteobacteria	Alphaproteobacteria	Caulobacterales	Caulobacteraceae	Brevundimonas	Species < 1% abund.
e66a6b8894669c8450e8068f8f73e9ed	FW2	0,000000000000000000	FW	d__Bacteria	Proteobacteria	Alphaproteobacteria	Rhodobacterales	Rhodobacteraceae	Rhodobacteraceae	Species < 1% abund.
e6dd6832d85887b65b0a81466c5a3798	FW2	0,000000000000000000	FW	d__Bacteria	Proteobacteria	Alphaproteobacteria	Rhizobiales	Beijerinckiaceae	Methylobacterium-Methylorubrum	Species < 1% abund.
e6ea5669a9220aa15492d7d3b69a60ec	FW2	0,000000000000000000	FW	d__Bacteria	Firmicutes	Clostridia	Clostridiales	Clostridiaceae	Unknown Clostridiaceae (Family)	Species < 1% abund.
e793cc0c32375aa1c09a3b7d0465a1fc	FW2	0,000000000000000000	FW	d__Bacteria	Proteobacteria	Alphaproteobacteria	Rhizobiales	Stappiaceae	Unknown Stappiaceae (Family)	Species < 1% abund.
e7b07c727602f48ca3fe5cb5d7c17142	FW2	0,000000000000000000	FW	d__Bacteria	Proteobacteria	Gammaproteobacteria	Enterobacterales	Kangiellaceae	Aliikangiella	Species < 1% abund.
ea3d45ab074254c7698a0957e928dc2c	FW2	0,000000000000000000	FW	d__Bacteria	Bacteroidota	Bacteroidia	Flavobacteriales	Weeksellaceae	Cloacibacterium	Species < 1% abund.
ed401254af9ccc2495072eb43fc1c378	FW2	0,000000000000000000	FW	d__Bacteria	Bacteroidota	Bacteroidia	Flavobacteriales	Flavobacteriaceae	Tenacibaculum	Species < 1% abund.
ef5468f398c753893662ac901c2d6839	FW2	0,000000000000000000	FW	d__Bacteria	Bacteroidota	Bacteroidia	Bacteroidales	Unknown Bacteroidales (Order)	Unknown Bacteroidales (Order)	Species < 1% abund.
f1e37dbaea8dc48b8606c4802425e59c	FW2	0,000000000000000000	FW	d__Bacteria	Proteobacteria	Gammaproteobacteria	Legionellales	Legionellaceae	Legionella	Species < 1% abund.
f20fcbda4e813711a43cc20487ad89f6	FW2	0,000000000000000000	FW	d__Bacteria	Verrucomicrobiota	Chlamydiae	Chlamydiales	Simkaniaceae	uncultured	Species < 1% abund.
f552a1946c21b2d37f58c56c69e14843	FW2	0,000000000000000000	FW	d__Bacteria	Proteobacteria	Gammaproteobacteria	Pseudomonadales	Marinobacteraceae	Marinobacter	Species < 1% abund.
f5906520a4a8b9d341198faa2787c438	FW2	0,000000000000000000	FW	d__Bacteria	Proteobacteria	Gammaproteobacteria	Enterobacterales	Vibrionaceae	Salinivibrio	Species < 1% abund.
f775686389ef96974cbdfbc7e6f9523f	FW2	0,000000000000000000	FW	d__Bacteria	Actinobacteriota	Acidimicrobiia	Microtrichales	Microtrichaceae	IMCC26207	Species < 1% abund.
fe1db7e112ac3d453cffedcea289479b	FW2	0,000000000000000000	FW	d__Bacteria	Proteobacteria	Alphaproteobacteria	Rhodobacterales	Rhodobacteraceae	Paracoccus	Species < 1% abund.
f0c60d80f36628214a0a7533f9739b39	FW3	0,785428814780842588	FW	d__Bacteria	Fusobacteriota	Fusobacteriia	Fusobacteriales	Fusobacteriaceae	Cetobacterium	Cetobacterium uncultured_bacterium
d94444d94b710745cbb1efb0ad6f0ea8	FW3	0,082093952696062372	FW	d__Bacteria	Proteobacteria	Gammaproteobacteria	Enterobacterales	Aeromonadaceae	Aeromonas	Aeromonas Aeromonas_sp.
51bda0daf934b61ca2ce5129f8d6a86c	FW3	0,064731704121077122	FW	d__Bacteria	Firmicutes	Unknown Firmicutes (Phylum)	Unknown Firmicutes (Phylum)	Unknown Firmicutes (Phylum)	Unknown Firmicutes (Phylum)	Unknown
25f64cfc8125dcf82c4a671313e335b9	FW3	0,027386490205071088	FW	d__Bacteria	Proteobacteria	Gammaproteobacteria	Enterobacterales	Vibrionaceae	Vibrio	Vibrio Vibrio_ichthyoenteri
ef5468f398c753893662ac901c2d6839	FW3	0,011596671689707135	FW	d__Bacteria	Bacteroidota	Bacteroidia	Bacteroidales	Unknown Bacteroidales (Order)	Unknown Bacteroidales (Order)	Unknown
b45acc398a428e17b4002b84bbd78b22	FW3	0,011072528336500034	FW	d__Bacteria	Proteobacteria	Gammaproteobacteria	Enterobacterales	Shewanellaceae	Shewanella	Shewanella Shewanella_algae
a7ec76218b8ea432e68937d55d06aeb6	FW3	0,005700058966127236	FW	d__Bacteria	Proteobacteria	Gammaproteobacteria	Pseudomonadales	Pseudomonadaceae	Pseudomonas	Species < 1% abund.
c26f2b17659d13e1f93141a7f14b42ee	FW3	0,004651772259713032	FW	d__Bacteria	Firmicutes	Clostridia	Unknown Clostridia (Class)	Unknown Clostridia (Class)	Unknown Clostridia (Class)	Species < 1% abund.
92a7944c9dbd57da01b8df07b314c7e5	FW3	0,002555198846884623	FW	d__Bacteria	Proteobacteria	Gammaproteobacteria	Legionellales	Legionellaceae	Legionella	Species < 1% abund.
818f54e914f1a0e96f5adec01569add4	FW3	0,001637947978772194	FW	d__Bacteria	Proteobacteria	Gammaproteobacteria	Burkholderiales	Methylophilaceae	Methylophilus	Species < 1% abund.
5c8931c43a8a43b634738a1d16c29052	FW3	0,001179322544715980	FW	d__Bacteria	Proteobacteria	Gammaproteobacteria	Burkholderiales	Comamonadaceae	Unknown Comamonadaceae (Family)	Species < 1% abund.
7e72ec733d9bd7b74bfc78f783aa22b5	FW3	0,000851732948961541	FW	d__Bacteria	Proteobacteria	Alphaproteobacteria	Rhodobacterales	Rhodobacteraceae	Unknown Rhodobacteraceae (Family)	Species < 1% abund.
b5e6833518ba6d25406fd33824237e97	FW3	0,000786215029810653	FW	d__Bacteria	Planctomycetota	Planctomycetes	Pirellulales	Pirellulaceae	uncultured	Species < 1% abund.
540b75b17ddef1a4029776f054ebc644	FW3	0,000327589595754439	FW	d__Bacteria	Proteobacteria	Gammaproteobacteria	Burkholderiales	Oxalobacteraceae	Janthinobacterium	Species < 1% abund.
00d93177a8b0764f94d4cf98b498c0dc	FW3	0,000000000000000000	FW	d__Bacteria	Firmicutes	Bacilli	Staphylococcales	Staphylococcaceae	Staphylococcus	Species < 1% abund.
077f6aa683ecebd3658fe6c7b9ccdeb6	FW3	0,000000000000000000	FW	d__Bacteria	Planctomycetota	Planctomycetes	Pirellulales	Pirellulaceae	Unknown Pirellulaceae (Family)	Species < 1% abund.
0944c58fbafc2168d5eaa355c80c4c65	FW3	0,000000000000000000	FW	d__Bacteria	Proteobacteria	Gammaproteobacteria	Enterobacterales	Pasteurellaceae	Rodentibacter	Species < 1% abund.
0a71b29dd02b28e0a56a3401888fdc55	FW3	0,000000000000000000	FW	d__Bacteria	Proteobacteria	Alphaproteobacteria	Rhodobacterales	Rhodobacteraceae	Cereibacter	Species < 1% abund.
0c2ef06ce59cd08230737dae95a514eb	FW3	0,000000000000000000	FW	d__Bacteria	Proteobacteria	Alphaproteobacteria	Rhizobiales	Xanthobacteraceae	Ancylobacter	Species < 1% abund.
0ca4d4b383af6eb5eaf00b23632515d0	FW3	0,000000000000000000	FW	d__Bacteria	Bacteroidota	Bacteroidia	Bacteroidales	Dysgonomonadaceae	Proteiniphilum	Species < 1% abund.
0e7799e5b75a739c22b0db701757eb4c	FW3	0,000000000000000000	FW	d__Bacteria	Verrucomicrobiota	Verrucomicrobiae	Verrucomicrobiales	Rubritaleaceae	Haloferula	Species < 1% abund.
1030dc04eeeff30fdaaf4b4e3f2e08c7	FW3	0,000000000000000000	FW	d__Bacteria	Proteobacteria	Alphaproteobacteria	Acetobacterales	Acetobacteraceae	Unknown Acetobacteraceae (Family)	Species < 1% abund.
120f1919f47bb5fa1be773b915a1b436	FW3	0,000000000000000000	FW	d__Bacteria	Proteobacteria	Gammaproteobacteria	Unknown Gammaproteobacteria (Class)	Unknown Gammaproteobacteria (Class)	Unknown Gammaproteobacteria (Class)	Species < 1% abund.
1c93776da4217ec10dc25fefd6746695	FW3	0,000000000000000000	FW	d__Bacteria	Firmicutes	Bacilli	Bacillales	Bacillaceae	Bacillus	Species < 1% abund.
224d2698219962bf2c80e934a8d5e35d	FW3	0,000000000000000000	FW	d__Bacteria	Proteobacteria	Alphaproteobacteria	Rhizobiales	Rhizobiaceae	Mesorhizobium	Species < 1% abund.
239fa6638f1d6e8c78d89373441411f3	FW3	0,000000000000000000	FW	d__Bacteria	Bacteroidota	Bacteroidia	Flavobacteriales	Weeksellaceae	Chryseobacterium	Species < 1% abund.
258f99c2695e9e8881d25d7609be5028	FW3	0,000000000000000000	FW	d__Bacteria	Firmicutes	Bacilli	Lactobacillales	Streptococcaceae	Streptococcus	Species < 1% abund.
26a761172148a957012d607412e6bea6	FW3	0,000000000000000000	FW	d__Bacteria	Proteobacteria	Alphaproteobacteria	Rhodobacterales	Rhodobacteraceae	Gemmobacter	Species < 1% abund.
283ab1a8a5386f310efcdd1739b57189	FW3	0,000000000000000000	FW	d__Bacteria	Proteobacteria	Gammaproteobacteria	Burkholderiales	Comamonadaceae	Variovorax	Species < 1% abund.
2f73eae2cbe5a3b352b6fa018b12ab3b	FW3	0,000000000000000000	FW	d__Bacteria	Proteobacteria	Alphaproteobacteria	Reyranellales	Reyranellaceae	Reyranella	Species < 1% abund.
304c9acf0711fa5239f5bce21620936b	FW3	0,000000000000000000	FW	d__Bacteria	Bacteroidota	Bacteroidia	Unknown Bacteroidia (Class)	Unknown Bacteroidia (Class)	Unknown Bacteroidia (Class)	Species < 1% abund.
35b66d17d703b410b2610dd0934a71e4	FW3	0,000000000000000000	FW	d__Bacteria	Actinobacteriota	Actinobacteria	Micrococcales	Micrococcaceae	Unknown Micrococcaceae (Family)	Species < 1% abund.
38c293d315c01a5100f676e9bf9b9e6f	FW3	0,000000000000000000	FW	d__Bacteria	Proteobacteria	Alphaproteobacteria	Unknown Alphaproteobacteria (Class)	Unknown Alphaproteobacteria (Class)	Unknown Alphaproteobacteria (Class)	Species < 1% abund.
3a85e2bbda35ecaa2e96d9754d872f09	FW3	0,000000000000000000	FW	d__Bacteria	Proteobacteria	Gammaproteobacteria	Gammaproteobacteria_Incertae_Sedis	Unknown_Family	Marinicella	Species < 1% abund.
3eb2cc5a9df4f6c54f56f36394b26d30	FW3	0,000000000000000000	FW	d__Bacteria	Proteobacteria	Gammaproteobacteria	Burkholderiales	Methylophilaceae	Unknown Methylophilaceae (Family)	Species < 1% abund.
448041edd7f2bc82fa004aa8786fb39d	FW3	0,000000000000000000	FW	d__Bacteria	Proteobacteria	Alphaproteobacteria	Holosporales	Holosporaceae	uncultured	Species < 1% abund.
453c840a7cb348fd1b60cb3721c65820	FW3	0,000000000000000000	FW	d__Bacteria	Unknown d__Bacteria (Kingdom)	Unknown d__Bacteria (Kingdom)	Unknown d__Bacteria (Kingdom)	Unknown d__Bacteria (Kingdom)	Unknown d__Bacteria (Kingdom)	Species < 1% abund.
478a361e101d82e5ce9176f9addc9965	FW3	0,000000000000000000	FW	d__Bacteria	Proteobacteria	Alphaproteobacteria	Rhizobiales	Stappiaceae	Pannonibacter	Species < 1% abund.
479e421ddfa5ac82775483ee9b46b879	FW3	0,000000000000000000	FW	d__Bacteria	Proteobacteria	Gammaproteobacteria	Burkholderiales	Oxalobacteraceae	Massilia	Species < 1% abund.
47c62a0ffbbc645d553d9379d80e0aee	FW3	0,000000000000000000	FW	d__Bacteria	Actinobacteriota	Actinobacteria	Micrococcales	Micrococcaceae	Nesterenkonia	Species < 1% abund.
4905b3436df3353f7c95b182e88d3107	FW3	0,000000000000000000	FW	d__Bacteria	Proteobacteria	Alphaproteobacteria	Rhizobiales	Rhizobiaceae	Allorhizobium-Neorhizobium-Pararhizobium-Rhizobium	Species < 1% abund.
4a250096880e686adbd66f82428dfcf0	FW3	0,000000000000000000	FW	d__Bacteria	Proteobacteria	Gammaproteobacteria	Pseudomonadales	Halomonadaceae	Salicola	Species < 1% abund.
4a268b02d9f600944c7ea8f4b8737564	FW3	0,000000000000000000	FW	d__Bacteria	Proteobacteria	Gammaproteobacteria	Enterobacterales	Enterobacteriaceae	Escherichia-Shigella	Species < 1% abund.
4c518a7fa15cc7fcdfdf0e0c29cadab6	FW3	0,000000000000000000	FW	d__Bacteria	Proteobacteria	Alphaproteobacteria	Sphingomonadales	Sphingomonadaceae	Erythrobacter	Species < 1% abund.
4ea2fb73d7077b5967019273947a8e40	FW3	0,000000000000000000	FW	d__Bacteria	Verrucomicrobiota	Verrucomicrobiae	Verrucomicrobiales	Rubritaleaceae	Luteolibacter	Species < 1% abund.
52b472caf681c3754daf2f8847f010c7	FW3	0,000000000000000000	FW	d__Bacteria	Proteobacteria	Alphaproteobacteria	Sphingomonadales	Sphingomonadaceae	Sphingomonas	Species < 1% abund.
55934115c6f06e1d2fe64b1bb5ee9058	FW3	0,000000000000000000	FW	d__Bacteria	Actinobacteriota	Actinobacteria	Propionibacteriales	Propionibacteriaceae	Cutibacterium	Species < 1% abund.
55c4d8734360a5355d83c3c49e5e600e	FW3	0,000000000000000000	FW	d__Bacteria	Actinobacteriota	Actinobacteria	Corynebacteriales	Corynebacteriaceae	Corynebacterium	Species < 1% abund.
5824c0c1491afedbcf7ed138e5a793e6	FW3	0,000000000000000000	FW	d__Bacteria	Deinococcota	Deinococci	Deinococcales	Deinococcaceae	Deinococcus	Species < 1% abund.
5c75b42206bf71165f9f6f7d07d78e3c	FW3	0,000000000000000000	FW	d__Bacteria	Actinobacteriota	Actinobacteria	Propionibacteriales	Propionibacteriaceae	Unknown Propionibacteriaceae (Family)	Species < 1% abund.
5d60dfecdcf8a076236d3bf85382b725	FW3	0,000000000000000000	FW	d__Bacteria	Verrucomicrobiota	Verrucomicrobiae	Verrucomicrobiales	Rubritaleaceae	Unknown Rubritaleaceae (Family)	Species < 1% abund.
5f48a2a453c06cd923536826d30a69ef	FW3	0,000000000000000000	FW	d__Bacteria	Proteobacteria	Alphaproteobacteria	Caulobacterales	Caulobacteraceae	Caulobacter	Species < 1% abund.
621496b3f3985c1c62eef1c85881361c	FW3	0,000000000000000000	FW	d__Bacteria	Actinobacteriota	Actinobacteria	Corynebacteriales	Nocardiaceae	Rhodococcus	Species < 1% abund.
62c4f0cfd9899dd9aa8e28e4c92fa04d	FW3	0,000000000000000000	FW	d__Bacteria	Proteobacteria	Gammaproteobacteria	Enterobacterales	Pseudoalteromonadaceae	Pseudoalteromonas	Species < 1% abund.
65bdb315874beb3e45bb115ce0fe1238	FW3	0,000000000000000000	FW	d__Bacteria	Proteobacteria	Gammaproteobacteria	Burkholderiales	Neisseriaceae	uncultured	Species < 1% abund.
66b0be39d55de1373957d283ab49a0c6	FW3	0,000000000000000000	FW	d__Bacteria	Planctomycetota	Planctomycetes	Planctomycetales	uncultured	uncultured	Species < 1% abund.
66e78c2dec79899d5c288f517c31cb2f	FW3	0,000000000000000000	FW	d__Bacteria	Actinobacteriota	Actinobacteria	Micrococcales	Microbacteriaceae	Microbacterium	Species < 1% abund.
6d2a9bcf8aae3ff675e80ed4991c7d5d	FW3	0,000000000000000000	FW	d__Bacteria	Proteobacteria	Gammaproteobacteria	Pseudomonadales	Moraxellaceae	Acinetobacter	Species < 1% abund.
713f756052f34b79b8fe95dfb72f1e74	FW3	0,000000000000000000	FW	d__Bacteria	Proteobacteria	Alphaproteobacteria	Rhizobiales	Beijerinckiaceae	Bosea	Species < 1% abund.
717177fe9a7e8d88a373e20c6b68794d	FW3	0,000000000000000000	FW	d__Bacteria	Proteobacteria	Gammaproteobacteria	Xanthomonadales	Xanthomonadaceae	Stenotrophomonas	Species < 1% abund.
71df5a98f1b23c3834195620cb93b552	FW3	0,000000000000000000	FW	d__Bacteria	Proteobacteria	Alphaproteobacteria	Rhizobiales	Rhizobiaceae	Allorhizobium-Neorhizobium-Pararhizobium-Rhizobium	Species < 1% abund.
73df155ec7e32ca27d87e56cd9a80436	FW3	0,000000000000000000	FW	d__Bacteria	Proteobacteria	Gammaproteobacteria	Burkholderiales	Comamonadaceae	Tepidimonas	Species < 1% abund.
76cf0efafb06dd0365f04589a01b9462	FW3	0,000000000000000000	FW	d__Bacteria	Proteobacteria	Alphaproteobacteria	Sphingomonadales	Sphingomonadaceae	Unknown Sphingomonadaceae (Family)	Species < 1% abund.
7ffe3b98dc65483286a8e6d00fdc1b3b	FW3	0,000000000000000000	FW	d__Bacteria	Proteobacteria	Alphaproteobacteria	Rhizobiales	Xanthobacteraceae	Bradyrhizobium	Species < 1% abund.
80c803f927ef3ab4908b1a14ddbdc21f	FW3	0,000000000000000000	FW	d__Bacteria	Bacteroidota	Bacteroidia	Flavobacteriales	Flavobacteriaceae	Tenacibaculum	Species < 1% abund.
833d68ee6a9533c615541441260fb173	FW3	0,000000000000000000	FW	d__Bacteria	Deinococcota	Deinococci	Deinococcales	Deinococcaceae	Deinococcus	Species < 1% abund.
83f277e5a5be551cbd54574df05ae484	FW3	0,000000000000000000	FW	d__Bacteria	Proteobacteria	Gammaproteobacteria	Pseudomonadales	Halomonadaceae	Halomonas	Species < 1% abund.
85a0fae7501c3654671e458a5e780882	FW3	0,000000000000000000	FW	d__Bacteria	Actinobacteriota	Actinobacteria	Micrococcales	Microbacteriaceae	Compostimonas	Species < 1% abund.
86012bd258ec9ce9a7478f48541dc04a	FW3	0,000000000000000000	FW	d__Bacteria	Planctomycetota	Planctomycetes	Pirellulales	Pirellulaceae	Bythopirellula	Species < 1% abund.
861b3b18a1a7f2ea116ac673ea72447f	FW3	0,000000000000000000	FW	d__Bacteria	Bacteroidota	Bacteroidia	Chitinophagales	Saprospiraceae	Portibacter	Species < 1% abund.
894ebebd0f6b340fb6f788166150dbc7	FW3	0,000000000000000000	FW	d__Bacteria	Bdellovibrionota	Bdellovibrionia	Bacteriovoracales	Bacteriovoracaceae	Unknown Bacteriovoracaceae (Family)	Species < 1% abund.
8a16de02954b652fc19c2798f1dc1446	FW3	0,000000000000000000	FW	d__Bacteria	Proteobacteria	Gammaproteobacteria	Pseudomonadales	Pseudohongiellaceae	Pseudohongiella	Species < 1% abund.
8aedaa28f653aa1eba2b8ba88b8b608c	FW3	0,000000000000000000	FW	d__Bacteria	Planctomycetota	Planctomycetes	Pirellulales	Pirellulaceae	Pir4_lineage	Species < 1% abund.
8c566bbc7357a3e300b2f8f32b0a055e	FW3	0,000000000000000000	FW	d__Bacteria	Bacteroidota	Bacteroidia	Flavobacteriales	Flavobacteriaceae	Flavobacterium	Species < 1% abund.
8d111809c7e89da4ee2377d4fc451d79	FW3	0,000000000000000000	FW	d__Bacteria	Proteobacteria	Gammaproteobacteria	Pseudomonadales	Pseudomonadaceae	Pseudomonas	Species < 1% abund.
8e87490f9dbfd65f3da1f572b477ab36	FW3	0,000000000000000000	FW	d__Bacteria	Bacteroidota	Rhodothermia	Balneolales	Balneolaceae	uncultured	Species < 1% abund.
9100002eb8c412e220b49e5f93e5e499	FW3	0,000000000000000000	FW	d__Bacteria	Chloroflexi	JG30-KF-CM66	JG30-KF-CM66	JG30-KF-CM66	JG30-KF-CM66	Species < 1% abund.
969158baa2081ccad51855338c5d9d64	FW3	0,000000000000000000	FW	d__Bacteria	Firmicutes	Bacilli	Bacillales	Unknown Bacillales (Order)	Unknown Bacillales (Order)	Species < 1% abund.
96a50d9af4f0088167bb31761b473e8d	FW3	0,000000000000000000	FW	d__Bacteria	Proteobacteria	Gammaproteobacteria	Pseudomonadales	Saccharospirillaceae	Oleibacter	Species < 1% abund.
999e381d8d5c28de615fabc5c45b2035	FW3	0,000000000000000000	FW	d__Bacteria	Actinobacteriota	Actinobacteria	Micrococcales	Microbacteriaceae	Microbacterium	Species < 1% abund.
9b9a1dbee03012b98e65a39a0ddb6094	FW3	0,000000000000000000	FW	d__Bacteria	Firmicutes	Clostridia	Peptostreptococcales-Tissierellales	Unknown Peptostreptococcales-Tissierellales (Order)	Unknown Peptostreptococcales-Tissierellales (Order)	Species < 1% abund.
9cc91204215d21b3b9dcd24405f461c6	FW3	0,000000000000000000	FW	d__Bacteria	Proteobacteria	Alphaproteobacteria	Sphingomonadales	Sphingomonadaceae	Sphingobium	Species < 1% abund.
9ddc4c1590f8ed2d2f04e0424b2b2800	FW3	0,000000000000000000	FW	d__Bacteria	Proteobacteria	Alphaproteobacteria	Reyranellales	Reyranellaceae	Reyranella	Species < 1% abund.
a0b4753e483b7766ffe5ae0dee25948e	FW3	0,000000000000000000	FW	d__Archaea	Halobacterota	Halobacteria	Halobacterales	Haloferacaceae	Unknown Haloferacaceae (Family)	Species < 1% abund.
a423a5b7d9bda766a8df4ca76c0fd477	FW3	0,000000000000000000	FW	d__Bacteria	Firmicutes	Bacilli	Lactobacillales	Lactobacillaceae	Liquorilactobacillus	Species < 1% abund.
a6bc09abd7f93dc6028ed3c0c5035fa7	FW3	0,000000000000000000	FW	d__Bacteria	Actinobacteriota	Actinobacteria	PeM15	PeM15	PeM15	Species < 1% abund.
a79bf1dfcad09e6257b8894e6995836f	FW3	0,000000000000000000	FW	d__Bacteria	Bacteroidota	Bacteroidia	Flavobacteriales	Flavobacteriaceae	Unknown Flavobacteriaceae (Family)	Species < 1% abund.
a7c7dfd694cb7b9d08a23194086addde	FW3	0,000000000000000000	FW	d__Bacteria	Proteobacteria	Gammaproteobacteria	Enterobacterales	Enterobacteriaceae	Klebsiella	Species < 1% abund.
ac12327724a5ee426820df0acf1a07ad	FW3	0,000000000000000000	FW	d__Bacteria	Proteobacteria	Alphaproteobacteria	Kordiimonadales	uncultured	uncultured	Species < 1% abund.
b075d5f1c50fe681e7ed998f3da487da	FW3	0,000000000000000000	FW	d__Bacteria	Dependentiae	Babeliae	Babeliales	Vermiphilaceae	Vermiphilaceae	Species < 1% abund.
b1d197bbccd255c7e28457eaf0b70a84	FW3	0,000000000000000000	FW	d__Bacteria	Proteobacteria	Alphaproteobacteria	Rhodobacterales	Rhodobacteraceae	Paracoccus	Species < 1% abund.
b3af6ea37fab5c552173414962d86faf	FW3	0,000000000000000000	FW	d__Bacteria	Proteobacteria	Alphaproteobacteria	Rhodobacterales	Rhodobacteraceae	Ruegeria	Species < 1% abund.
b4455bcffc08b0a27a53ed54143aed97	FW3	0,000000000000000000	FW	d__Bacteria	Bacteroidota	Bacteroidia	Chitinophagales	Saprospiraceae	Aureispira	Species < 1% abund.
b7ae701e81efd35812d09acfebeab2a2	FW3	0,000000000000000000	FW	d__Bacteria	Planctomycetota	Planctomycetes	Pirellulales	Pirellulaceae	Bythopirellula	Species < 1% abund.
b8f98cd6d7b5d8f8b9ccbb8471834d93	FW3	0,000000000000000000	FW	d__Bacteria	Proteobacteria	Alphaproteobacteria	Sphingomonadales	Sphingomonadaceae	Erythrobacter	Species < 1% abund.
bf7a81d00a7c3f6f5ad5043f922a90bc	FW3	0,000000000000000000	FW	d__Bacteria	Cyanobacteria	Vampirivibrionia	Unknown Vampirivibrionia (Class)	Unknown Vampirivibrionia (Class)	Unknown Vampirivibrionia (Class)	Species < 1% abund.
c4f4782b696a25ec41a22707239efa9c	FW3	0,000000000000000000	FW	d__Bacteria	Proteobacteria	Alphaproteobacteria	Rhodospirillales	Thalassospiraceae	Thalassospira	Species < 1% abund.
c6afa0a1f062b5b17a1620a5dd3f4402	FW3	0,000000000000000000	FW	d__Bacteria	Firmicutes	Bacilli	Lactobacillales	Streptococcaceae	Streptococcus	Species < 1% abund.
c96441a6fba4b24d51fb078f430c505c	FW3	0,000000000000000000	FW	d__Bacteria	Firmicutes	Bacilli	Lactobacillales	Streptococcaceae	Streptococcus	Species < 1% abund.
cc7c7b77b5f91e9b156d229fe7025ac4	FW3	0,000000000000000000	FW	d__Bacteria	Firmicutes	Bacilli	Bacillales	Planococcaceae	Unknown Planococcaceae (Family)	Species < 1% abund.
cc8b64af8a415eb273855e2eede889a6	FW3	0,000000000000000000	FW	d__Bacteria	Bacteroidota	Bacteroidia	Flavobacteriales	Flavobacteriaceae	Flavobacterium	Species < 1% abund.
ccc93f3bdcca43deb645e36e992ced38	FW3	0,000000000000000000	FW	d__Bacteria	Proteobacteria	Alphaproteobacteria	Rhizobiales	Rhizobiaceae	Unknown Rhizobiaceae (Family)	Species < 1% abund.
cfc65328d6fc5aae484370e4c6d72b25	FW3	0,000000000000000000	FW	d__Bacteria	Proteobacteria	Alphaproteobacteria	Rhizobiales	Rhizobiaceae	Phyllobacterium	Species < 1% abund.
cff7a83e70b2e61bd8685bd4bf16aa34	FW3	0,000000000000000000	FW	d__Bacteria	Proteobacteria	Alphaproteobacteria	Caulobacterales	Caulobacteraceae	Brevundimonas	Species < 1% abund.
d4e724641cd51b671383118d0296d76b	FW3	0,000000000000000000	FW	d__Bacteria	Proteobacteria	Gammaproteobacteria	Enterobacterales	Shewanellaceae	Shewanella	Species < 1% abund.
d60b91f02132a43fc5fc8615efab1b39	FW3	0,000000000000000000	FW	d__Bacteria	Cyanobacteria	Cyanobacteriia	Synechococcales	Cyanobiaceae	Cyanobium_PCC-6307	Species < 1% abund.
d72a70f3527ae4f2e8a0fdde9bcfd27d	FW3	0,000000000000000000	FW	d__Bacteria	Planctomycetota	Planctomycetes	Planctomycetales	Gimesiaceae	uncultured	Species < 1% abund.
d82706af773e945f6798ef7208e64624	FW3	0,000000000000000000	FW	d__Bacteria	Actinobacteriota	Actinobacteria	Micrococcales	Unknown Micrococcales (Order)	Unknown Micrococcales (Order)	Species < 1% abund.
d82d36ac60958dc35ecd44a149181973	FW3	0,000000000000000000	FW	d__Bacteria	Proteobacteria	Gammaproteobacteria	Diplorickettsiales	Diplorickettsiaceae	uncultured	Species < 1% abund.
d8f128daebf15040273441e980eef6ba	FW3	0,000000000000000000	FW	d__Bacteria	Actinobacteriota	Actinobacteria	Corynebacteriales	Nocardiaceae	Gordonia	Species < 1% abund.
d91bef6be7e3d5b470b1653d9c9e8c13	FW3	0,000000000000000000	FW	d__Bacteria	Proteobacteria	Gammaproteobacteria	Pseudomonadales	Moraxellaceae	Acinetobacter	Species < 1% abund.
da75e94214f9ef21820a7df1b706fcde	FW3	0,000000000000000000	FW	d__Bacteria	Proteobacteria	Gammaproteobacteria	Burkholderiales	Unknown Burkholderiales (Order)	Unknown Burkholderiales (Order)	Species < 1% abund.
e0231bc03ec5e31097e63c321db6f5e4	FW3	0,000000000000000000	FW	d__Bacteria	Actinobacteriota	Actinobacteria	Corynebacteriales	Corynebacteriaceae	Corynebacterium	Species < 1% abund.
e09a33133b60e13ec36a0e9de9e5b25c	FW3	0,000000000000000000	FW	d__Bacteria	Proteobacteria	Gammaproteobacteria	Burkholderiales	Alcaligenaceae	Achromobacter	Species < 1% abund.
e3d99fc8cd13cf9ec368445ba447e1eb	FW3	0,000000000000000000	FW	d__Bacteria	Proteobacteria	Alphaproteobacteria	Rhodobacterales	Rhodobacteraceae	Paracoccus	Species < 1% abund.
e4f726d5fbd04b824ed59f89510ad486	FW3	0,000000000000000000	FW	d__Bacteria	Proteobacteria	Alphaproteobacteria	Caulobacterales	Caulobacteraceae	Brevundimonas	Species < 1% abund.
e66a6b8894669c8450e8068f8f73e9ed	FW3	0,000000000000000000	FW	d__Bacteria	Proteobacteria	Alphaproteobacteria	Rhodobacterales	Rhodobacteraceae	Rhodobacteraceae	Species < 1% abund.
e6dd6832d85887b65b0a81466c5a3798	FW3	0,000000000000000000	FW	d__Bacteria	Proteobacteria	Alphaproteobacteria	Rhizobiales	Beijerinckiaceae	Methylobacterium-Methylorubrum	Species < 1% abund.
e6ea5669a9220aa15492d7d3b69a60ec	FW3	0,000000000000000000	FW	d__Bacteria	Firmicutes	Clostridia	Clostridiales	Clostridiaceae	Unknown Clostridiaceae (Family)	Species < 1% abund.
e7073162bf3a25bd8a344047480314b1	FW3	0,000000000000000000	FW	d__Bacteria	Proteobacteria	Gammaproteobacteria	Burkholderiales	Burkholderiaceae	Polynucleobacter	Species < 1% abund.
e793cc0c32375aa1c09a3b7d0465a1fc	FW3	0,000000000000000000	FW	d__Bacteria	Proteobacteria	Alphaproteobacteria	Rhizobiales	Stappiaceae	Unknown Stappiaceae (Family)	Species < 1% abund.
e7b07c727602f48ca3fe5cb5d7c17142	FW3	0,000000000000000000	FW	d__Bacteria	Proteobacteria	Gammaproteobacteria	Enterobacterales	Kangiellaceae	Aliikangiella	Species < 1% abund.
ea3d45ab074254c7698a0957e928dc2c	FW3	0,000000000000000000	FW	d__Bacteria	Bacteroidota	Bacteroidia	Flavobacteriales	Weeksellaceae	Cloacibacterium	Species < 1% abund.
ed401254af9ccc2495072eb43fc1c378	FW3	0,000000000000000000	FW	d__Bacteria	Bacteroidota	Bacteroidia	Flavobacteriales	Flavobacteriaceae	Tenacibaculum	Species < 1% abund.
f1e37dbaea8dc48b8606c4802425e59c	FW3	0,000000000000000000	FW	d__Bacteria	Proteobacteria	Gammaproteobacteria	Legionellales	Legionellaceae	Legionella	Species < 1% abund.
f20fcbda4e813711a43cc20487ad89f6	FW3	0,000000000000000000	FW	d__Bacteria	Verrucomicrobiota	Chlamydiae	Chlamydiales	Simkaniaceae	uncultured	Species < 1% abund.
f552a1946c21b2d37f58c56c69e14843	FW3	0,000000000000000000	FW	d__Bacteria	Proteobacteria	Gammaproteobacteria	Pseudomonadales	Marinobacteraceae	Marinobacter	Species < 1% abund.
f5906520a4a8b9d341198faa2787c438	FW3	0,000000000000000000	FW	d__Bacteria	Proteobacteria	Gammaproteobacteria	Enterobacterales	Vibrionaceae	Salinivibrio	Species < 1% abund.
f775686389ef96974cbdfbc7e6f9523f	FW3	0,000000000000000000	FW	d__Bacteria	Actinobacteriota	Acidimicrobiia	Microtrichales	Microtrichaceae	IMCC26207	Species < 1% abund.
f9e018a6183671e633658e6802d94c40	FW3	0,000000000000000000	FW	d__Bacteria	Proteobacteria	Gammaproteobacteria	Gammaproteobacteria_Incertae_Sedis	Unknown_Family	Candidatus_Berkiella	Species < 1% abund.
fe1db7e112ac3d453cffedcea289479b	FW3	0,000000000000000000	FW	d__Bacteria	Proteobacteria	Alphaproteobacteria	Rhodobacterales	Rhodobacteraceae	Paracoccus	Species < 1% abund.
a7ec76218b8ea432e68937d55d06aeb6	FW4	0,501172058134083498	FW	d__Bacteria	Proteobacteria	Gammaproteobacteria	Pseudomonadales	Pseudomonadaceae	Pseudomonas	Unknown
9b9a1dbee03012b98e65a39a0ddb6094	FW4	0,133145804031879977	FW	d__Bacteria	Firmicutes	Clostridia	Peptostreptococcales-Tissierellales	Unknown Peptostreptococcales-Tissierellales (Order)	Unknown Peptostreptococcales-Tissierellales (Order)	Unknown
f0c60d80f36628214a0a7533f9739b39	FW4	0,077824660103141111	FW	d__Bacteria	Fusobacteriota	Fusobacteriia	Fusobacteriales	Fusobacteriaceae	Cetobacterium	Cetobacterium uncultured_bacterium
96a50d9af4f0088167bb31761b473e8d	FW4	0,056727613689639009	FW	d__Bacteria	Proteobacteria	Gammaproteobacteria	Pseudomonadales	Saccharospirillaceae	Oleibacter	Oleibacter uncultured_bacterium
0944c58fbafc2168d5eaa355c80c4c65	FW4	0,041725269573370839	FW	d__Bacteria	Proteobacteria	Gammaproteobacteria	Enterobacterales	Pasteurellaceae	Rodentibacter	Rodentibacter Rodentibacter_genomosp.
55934115c6f06e1d2fe64b1bb5ee9058	FW4	0,030473511486169714	FW	d__Bacteria	Actinobacteriota	Actinobacteria	Propionibacteriales	Propionibacteriaceae	Cutibacterium	Cutibacterium uncultured_organism
a423a5b7d9bda766a8df4ca76c0fd477	FW4	0,022034692920768869	FW	d__Bacteria	Firmicutes	Bacilli	Lactobacillales	Lactobacillaceae	Liquorilactobacillus	Unknown
9cc91204215d21b3b9dcd24405f461c6	FW4	0,019221753398968588	FW	d__Bacteria	Proteobacteria	Alphaproteobacteria	Sphingomonadales	Sphingomonadaceae	Sphingobium	Unknown
d94444d94b710745cbb1efb0ad6f0ea8	FW4	0,019221753398968588	FW	d__Bacteria	Proteobacteria	Gammaproteobacteria	Enterobacterales	Aeromonadaceae	Aeromonas	Aeromonas Aeromonas_sp.
3eb2cc5a9df4f6c54f56f36394b26d30	FW4	0,018752930145335210	FW	d__Bacteria	Proteobacteria	Gammaproteobacteria	Burkholderiales	Methylophilaceae	Unknown Methylophilaceae (Family)	Unknown
e793cc0c32375aa1c09a3b7d0465a1fc	FW4	0,014533520862634786	FW	d__Bacteria	Proteobacteria	Alphaproteobacteria	Rhizobiales	Stappiaceae	Unknown Stappiaceae (Family)	Unknown
00d93177a8b0764f94d4cf98b498c0dc	FW4	0,011720581340834505	FW	d__Bacteria	Firmicutes	Bacilli	Staphylococcales	Staphylococcaceae	Staphylococcus	Unknown
cfc65328d6fc5aae484370e4c6d72b25	FW4	0,010782934833567745	FW	d__Bacteria	Proteobacteria	Alphaproteobacteria	Rhizobiales	Rhizobiaceae	Phyllobacterium	Phyllobacterium Phyllobacterium_catacumbae
5c8931c43a8a43b634738a1d16c29052	FW4	0,009376465072667605	FW	d__Bacteria	Proteobacteria	Gammaproteobacteria	Burkholderiales	Comamonadaceae	Unknown Comamonadaceae (Family)	Species < 1% abund.
4ea2fb73d7077b5967019273947a8e40	FW4	0,007032348804500703	FW	d__Bacteria	Verrucomicrobiota	Verrucomicrobiae	Verrucomicrobiales	Rubritaleaceae	Luteolibacter	Species < 1% abund.
cff7a83e70b2e61bd8685bd4bf16aa34	FW4	0,006563525550867323	FW	d__Bacteria	Proteobacteria	Alphaproteobacteria	Caulobacterales	Caulobacteraceae	Brevundimonas	Species < 1% abund.
0c2ef06ce59cd08230737dae95a514eb	FW4	0,006094702297233943	FW	d__Bacteria	Proteobacteria	Alphaproteobacteria	Rhizobiales	Xanthobacteraceae	Ancylobacter	Species < 1% abund.
ccc93f3bdcca43deb645e36e992ced38	FW4	0,003750586029067042	FW	d__Bacteria	Proteobacteria	Alphaproteobacteria	Rhizobiales	Rhizobiaceae	Unknown Rhizobiaceae (Family)	Species < 1% abund.
5824c0c1491afedbcf7ed138e5a793e6	FW4	0,003281762775433661	FW	d__Bacteria	Deinococcota	Deinococci	Deinococcales	Deinococcaceae	Deinococcus	Species < 1% abund.
833d68ee6a9533c615541441260fb173	FW4	0,002344116268166901	FW	d__Bacteria	Deinococcota	Deinococci	Deinococcales	Deinococcaceae	Deinococcus	Species < 1% abund.
c6afa0a1f062b5b17a1620a5dd3f4402	FW4	0,002344116268166901	FW	d__Bacteria	Firmicutes	Bacilli	Lactobacillales	Streptococcaceae	Streptococcus	Species < 1% abund.
239fa6638f1d6e8c78d89373441411f3	FW4	0,001875293014533521	FW	d__Bacteria	Bacteroidota	Bacteroidia	Flavobacteriales	Weeksellaceae	Chryseobacterium	Species < 1% abund.
077f6aa683ecebd3658fe6c7b9ccdeb6	FW4	0,000000000000000000	FW	d__Bacteria	Planctomycetota	Planctomycetes	Pirellulales	Pirellulaceae	Unknown Pirellulaceae (Family)	Species < 1% abund.
0a71b29dd02b28e0a56a3401888fdc55	FW4	0,000000000000000000	FW	d__Bacteria	Proteobacteria	Alphaproteobacteria	Rhodobacterales	Rhodobacteraceae	Cereibacter	Species < 1% abund.
0ca4d4b383af6eb5eaf00b23632515d0	FW4	0,000000000000000000	FW	d__Bacteria	Bacteroidota	Bacteroidia	Bacteroidales	Dysgonomonadaceae	Proteiniphilum	Species < 1% abund.
0e7799e5b75a739c22b0db701757eb4c	FW4	0,000000000000000000	FW	d__Bacteria	Verrucomicrobiota	Verrucomicrobiae	Verrucomicrobiales	Rubritaleaceae	Haloferula	Species < 1% abund.
1030dc04eeeff30fdaaf4b4e3f2e08c7	FW4	0,000000000000000000	FW	d__Bacteria	Proteobacteria	Alphaproteobacteria	Acetobacterales	Acetobacteraceae	Unknown Acetobacteraceae (Family)	Species < 1% abund.
120f1919f47bb5fa1be773b915a1b436	FW4	0,000000000000000000	FW	d__Bacteria	Proteobacteria	Gammaproteobacteria	Unknown Gammaproteobacteria (Class)	Unknown Gammaproteobacteria (Class)	Unknown Gammaproteobacteria (Class)	Species < 1% abund.
1c93776da4217ec10dc25fefd6746695	FW4	0,000000000000000000	FW	d__Bacteria	Firmicutes	Bacilli	Bacillales	Bacillaceae	Bacillus	Species < 1% abund.
224d2698219962bf2c80e934a8d5e35d	FW4	0,000000000000000000	FW	d__Bacteria	Proteobacteria	Alphaproteobacteria	Rhizobiales	Rhizobiaceae	Mesorhizobium	Species < 1% abund.
258f99c2695e9e8881d25d7609be5028	FW4	0,000000000000000000	FW	d__Bacteria	Firmicutes	Bacilli	Lactobacillales	Streptococcaceae	Streptococcus	Species < 1% abund.
25f64cfc8125dcf82c4a671313e335b9	FW4	0,000000000000000000	FW	d__Bacteria	Proteobacteria	Gammaproteobacteria	Enterobacterales	Vibrionaceae	Vibrio	Species < 1% abund.
26a761172148a957012d607412e6bea6	FW4	0,000000000000000000	FW	d__Bacteria	Proteobacteria	Alphaproteobacteria	Rhodobacterales	Rhodobacteraceae	Gemmobacter	Species < 1% abund.
283ab1a8a5386f310efcdd1739b57189	FW4	0,000000000000000000	FW	d__Bacteria	Proteobacteria	Gammaproteobacteria	Burkholderiales	Comamonadaceae	Variovorax	Species < 1% abund.
2f73eae2cbe5a3b352b6fa018b12ab3b	FW4	0,000000000000000000	FW	d__Bacteria	Proteobacteria	Alphaproteobacteria	Reyranellales	Reyranellaceae	Reyranella	Species < 1% abund.
304c9acf0711fa5239f5bce21620936b	FW4	0,000000000000000000	FW	d__Bacteria	Bacteroidota	Bacteroidia	Unknown Bacteroidia (Class)	Unknown Bacteroidia (Class)	Unknown Bacteroidia (Class)	Species < 1% abund.
35b66d17d703b410b2610dd0934a71e4	FW4	0,000000000000000000	FW	d__Bacteria	Actinobacteriota	Actinobacteria	Micrococcales	Micrococcaceae	Unknown Micrococcaceae (Family)	Species < 1% abund.
38c293d315c01a5100f676e9bf9b9e6f	FW4	0,000000000000000000	FW	d__Bacteria	Proteobacteria	Alphaproteobacteria	Unknown Alphaproteobacteria (Class)	Unknown Alphaproteobacteria (Class)	Unknown Alphaproteobacteria (Class)	Species < 1% abund.
3a85e2bbda35ecaa2e96d9754d872f09	FW4	0,000000000000000000	FW	d__Bacteria	Proteobacteria	Gammaproteobacteria	Gammaproteobacteria_Incertae_Sedis	Unknown_Family	Marinicella	Species < 1% abund.
448041edd7f2bc82fa004aa8786fb39d	FW4	0,000000000000000000	FW	d__Bacteria	Proteobacteria	Alphaproteobacteria	Holosporales	Holosporaceae	uncultured	Species < 1% abund.
453c840a7cb348fd1b60cb3721c65820	FW4	0,000000000000000000	FW	d__Bacteria	Unknown d__Bacteria (Kingdom)	Unknown d__Bacteria (Kingdom)	Unknown d__Bacteria (Kingdom)	Unknown d__Bacteria (Kingdom)	Unknown d__Bacteria (Kingdom)	Species < 1% abund.
478a361e101d82e5ce9176f9addc9965	FW4	0,000000000000000000	FW	d__Bacteria	Proteobacteria	Alphaproteobacteria	Rhizobiales	Stappiaceae	Pannonibacter	Species < 1% abund.
479e421ddfa5ac82775483ee9b46b879	FW4	0,000000000000000000	FW	d__Bacteria	Proteobacteria	Gammaproteobacteria	Burkholderiales	Oxalobacteraceae	Massilia	Species < 1% abund.
47c62a0ffbbc645d553d9379d80e0aee	FW4	0,000000000000000000	FW	d__Bacteria	Actinobacteriota	Actinobacteria	Micrococcales	Micrococcaceae	Nesterenkonia	Species < 1% abund.
4905b3436df3353f7c95b182e88d3107	FW4	0,000000000000000000	FW	d__Bacteria	Proteobacteria	Alphaproteobacteria	Rhizobiales	Rhizobiaceae	Allorhizobium-Neorhizobium-Pararhizobium-Rhizobium	Species < 1% abund.
4a250096880e686adbd66f82428dfcf0	FW4	0,000000000000000000	FW	d__Bacteria	Proteobacteria	Gammaproteobacteria	Pseudomonadales	Halomonadaceae	Salicola	Species < 1% abund.
4a268b02d9f600944c7ea8f4b8737564	FW4	0,000000000000000000	FW	d__Bacteria	Proteobacteria	Gammaproteobacteria	Enterobacterales	Enterobacteriaceae	Escherichia-Shigella	Species < 1% abund.
4c518a7fa15cc7fcdfdf0e0c29cadab6	FW4	0,000000000000000000	FW	d__Bacteria	Proteobacteria	Alphaproteobacteria	Sphingomonadales	Sphingomonadaceae	Erythrobacter	Species < 1% abund.
51bda0daf934b61ca2ce5129f8d6a86c	FW4	0,000000000000000000	FW	d__Bacteria	Firmicutes	Unknown Firmicutes (Phylum)	Unknown Firmicutes (Phylum)	Unknown Firmicutes (Phylum)	Unknown Firmicutes (Phylum)	Species < 1% abund.
52b472caf681c3754daf2f8847f010c7	FW4	0,000000000000000000	FW	d__Bacteria	Proteobacteria	Alphaproteobacteria	Sphingomonadales	Sphingomonadaceae	Sphingomonas	Species < 1% abund.
540b75b17ddef1a4029776f054ebc644	FW4	0,000000000000000000	FW	d__Bacteria	Proteobacteria	Gammaproteobacteria	Burkholderiales	Oxalobacteraceae	Janthinobacterium	Species < 1% abund.
55c4d8734360a5355d83c3c49e5e600e	FW4	0,000000000000000000	FW	d__Bacteria	Actinobacteriota	Actinobacteria	Corynebacteriales	Corynebacteriaceae	Corynebacterium	Species < 1% abund.
5c75b42206bf71165f9f6f7d07d78e3c	FW4	0,000000000000000000	FW	d__Bacteria	Actinobacteriota	Actinobacteria	Propionibacteriales	Propionibacteriaceae	Unknown Propionibacteriaceae (Family)	Species < 1% abund.
5d60dfecdcf8a076236d3bf85382b725	FW4	0,000000000000000000	FW	d__Bacteria	Verrucomicrobiota	Verrucomicrobiae	Verrucomicrobiales	Rubritaleaceae	Unknown Rubritaleaceae (Family)	Species < 1% abund.
5f48a2a453c06cd923536826d30a69ef	FW4	0,000000000000000000	FW	d__Bacteria	Proteobacteria	Alphaproteobacteria	Caulobacterales	Caulobacteraceae	Caulobacter	Species < 1% abund.
621496b3f3985c1c62eef1c85881361c	FW4	0,000000000000000000	FW	d__Bacteria	Actinobacteriota	Actinobacteria	Corynebacteriales	Nocardiaceae	Rhodococcus	Species < 1% abund.
62c4f0cfd9899dd9aa8e28e4c92fa04d	FW4	0,000000000000000000	FW	d__Bacteria	Proteobacteria	Gammaproteobacteria	Enterobacterales	Pseudoalteromonadaceae	Pseudoalteromonas	Species < 1% abund.
65bdb315874beb3e45bb115ce0fe1238	FW4	0,000000000000000000	FW	d__Bacteria	Proteobacteria	Gammaproteobacteria	Burkholderiales	Neisseriaceae	uncultured	Species < 1% abund.
66b0be39d55de1373957d283ab49a0c6	FW4	0,000000000000000000	FW	d__Bacteria	Planctomycetota	Planctomycetes	Planctomycetales	uncultured	uncultured	Species < 1% abund.
66e78c2dec79899d5c288f517c31cb2f	FW4	0,000000000000000000	FW	d__Bacteria	Actinobacteriota	Actinobacteria	Micrococcales	Microbacteriaceae	Microbacterium	Species < 1% abund.
6d2a9bcf8aae3ff675e80ed4991c7d5d	FW4	0,000000000000000000	FW	d__Bacteria	Proteobacteria	Gammaproteobacteria	Pseudomonadales	Moraxellaceae	Acinetobacter	Species < 1% abund.
713f756052f34b79b8fe95dfb72f1e74	FW4	0,000000000000000000	FW	d__Bacteria	Proteobacteria	Alphaproteobacteria	Rhizobiales	Beijerinckiaceae	Bosea	Species < 1% abund.
717177fe9a7e8d88a373e20c6b68794d	FW4	0,000000000000000000	FW	d__Bacteria	Proteobacteria	Gammaproteobacteria	Xanthomonadales	Xanthomonadaceae	Stenotrophomonas	Species < 1% abund.
71df5a98f1b23c3834195620cb93b552	FW4	0,000000000000000000	FW	d__Bacteria	Proteobacteria	Alphaproteobacteria	Rhizobiales	Rhizobiaceae	Allorhizobium-Neorhizobium-Pararhizobium-Rhizobium	Species < 1% abund.
73df155ec7e32ca27d87e56cd9a80436	FW4	0,000000000000000000	FW	d__Bacteria	Proteobacteria	Gammaproteobacteria	Burkholderiales	Comamonadaceae	Tepidimonas	Species < 1% abund.
76cf0efafb06dd0365f04589a01b9462	FW4	0,000000000000000000	FW	d__Bacteria	Proteobacteria	Alphaproteobacteria	Sphingomonadales	Sphingomonadaceae	Unknown Sphingomonadaceae (Family)	Species < 1% abund.
7e72ec733d9bd7b74bfc78f783aa22b5	FW4	0,000000000000000000	FW	d__Bacteria	Proteobacteria	Alphaproteobacteria	Rhodobacterales	Rhodobacteraceae	Unknown Rhodobacteraceae (Family)	Species < 1% abund.
7ffe3b98dc65483286a8e6d00fdc1b3b	FW4	0,000000000000000000	FW	d__Bacteria	Proteobacteria	Alphaproteobacteria	Rhizobiales	Xanthobacteraceae	Bradyrhizobium	Species < 1% abund.
80c803f927ef3ab4908b1a14ddbdc21f	FW4	0,000000000000000000	FW	d__Bacteria	Bacteroidota	Bacteroidia	Flavobacteriales	Flavobacteriaceae	Tenacibaculum	Species < 1% abund.
818f54e914f1a0e96f5adec01569add4	FW4	0,000000000000000000	FW	d__Bacteria	Proteobacteria	Gammaproteobacteria	Burkholderiales	Methylophilaceae	Methylophilus	Species < 1% abund.
83f277e5a5be551cbd54574df05ae484	FW4	0,000000000000000000	FW	d__Bacteria	Proteobacteria	Gammaproteobacteria	Pseudomonadales	Halomonadaceae	Halomonas	Species < 1% abund.
85a0fae7501c3654671e458a5e780882	FW4	0,000000000000000000	FW	d__Bacteria	Actinobacteriota	Actinobacteria	Micrococcales	Microbacteriaceae	Compostimonas	Species < 1% abund.
86012bd258ec9ce9a7478f48541dc04a	FW4	0,000000000000000000	FW	d__Bacteria	Planctomycetota	Planctomycetes	Pirellulales	Pirellulaceae	Bythopirellula	Species < 1% abund.
861b3b18a1a7f2ea116ac673ea72447f	FW4	0,000000000000000000	FW	d__Bacteria	Bacteroidota	Bacteroidia	Chitinophagales	Saprospiraceae	Portibacter	Species < 1% abund.
894ebebd0f6b340fb6f788166150dbc7	FW4	0,000000000000000000	FW	d__Bacteria	Bdellovibrionota	Bdellovibrionia	Bacteriovoracales	Bacteriovoracaceae	Unknown Bacteriovoracaceae (Family)	Species < 1% abund.
8a16de02954b652fc19c2798f1dc1446	FW4	0,000000000000000000	FW	d__Bacteria	Proteobacteria	Gammaproteobacteria	Pseudomonadales	Pseudohongiellaceae	Pseudohongiella	Species < 1% abund.
8aedaa28f653aa1eba2b8ba88b8b608c	FW4	0,000000000000000000	FW	d__Bacteria	Planctomycetota	Planctomycetes	Pirellulales	Pirellulaceae	Pir4_lineage	Species < 1% abund.
8c566bbc7357a3e300b2f8f32b0a055e	FW4	0,000000000000000000	FW	d__Bacteria	Bacteroidota	Bacteroidia	Flavobacteriales	Flavobacteriaceae	Flavobacterium	Species < 1% abund.
8d111809c7e89da4ee2377d4fc451d79	FW4	0,000000000000000000	FW	d__Bacteria	Proteobacteria	Gammaproteobacteria	Pseudomonadales	Pseudomonadaceae	Pseudomonas	Species < 1% abund.
8e87490f9dbfd65f3da1f572b477ab36	FW4	0,000000000000000000	FW	d__Bacteria	Bacteroidota	Rhodothermia	Balneolales	Balneolaceae	uncultured	Species < 1% abund.
9100002eb8c412e220b49e5f93e5e499	FW4	0,000000000000000000	FW	d__Bacteria	Chloroflexi	JG30-KF-CM66	JG30-KF-CM66	JG30-KF-CM66	JG30-KF-CM66	Species < 1% abund.
92a7944c9dbd57da01b8df07b314c7e5	FW4	0,000000000000000000	FW	d__Bacteria	Proteobacteria	Gammaproteobacteria	Legionellales	Legionellaceae	Legionella	Species < 1% abund.
969158baa2081ccad51855338c5d9d64	FW4	0,000000000000000000	FW	d__Bacteria	Firmicutes	Bacilli	Bacillales	Unknown Bacillales (Order)	Unknown Bacillales (Order)	Species < 1% abund.
999e381d8d5c28de615fabc5c45b2035	FW4	0,000000000000000000	FW	d__Bacteria	Actinobacteriota	Actinobacteria	Micrococcales	Microbacteriaceae	Microbacterium	Species < 1% abund.
9ddc4c1590f8ed2d2f04e0424b2b2800	FW4	0,000000000000000000	FW	d__Bacteria	Proteobacteria	Alphaproteobacteria	Reyranellales	Reyranellaceae	Reyranella	Species < 1% abund.
a0b4753e483b7766ffe5ae0dee25948e	FW4	0,000000000000000000	FW	d__Archaea	Halobacterota	Halobacteria	Halobacterales	Haloferacaceae	Unknown Haloferacaceae (Family)	Species < 1% abund.
a6bc09abd7f93dc6028ed3c0c5035fa7	FW4	0,000000000000000000	FW	d__Bacteria	Actinobacteriota	Actinobacteria	PeM15	PeM15	PeM15	Species < 1% abund.
a79bf1dfcad09e6257b8894e6995836f	FW4	0,000000000000000000	FW	d__Bacteria	Bacteroidota	Bacteroidia	Flavobacteriales	Flavobacteriaceae	Unknown Flavobacteriaceae (Family)	Species < 1% abund.
a7c7dfd694cb7b9d08a23194086addde	FW4	0,000000000000000000	FW	d__Bacteria	Proteobacteria	Gammaproteobacteria	Enterobacterales	Enterobacteriaceae	Klebsiella	Species < 1% abund.
ac12327724a5ee426820df0acf1a07ad	FW4	0,000000000000000000	FW	d__Bacteria	Proteobacteria	Alphaproteobacteria	Kordiimonadales	uncultured	uncultured	Species < 1% abund.
b075d5f1c50fe681e7ed998f3da487da	FW4	0,000000000000000000	FW	d__Bacteria	Dependentiae	Babeliae	Babeliales	Vermiphilaceae	Vermiphilaceae	Species < 1% abund.
b1d197bbccd255c7e28457eaf0b70a84	FW4	0,000000000000000000	FW	d__Bacteria	Proteobacteria	Alphaproteobacteria	Rhodobacterales	Rhodobacteraceae	Paracoccus	Species < 1% abund.
b3af6ea37fab5c552173414962d86faf	FW4	0,000000000000000000	FW	d__Bacteria	Proteobacteria	Alphaproteobacteria	Rhodobacterales	Rhodobacteraceae	Ruegeria	Species < 1% abund.
b4455bcffc08b0a27a53ed54143aed97	FW4	0,000000000000000000	FW	d__Bacteria	Bacteroidota	Bacteroidia	Chitinophagales	Saprospiraceae	Aureispira	Species < 1% abund.
b45acc398a428e17b4002b84bbd78b22	FW4	0,000000000000000000	FW	d__Bacteria	Proteobacteria	Gammaproteobacteria	Enterobacterales	Shewanellaceae	Shewanella	Species < 1% abund.
b5e6833518ba6d25406fd33824237e97	FW4	0,000000000000000000	FW	d__Bacteria	Planctomycetota	Planctomycetes	Pirellulales	Pirellulaceae	uncultured	Species < 1% abund.
b7ae701e81efd35812d09acfebeab2a2	FW4	0,000000000000000000	FW	d__Bacteria	Planctomycetota	Planctomycetes	Pirellulales	Pirellulaceae	Bythopirellula	Species < 1% abund.
b8f98cd6d7b5d8f8b9ccbb8471834d93	FW4	0,000000000000000000	FW	d__Bacteria	Proteobacteria	Alphaproteobacteria	Sphingomonadales	Sphingomonadaceae	Erythrobacter	Species < 1% abund.
bf7a81d00a7c3f6f5ad5043f922a90bc	FW4	0,000000000000000000	FW	d__Bacteria	Cyanobacteria	Vampirivibrionia	Unknown Vampirivibrionia (Class)	Unknown Vampirivibrionia (Class)	Unknown Vampirivibrionia (Class)	Species < 1% abund.
c26f2b17659d13e1f93141a7f14b42ee	FW4	0,000000000000000000	FW	d__Bacteria	Firmicutes	Clostridia	Unknown Clostridia (Class)	Unknown Clostridia (Class)	Unknown Clostridia (Class)	Species < 1% abund.
c4f4782b696a25ec41a22707239efa9c	FW4	0,000000000000000000	FW	d__Bacteria	Proteobacteria	Alphaproteobacteria	Rhodospirillales	Thalassospiraceae	Thalassospira	Species < 1% abund.
c96441a6fba4b24d51fb078f430c505c	FW4	0,000000000000000000	FW	d__Bacteria	Firmicutes	Bacilli	Lactobacillales	Streptococcaceae	Streptococcus	Species < 1% abund.
cc7c7b77b5f91e9b156d229fe7025ac4	FW4	0,000000000000000000	FW	d__Bacteria	Firmicutes	Bacilli	Bacillales	Planococcaceae	Unknown Planococcaceae (Family)	Species < 1% abund.
cc8b64af8a415eb273855e2eede889a6	FW4	0,000000000000000000	FW	d__Bacteria	Bacteroidota	Bacteroidia	Flavobacteriales	Flavobacteriaceae	Flavobacterium	Species < 1% abund.
d4e724641cd51b671383118d0296d76b	FW4	0,000000000000000000	FW	d__Bacteria	Proteobacteria	Gammaproteobacteria	Enterobacterales	Shewanellaceae	Shewanella	Species < 1% abund.
d60b91f02132a43fc5fc8615efab1b39	FW4	0,000000000000000000	FW	d__Bacteria	Cyanobacteria	Cyanobacteriia	Synechococcales	Cyanobiaceae	Cyanobium_PCC-6307	Species < 1% abund.
d72a70f3527ae4f2e8a0fdde9bcfd27d	FW4	0,000000000000000000	FW	d__Bacteria	Planctomycetota	Planctomycetes	Planctomycetales	Gimesiaceae	uncultured	Species < 1% abund.
d82706af773e945f6798ef7208e64624	FW4	0,000000000000000000	FW	d__Bacteria	Actinobacteriota	Actinobacteria	Micrococcales	Unknown Micrococcales (Order)	Unknown Micrococcales (Order)	Species < 1% abund.
d82d36ac60958dc35ecd44a149181973	FW4	0,000000000000000000	FW	d__Bacteria	Proteobacteria	Gammaproteobacteria	Diplorickettsiales	Diplorickettsiaceae	uncultured	Species < 1% abund.
d8f128daebf15040273441e980eef6ba	FW4	0,000000000000000000	FW	d__Bacteria	Actinobacteriota	Actinobacteria	Corynebacteriales	Nocardiaceae	Gordonia	Species < 1% abund.
d91bef6be7e3d5b470b1653d9c9e8c13	FW4	0,000000000000000000	FW	d__Bacteria	Proteobacteria	Gammaproteobacteria	Pseudomonadales	Moraxellaceae	Acinetobacter	Species < 1% abund.
da75e94214f9ef21820a7df1b706fcde	FW4	0,000000000000000000	FW	d__Bacteria	Proteobacteria	Gammaproteobacteria	Burkholderiales	Unknown Burkholderiales (Order)	Unknown Burkholderiales (Order)	Species < 1% abund.
e0231bc03ec5e31097e63c321db6f5e4	FW4	0,000000000000000000	FW	d__Bacteria	Actinobacteriota	Actinobacteria	Corynebacteriales	Corynebacteriaceae	Corynebacterium	Species < 1% abund.
e09a33133b60e13ec36a0e9de9e5b25c	FW4	0,000000000000000000	FW	d__Bacteria	Proteobacteria	Gammaproteobacteria	Burkholderiales	Alcaligenaceae	Achromobacter	Species < 1% abund.
e3d99fc8cd13cf9ec368445ba447e1eb	FW4	0,000000000000000000	FW	d__Bacteria	Proteobacteria	Alphaproteobacteria	Rhodobacterales	Rhodobacteraceae	Paracoccus	Species < 1% abund.
e4f726d5fbd04b824ed59f89510ad486	FW4	0,000000000000000000	FW	d__Bacteria	Proteobacteria	Alphaproteobacteria	Caulobacterales	Caulobacteraceae	Brevundimonas	Species < 1% abund.
e66a6b8894669c8450e8068f8f73e9ed	FW4	0,000000000000000000	FW	d__Bacteria	Proteobacteria	Alphaproteobacteria	Rhodobacterales	Rhodobacteraceae	Rhodobacteraceae	Species < 1% abund.
e6dd6832d85887b65b0a81466c5a3798	FW4	0,000000000000000000	FW	d__Bacteria	Proteobacteria	Alphaproteobacteria	Rhizobiales	Beijerinckiaceae	Methylobacterium-Methylorubrum	Species < 1% abund.
e6ea5669a9220aa15492d7d3b69a60ec	FW4	0,000000000000000000	FW	d__Bacteria	Firmicutes	Clostridia	Clostridiales	Clostridiaceae	Unknown Clostridiaceae (Family)	Species < 1% abund.
e7073162bf3a25bd8a344047480314b1	FW4	0,000000000000000000	FW	d__Bacteria	Proteobacteria	Gammaproteobacteria	Burkholderiales	Burkholderiaceae	Polynucleobacter	Species < 1% abund.
e7b07c727602f48ca3fe5cb5d7c17142	FW4	0,000000000000000000	FW	d__Bacteria	Proteobacteria	Gammaproteobacteria	Enterobacterales	Kangiellaceae	Aliikangiella	Species < 1% abund.
ea3d45ab074254c7698a0957e928dc2c	FW4	0,000000000000000000	FW	d__Bacteria	Bacteroidota	Bacteroidia	Flavobacteriales	Weeksellaceae	Cloacibacterium	Species < 1% abund.
ed401254af9ccc2495072eb43fc1c378	FW4	0,000000000000000000	FW	d__Bacteria	Bacteroidota	Bacteroidia	Flavobacteriales	Flavobacteriaceae	Tenacibaculum	Species < 1% abund.
ef5468f398c753893662ac901c2d6839	FW4	0,000000000000000000	FW	d__Bacteria	Bacteroidota	Bacteroidia	Bacteroidales	Unknown Bacteroidales (Order)	Unknown Bacteroidales (Order)	Species < 1% abund.
f1e37dbaea8dc48b8606c4802425e59c	FW4	0,000000000000000000	FW	d__Bacteria	Proteobacteria	Gammaproteobacteria	Legionellales	Legionellaceae	Legionella	Species < 1% abund.
f20fcbda4e813711a43cc20487ad89f6	FW4	0,000000000000000000	FW	d__Bacteria	Verrucomicrobiota	Chlamydiae	Chlamydiales	Simkaniaceae	uncultured	Species < 1% abund.
f552a1946c21b2d37f58c56c69e14843	FW4	0,000000000000000000	FW	d__Bacteria	Proteobacteria	Gammaproteobacteria	Pseudomonadales	Marinobacteraceae	Marinobacter	Species < 1% abund.
f5906520a4a8b9d341198faa2787c438	FW4	0,000000000000000000	FW	d__Bacteria	Proteobacteria	Gammaproteobacteria	Enterobacterales	Vibrionaceae	Salinivibrio	Species < 1% abund.
f775686389ef96974cbdfbc7e6f9523f	FW4	0,000000000000000000	FW	d__Bacteria	Actinobacteriota	Acidimicrobiia	Microtrichales	Microtrichaceae	IMCC26207	Species < 1% abund.
f9e018a6183671e633658e6802d94c40	FW4	0,000000000000000000	FW	d__Bacteria	Proteobacteria	Gammaproteobacteria	Gammaproteobacteria_Incertae_Sedis	Unknown_Family	Candidatus_Berkiella	Species < 1% abund.
fe1db7e112ac3d453cffedcea289479b	FW4	0,000000000000000000	FW	d__Bacteria	Proteobacteria	Alphaproteobacteria	Rhodobacterales	Rhodobacteraceae	Paracoccus	Species < 1% abund.
25f64cfc8125dcf82c4a671313e335b9	SW1	0,427100375324800330	SW	d__Bacteria	Proteobacteria	Gammaproteobacteria	Enterobacterales	Vibrionaceae	Vibrio	Vibrio Vibrio_ichthyoenteri
f0c60d80f36628214a0a7533f9739b39	SW1	0,390626503705129413	SW	d__Bacteria	Fusobacteriota	Fusobacteriia	Fusobacteriales	Fusobacteriaceae	Cetobacterium	Cetobacterium uncultured_bacterium
[truncated: 522 more rows]
