# Supplementary material for: Integrated Omics Approaches Revealed the Osmotic Stress-Responsive Genes and Microbiota in Gill of Marine Medaka
Source: mSystems. 2022 Mar 14;7(2):e00047-22. doi: 10.1128/msystems.00047-22 (PMC9040874; doi:10.1128/msystems.00047-22)
Supplement: TABLE S6 [file msystems.00047-22-st006.xlsx]

## Sheet: FW.SW
log2FoldChange	pvalue	padj	Kingdom	Phylum	Class	Order	Family	Genus	Species
-2242567462544940	111670	1.26665e+07	d__Bacteria	Verrucomicrobiota	Verrucomicrobiae	Verrucomicrobiales	Rubritaleaceae	Haloferula	NA
-2305173566845540	38241.8	1.26665e+07	d__Bacteria	Bacteroidota	Bacteroidia	Flavobacteriales	Flavobacteriaceae	Tenacibaculum	NA
-2217522138182650	170936	1.26665e+07	d__Bacteria	Proteobacteria	Alphaproteobacteria	Rhodobacterales	Rhodobacteraceae	Ruegeria	uncultured_Alphaproteobacteria
-2214290312483220	180092	1.26665e+07	d__Bacteria	Proteobacteria	Gammaproteobacteria	Pseudomonadales	Moraxellaceae	Acinetobacter	bacterium_enrichment
-2218011966368260	168889	1.26665e+07	d__Bacteria	Proteobacteria	Gammaproteobacteria	Enterobacterales	Vibrionaceae	Salinivibrio	Salinivibrio_kushneri
-2223733670605920	153263	1.26665e+07	d__Bacteria	Proteobacteria	Gammaproteobacteria	Pseudomonadales	Pseudomonadaceae	Pseudomonas	NA
-2199296270222940	231735	1.28192e+07	d__Bacteria	Proteobacteria	Alphaproteobacteria	Rhodobacterales	Rhodobacteraceae	Ruegeria	uncultured_Alphaproteobacteria
-2196869451797770	243017	1.28192e+07	d__Bacteria	Proteobacteria	Gammaproteobacteria	Enterobacterales	Vibrionaceae	Salinivibrio	Salinivibrio_kushneri
-2184142691388260	302441	1.34303e+07	d__Bacteria	Verrucomicrobiota	Verrucomicrobiae	Verrucomicrobiales	Rubritaleaceae	Haloferula	NA
-2180221727541460	318254	1.34303e+07	d__Bacteria	Proteobacteria	Gammaproteobacteria	Enterobacterales	Vibrionaceae	Salinivibrio	Salinivibrio_kushneri
-2154840320832980	490178	1.8805e+07	d__Bacteria	Proteobacteria	Gammaproteobacteria	Enterobacterales	Vibrionaceae	Salinivibrio	Salinivibrio_kushneri
-2145675468915860	569075	2.00125e+07	d__Bacteria	Proteobacteria	Alphaproteobacteria	Rhodobacterales	Rhodobacteraceae	Ruegeria	uncultured_Alphaproteobacteria
2120018664118620	838325	2.72133e+07	d__Bacteria	Proteobacteria	Gammaproteobacteria	Pseudomonadales	Pseudomonadaceae	Pseudomonas	NA
2086674931262210	1.43517e+06	4.03762e+07	d__Bacteria	Firmicutes	Bacilli	Bacillales	NA	NA	NA
2086674931262210	1.43517e+06	4.03762e+07	d__Bacteria	Proteobacteria	Gammaproteobacteria	Burkholderiales	Burkholderiaceae	Polynucleobacter	uncultured_beta
2072599504903400	1.79337e+06	4.45178e+07	d__Bacteria	Firmicutes	Bacilli	Bacillales	NA	NA	NA
2072599504903400	1.79337e+06	4.45178e+07	d__Bacteria	Proteobacteria	Gammaproteobacteria	Burkholderiales	Burkholderiaceae	Polynucleobacter	uncultured_beta
2048326521912030	2.60366e+06	6.10413e+07	d__Bacteria	Proteobacteria	Gammaproteobacteria	Pseudomonadales	Pseudomonadaceae	Pseudomonas	NA
2040658401007670	2.98432e+06	6.62833e+07	d__Bacteria	Firmicutes	Clostridia	Peptostreptococcales-Tissierellales	NA	NA	NA
1993110349135690	6.2659e+06	1.3221e+08	d__Bacteria	Firmicutes	Clostridia	Peptostreptococcales-Tissierellales	NA	NA	NA
1982020638180660	7.40474e+06	1.488e+08	d__Bacteria	Proteobacteria	Gammaproteobacteria	Pseudomonadales	Saccharospirillaceae	Oleibacter	uncultured_bacterium
1958407615265070	1.06402e+07	2.04099e+08	d__Bacteria	Proteobacteria	Gammaproteobacteria	Enterobacterales	Shewanellaceae	Shewanella	Shewanella_algae
1943102075686750	1.3402e+07	2.45897e+08	d__Bacteria	Proteobacteria	Gammaproteobacteria	Pseudomonadales	Pseudomonadaceae	Pseudomonas	NA
-1135544971777550	7.40633e+08	1.30228e+10	d__Bacteria	Proteobacteria	Gammaproteobacteria	Enterobacterales	Vibrionaceae	Vibrio	Vibrio_ichthyoenteri
-1091297279030980	1.67787e+09	2.83224e+10	d__Bacteria	Proteobacteria	Gammaproteobacteria	Enterobacterales	Vibrionaceae	Vibrio	Vibrio_ichthyoenteri
-1077297395984600	2.36729e+09	3.84229e+10	d__Bacteria	Proteobacteria	Gammaproteobacteria	Enterobacterales	Vibrionaceae	Vibrio	Vibrio_ichthyoenteri
-1057237917772190	3.14655e+09	4.91794e+10	d__Bacteria	Proteobacteria	Gammaproteobacteria	Enterobacterales	Vibrionaceae	Vibrio	Vibrio_ichthyoenteri
-1047705604471920	3.71167e+09	5.59402e+10	d__Bacteria	Proteobacteria	Gammaproteobacteria	Enterobacterales	Vibrionaceae	Vibrio	Vibrio_ichthyoenteri
-1036814342327460	4.39293e+09	6.39248e+10	d__Bacteria	Proteobacteria	Gammaproteobacteria	Enterobacterales	Vibrionaceae	Vibrio	Vibrio_ichthyoenteri
-1037486216499870	4.81068e+09	6.76702e+10	d__Bacteria	Proteobacteria	Gammaproteobacteria	Enterobacterales	Vibrionaceae	Vibrio	Vibrio_ichthyoenteri
-1022072412900340	5.73036e+09	7.80068e+10	d__Bacteria	Proteobacteria	Gammaproteobacteria	Enterobacterales	Vibrionaceae	Vibrio	Vibrio_ichthyoenteri
-1022967146269990	5.95539e+09	7.82412e+10	d__Bacteria	Proteobacteria	Gammaproteobacteria	Enterobacterales	Vibrionaceae	Vibrio	Vibrio_ichthyoenteri
-1018058281297970	6.11839e+09	7.82412e+10	d__Bacteria	Proteobacteria	Gammaproteobacteria	Enterobacterales	Vibrionaceae	Vibrio	Vibrio_ichthyoenteri
-996393939866086	7.76163e+09	9.63355e+10	d__Bacteria	Proteobacteria	Gammaproteobacteria	Enterobacterales	Vibrionaceae	Vibrio	Vibrio_ichthyoenteri
-997433794196837	9.55288e+09	1.1518e+11	d__Bacteria	Proteobacteria	Gammaproteobacteria	Enterobacterales	Vibrionaceae	Vibrio	Vibrio_ichthyoenteri
-994378436730306	1.01857e+10	1.19399e+11	d__Bacteria	Proteobacteria	Gammaproteobacteria	Enterobacterales	Vibrionaceae	Vibrio	Vibrio_ichthyoenteri
-992001034540641	1.09561e+10	1.24958e+11	d__Bacteria	Proteobacteria	Gammaproteobacteria	Enterobacterales	Vibrionaceae	Vibrio	Vibrio_ichthyoenteri
-970367357783611	1.49534e+10	1.66061e+11	d__Bacteria	Proteobacteria	Gammaproteobacteria	Enterobacterales	Vibrionaceae	Vibrio	Vibrio_ichthyoenteri
-966405916862388	1.72253e+10	1.85163e+11	d__Bacteria	Proteobacteria	Gammaproteobacteria	Enterobacterales	Vibrionaceae	Vibrio	Vibrio_ichthyoenteri
-947199033506632	1.7551e+10	1.85163e+11	d__Bacteria	Proteobacteria	Gammaproteobacteria	Enterobacterales	Vibrionaceae	Vibrio	Vibrio_ichthyoenteri
-939771368240246	2.01998e+10	2.05543e+11	d__Bacteria	Fusobacteriota	Fusobacteriia	Fusobacteriales	Fusobacteriaceae	Cetobacterium	uncultured_bacterium
-957917551605774	2.04726e+10	2.05543e+11	d__Bacteria	Proteobacteria	Gammaproteobacteria	Enterobacterales	Vibrionaceae	Vibrio	Vibrio_ichthyoenteri
-937539976101704	2.09439e+10	2.05543e+11	d__Bacteria	Proteobacteria	Gammaproteobacteria	Enterobacterales	Vibrionaceae	Vibrio	Vibrio_ichthyoenteri
-928750022242363	2.42702e+10	2.276e+11	d__Bacteria	Fusobacteriota	Fusobacteriia	Fusobacteriales	Fusobacteriaceae	Cetobacterium	uncultured_bacterium
-930275113575957	2.40809e+10	2.276e+11	d__Bacteria	Proteobacteria	Gammaproteobacteria	Enterobacterales	Vibrionaceae	Vibrio	Vibrio_ichthyoenteri
-916652371876284	2.98282e+10	2.73641e+11	d__Bacteria	Proteobacteria	Gammaproteobacteria	Enterobacterales	Vibrionaceae	Vibrio	Vibrio_ichthyoenteri
-910671928598248	3.49115e+10	3.13461e+11	d__Bacteria	NA	NA	NA	NA	NA	NA
-906462476364974	3.67817e+10	3.23373e+11	d__Bacteria	Proteobacteria	Gammaproteobacteria	Enterobacterales	Vibrionaceae	Vibrio	Vibrio_ichthyoenteri
-897201617779976	4.12163e+10	3.54965e+11	d__Bacteria	Fusobacteriota	Fusobacteriia	Fusobacteriales	Fusobacteriaceae	Cetobacterium	uncultured_bacterium
-894472788541454	4.21579e+10	3.55813e+11	d__Bacteria	Proteobacteria	Gammaproteobacteria	Enterobacterales	Vibrionaceae	Vibrio	Vibrio_ichthyoenteri
-896449537435901	4.35226e+10	3.60129e+11	d__Bacteria	Fusobacteriota	Fusobacteriia	Fusobacteriales	Fusobacteriaceae	Cetobacterium	uncultured_bacterium
-890477197685841	4.58366e+10	3.71982e+11	d__Bacteria	Fusobacteriota	Fusobacteriia	Fusobacteriales	Fusobacteriaceae	Cetobacterium	uncultured_bacterium
-886714695714820	4.84244e+10	3.85568e+11	d__Bacteria	Fusobacteriota	Fusobacteriia	Fusobacteriales	Fusobacteriaceae	Cetobacterium	uncultured_bacterium
-886737890479447	5.11156e+10	3.99459e+11	d__Bacteria	Proteobacteria	Gammaproteobacteria	Enterobacterales	Shewanellaceae	Shewanella	Shewanella_algae
-882314694777898	5.22665e+10	4.01027e+11	d__Bacteria	Proteobacteria	Gammaproteobacteria	Enterobacterales	Vibrionaceae	Vibrio	Vibrio_ichthyoenteri
-879617011275461	5.58722e+10	4.21037e+11	d__Bacteria	Proteobacteria	Gammaproteobacteria	Enterobacterales	Shewanellaceae	Shewanella	Shewanella_algae
-873228539779501	5.98249e+10	4.42914e+11	d__Bacteria	Proteobacteria	Gammaproteobacteria	Enterobacterales	Vibrionaceae	Vibrio	Vibrio_ichthyoenteri
-869789409870770	6.21652e+10	4.52306e+11	d__Bacteria	Proteobacteria	Gammaproteobacteria	Enterobacterales	Vibrionaceae	Vibrio	Vibrio_ichthyoenteri
-869820882664592	6.56514e+10	4.69575e+11	d__Bacteria	Fusobacteriota	Fusobacteriia	Fusobacteriales	Fusobacteriaceae	Cetobacterium	uncultured_bacterium
-865777441740401	6.90888e+10	4.85924e+11	d__Bacteria	Proteobacteria	Gammaproteobacteria	Enterobacterales	Vibrionaceae	Vibrio	Vibrio_ichthyoenteri
-865224841767487	7.03775e+10	4.86874e+11	d__Bacteria	Proteobacteria	Gammaproteobacteria	Enterobacterales	Vibrionaceae	Vibrio	Vibrio_ichthyoenteri
-862110933326121	7.17931e+10	4.88656e+11	d__Bacteria	Proteobacteria	Gammaproteobacteria	Enterobacterales	Vibrionaceae	Vibrio	Vibrio_ichthyoenteri
-861272423724403	7.40219e+10	4.95829e+11	d__Bacteria	Fusobacteriota	Fusobacteriia	Fusobacteriales	Fusobacteriaceae	Cetobacterium	uncultured_bacterium
-847231749050821	9.07325e+10	5.98267e+11	d__Bacteria	Fusobacteriota	Fusobacteriia	Fusobacteriales	Fusobacteriaceae	Cetobacterium	uncultured_bacterium
-845698765010798	9.43491e+10	6.12543e+11	d__Bacteria	Proteobacteria	Gammaproteobacteria	Enterobacterales	Vibrionaceae	Vibrio	Vibrio_ichthyoenteri
-844990848267290	9.5975e+10	6.13659e+11	d__Bacteria	Proteobacteria	Gammaproteobacteria	Enterobacterales	Vibrionaceae	Vibrio	Vibrio_ichthyoenteri
-838977938924829	1.02981e+11	6.48629e+11	d__Bacteria	Proteobacteria	Gammaproteobacteria	Enterobacterales	Vibrionaceae	Vibrio	Vibrio_ichthyoenteri
-834405184774484	1.15328e+11	7.05341e+11	d__Bacteria	Fusobacteriota	Fusobacteriia	Fusobacteriales	Fusobacteriaceae	Cetobacterium	uncultured_bacterium
-832925658045808	1.15275e+11	7.05341e+11	d__Bacteria	Fusobacteriota	Fusobacteriia	Fusobacteriales	Fusobacteriaceae	Cetobacterium	uncultured_bacterium
-832074896408363	1.19504e+11	7.2044e+11	d__Bacteria	Proteobacteria	Gammaproteobacteria	Enterobacterales	Vibrionaceae	Vibrio	Vibrio_ichthyoenteri
-825220711844688	1.34949e+11	8.02093e+11	d__Bacteria	Proteobacteria	Gammaproteobacteria	Enterobacterales	Shewanellaceae	Shewanella	Shewanella_algae
-818881626955483	1.48017e+11	8.67543e+11	d__Bacteria	Proteobacteria	Gammaproteobacteria	Enterobacterales	Vibrionaceae	Vibrio	Vibrio_ichthyoenteri
-811444521343990	1.62454e+11	9.26425e+11	d__Bacteria	Proteobacteria	Gammaproteobacteria	Enterobacterales	Shewanellaceae	Shewanella	Shewanella_algae
-815124965357395	1.60461e+11	9.26425e+11	d__Bacteria	Proteobacteria	Gammaproteobacteria	Enterobacterales	Shewanellaceae	Shewanella	Shewanella_algae
-820842036803384	1.70374e+11	9.58638e+11	d__Bacteria	Proteobacteria	Gammaproteobacteria	Enterobacterales	Vibrionaceae	Vibrio	Vibrio_ichthyoenteri
-806004417134810	1.74894e+11	9.71122e+11	d__Bacteria	Fusobacteriota	Fusobacteriia	Fusobacteriales	Fusobacteriaceae	Cetobacterium	uncultured_bacterium
-806022894431997	1.7873e+11	9.79532e+11	d__Bacteria	Fusobacteriota	Fusobacteriia	Fusobacteriales	Fusobacteriaceae	Cetobacterium	uncultured_bacterium
-804787618928007	1.84065e+11	9.95839e+11	d__Bacteria	Proteobacteria	Gammaproteobacteria	Enterobacterales	Vibrionaceae	Vibrio	Vibrio_ichthyoenteri
-1107807462434110	1.95864e+11	1.04626e+12	d__Bacteria	Proteobacteria	Gammaproteobacteria	Pseudomonadales	Pseudomonadaceae	Pseudomonas	NA
-794140727882151	2.11536e+11	1.10207e+12	d__Bacteria	Fusobacteriota	Fusobacteriia	Fusobacteriales	Fusobacteriaceae	Cetobacterium	uncultured_bacterium
-795343517572819	2.1073e+11	1.10207e+12	d__Bacteria	Proteobacteria	Gammaproteobacteria	Enterobacterales	Vibrionaceae	Vibrio	Vibrio_ichthyoenteri
-799897374894294	2.20291e+11	1.13369e+12	d__Bacteria	Proteobacteria	Gammaproteobacteria	Enterobacterales	Vibrionaceae	Vibrio	Vibrio_ichthyoenteri
-791823659413387	2.27237e+11	1.15535e+12	d__Bacteria	Proteobacteria	Gammaproteobacteria	Enterobacterales	Vibrionaceae	Vibrio	Vibrio_ichthyoenteri
-785432614629551	2.45299e+11	1.23234e+12	d__Bacteria	Fusobacteriota	Fusobacteriia	Fusobacteriales	Fusobacteriaceae	Cetobacterium	uncultured_bacterium
-781153561526940	2.56279e+11	1.27235e+12	d__Bacteria	Fusobacteriota	Fusobacteriia	Fusobacteriales	Fusobacteriaceae	Cetobacterium	uncultured_bacterium
-775009726954894	2.87423e+11	1.41038e+12	d__Bacteria	Proteobacteria	Gammaproteobacteria	Enterobacterales	Vibrionaceae	Vibrio	Vibrio_ichthyoenteri
-761368998945869	3.50864e+11	1.70189e+12	d__Bacteria	Proteobacteria	Gammaproteobacteria	Enterobacterales	Vibrionaceae	Vibrio	Vibrio_ichthyoenteri
-765683069535333	3.58989e+11	1.72152e+12	d__Bacteria	Proteobacteria	Gammaproteobacteria	Enterobacterales	Vibrionaceae	Vibrio	Vibrio_ichthyoenteri
-759099787973565	3.66256e+11	1.73663e+12	d__Bacteria	Proteobacteria	Gammaproteobacteria	Enterobacterales	Shewanellaceae	Shewanella	Shewanella_algae
-1036763892747740	6.6031e+11	3.09612e+12	d__Bacteria	Actinobacteriota	Actinobacteria	Corynebacteriales	Corynebacteriaceae	Corynebacterium	Corynebacterium_kutscheri
-799206246433834	6.84544e+11	3.17448e+12	d__Bacteria	Proteobacteria	Gammaproteobacteria	Enterobacterales	Shewanellaceae	Shewanella	Shewanella_algae
-786653591381843	7.78759e+11	3.57213e+12	d__Bacteria	Proteobacteria	Gammaproteobacteria	Enterobacterales	Shewanellaceae	Shewanella	Shewanella_algae
-776978670284734	8.53981e+11	3.87505e+12	d__Bacteria	Proteobacteria	Gammaproteobacteria	Enterobacterales	Shewanellaceae	Shewanella	Shewanella_algae
-994550171690481	9.17057e+11	4.117e+12	d__Bacteria	Proteobacteria	Alphaproteobacteria	Rhizobiales	Rhizobiaceae	Mesorhizobium	uncultured_bacterium
-987056040402290	9.70982e+11	4.31321e+12	d__Bacteria	Proteobacteria	Alphaproteobacteria	Holosporales	Holosporaceae	uncultured	uncultured_bacterium
-980925214162348	1.01718e+12	4.47136e+12	d__Bacteria	Proteobacteria	Gammaproteobacteria	Pseudomonadales	Moraxellaceae	Acinetobacter	uncultured_Acinetobacter
